# Supplementary material for: Genome-wide identification and expression analysis of C3H gene family in melon
Source: Front Plant Sci. 2025 Mar 13;16:1500429. doi: 10.3389/fpls.2025.1500429 (PMC11966401; doi:10.3389/fpls.2025.1500429)
Supplement: Supplementary file 1 [file Table1.xlsx]

## Sheet: Table S1
Table S1 CmC3H Family Member Information
Transcript ID	Gene ID	Chromosome	Star	End	Number of Amino Acid	Molecular Weight	Theoretical pI	Instability Index	Aliphatic Index	Grand Average of Hydropathicity	Subcellular localization	sequences
CmC3H1	MELO3C024933	chr01	10621273	10626505	202	22128.1	9.26	56.76	73.32	-0.532	Nuclear	>CmC3H1
CmC3H2	MELO3C013406	chr01	16517920	16529284	692	76772.9	6.01	35.93	77.38	-0.509	Nuclear	MEDRQSKRSSRTSIIKGLNASIRPMNIQMDNHLVIGGTRHYHQETNCKSPTIVDCYNIMNHYASSTSGSNSFGSRGAGLSLSPLSAIENLETPPVKSPQIYGTPMKVDEEVIVMDGILISSIHGEAKIVRSPLDSGSGGGGKNQYRSDICRYWEDSGSCRFGNKCQFAHGKEDLRPGRLPVRTKTKVPLTSNKLNTLQVLFG
CmC3H3	MELO3C012579	chr01	19397689	19414257	526	57667.1	8.18	45.08	63.99	-0.551	Chloroplast	>CmC3H2
CmC3H4	MELO3C023541	chr01	32928752	32933889	398	44964.5	5.9	58.14	59.3	-0.56	Nuclear	MEEDSLTAVSEHPLSHSADNGTHFTPQQLVAKAIAPVNPDFLRPPPLRSSSNTLKDATSTANNDGDDKAGPSTLVKEKKSKRQLKRERRQEQKSTRHLCPEIAKTGDVNSCRYSDKCRFSHDIEAFKSQKPADLEGECPFSGAEQLCPYGLACRFAGTHKEGVPAGSSVTLKRCSEMNGLNKDIQKLLWKNKMKFPKADSKLKELGLLGHGKSKLRVKEDKENAVSNDSVVADRTCCSETNNDLDADLEIPVEVPEENGEKEGTFSSDESRPLKKSKSLSSGNFHSDQIDNGGACMIDETIGEGHAPIESEVMNDIVLLDSDASLKPHPREKKLIDFRDKLYLAPLTTVGNLPFRRVCKVLGADVTCGEMAMCTNLLQGQASEWALLRRHSSEDLFGVQ…
CmC3H5	MELO3C023403	chr01	33818502	33821010	274	31075.9	9.18	51.04	52.66	-0.864	Nuclear	>CmC3H3
CmC3H6	MELO3C015247	chr02	256749	265314	551	63246.6	9.02	44.6	75.54	-0.47	Nuclear	MANQLHSYNSVYGAASASASATAVPSLPTTYSSSRSLSDIVSGRYLLPDSLSSGVSIKQSVTDRGTSMYSTQKEGPLSSADIVPRTSHLVTQFSWPGSHVAAALDSVISGIKRSSDVLYDQTVLGSYNTLGQSEAWYTSNSLAKRPRFESTSNLPVYPQRPGEKDCAHYMLTRTCKFGDSCKFDHPIWVPEGGIPDWKEVPQIANSEDLPERLGDPDCPYFLKTQRCKFGSRCKFNHPKDRSDSVGAEKSDASKLPERPSEPLCAFYIKTGNCKFGINCKFHHPKDIQILSGEENGNSEQTLMAKTEERAGDVKLKPPPVSLSPALMHNSKGLPIRPGEVDCPFYLKTGSCKYGTTCRYNHPDRNAINPSTPAMVHPAMVSTANMNTGFVNPSNAIYQA…
CmC3H7	MELO3C015436	chr02	1614273	1615953	382	42568.7	6.64	73.83	57.41	-0.673	Nuclear	>CmC3H4
CmC3H8	MELO3C015476	chr02	2026045	2033291	638	70903	6.66	46.54	71.82	-0.361	Nuclear	MSKRVLCKYFAHGACLKGEYCEFSHDWTAPPSNVCTYYQKGRCAFGSRCRYDHVKVSHTESCSNVQQSHGSESLSVAHSQLSRPLSPFSGSTSELASSEMPSLPLRHETAWSGEFVRPDGLDDWGNGEARVVGPADIPICSFAAAGGDCPRGENCPRIHGDLCPTCGKQCLHPFRTDEREEHLKACEKKQKHLESLKHSQDIECSVCLERVLSKTETAERKFGILSECDHPFCISCIRNWRNSSSTSGMDVNSALRACPICRKLSYFVIPSVIWYSSKEEKQEIVDSYKSRLRSIDCKHFNFGNGNCPFGSSCFYKHLVIPGSYTWKYHRPPPRRPQSWRTPPSRSNIVDMDAFFEMFEDLEDLDFSDEDLDFEYLTLLEMALMQLGCEANSSSDEES
CmC3H9	MELO3C015665	chr02	4339306	4342380	362	38882	9.08	48.54	55.36	-0.421	/	>CmC3H5
CmC3H10	MELO3C015164	chr02	6289321	6296219	756	84336.8	6.53	55.58	71.38	-0.562	Nuclear	MSAPNRFVPEARGNWPLLPPPYPDPRNQSFYRSTMSGAVSSWRMPSNFGIPPWNNWNIGYEHELGRSYRPGFNDTHRMLPSRPGIEFHEGQLSERWNVDDSNEMKVCRLFQRRKKCAYGDQCRFLHEIPEKTRDSGSSSQNYEVRRSGFDQLEEVRSKVQTKVVVRGEIPKPLIGKPRPCYPWQTTGRCPYGAGCRFAHGEAELQKLEPCSASQRGSVGGVSATATTTAPVEAGLRSSKEIGTDCKNKGPRINQFFESKESKKLIGIYADWLED
CmC3H11	MELO3C010064	chr02	12823681	12836910	367	40142.4	8.64	54.44	56.65	-0.472	Nuclear	>CmC3H6
CmC3H12	MELO3C008166	chr03	1353549	1356208	313	34877	6.31	61.63	74.22	-0.559	Nuclear	MASMGVVSTSNLREPAGHNVGVDRLPEEMNDMKIRDDKTISYMAERAVGHGSFGVVFQAKCLETGETVAIKKVLQDKRYKNRELQTMRLLDHPNVVALKHCFFSTTEKDELYLNLVLEYVPETVHRVIKHYNKLNQRMPLIYVKLYMYQIFRALSYIHRCIGVCHRDIKPQNLLVKGEPNISYICSRYYRAPELIFGATEYTTAIDIWSAGCVLAELLLGQPLFPGESGVDQLVEIIKVLGTPTREEIKCMNPNYTEYKFPQIKAHPWHKIFHKRMPPEAVDLVSRLLQYSPNLRCTALDALTHQFFDELRDPNTRLPNGRILPPLFNFKAHVKVKLAADFLVRLPSTELAYLATQSSYWKNMCVPREIDQKQKTFKESFGTTNKKMPLGKYYCDYCDK…
CmC3H13	MELO3C010640	chr03	7631333	7638336	350	39571.4	7.9	45.98	51.06	-0.905	Nuclear	>CmC3H7
CmC3H14	MELO3C003423	chr04	982510	985968	348	37969.7	7.17	59.09	47.33	-0.882	Nuclear	MLISERHRPGPVVHITPLTIPEEPTATETRFPYPLSGISVSSDGNANGGDYSPYYLQEALAALQRYTNESEIESDSELSGREADVPLNAYSCDHFRIFEFKVRKCTRGRSHDWTECPYAHPGEKARRRDPRKYHYSGTACPDFRKGSCKKGDSCEFAHGVFECWLHPARYRTQPCKDGTNCRRRVCFFAHTPEQLRVLPQQSPRSANSPESYDESPLRQSVDGPCSKSMPFMSSPVSVSPTATPVDSPPLSPMTRSLGRSLGSSSINEMVASLRNLHLSKVKSLPSSWNVQIGSPGYPSRVCHGFCSLPTTPTRAPTGHGVGLLDFSEYGFEEEPVMERVESGRELRAKMLEKLSKENSLDWAESNPSTCTPDVEWVSELVK
CmC3H15	MELO3C023977	chr04	23708827	23712984	782	85959.7	6.05	56.53	69.4	-0.419	Nuclear	>CmC3H8
CmC3H16	MELO3C026622	chr04	25659598	25666701	432	46745	7.53	28.7	78.96	-0.141	Nuclear	MGRSWPATHFYRSSFALSSVFSVTAPAPVSIMSPPRILLCGDVFGRLNQLYKRVVSVNKSAGPFDALLCVGQFFPDSTDQLDEFMDYVEGRSVIPLSTYFIGDYGVGAAKVLLASSKDSANQGFKMDGLKICGNLHWLKGSGKFTLHGLSVAYLSGRRSLDGLPFGTYTQDDVDVLRAIAEEPGVIDLFLSNEWPTEVTNRVPTSDIPPGVSDLSGSDATVSELAVEIKPRYHIAGTKGVFFAREPYSNVDAVHVTRFLGLASVGNKEKQKFIHAVSPIPSSTMSAAEISMKPPNTTLSPYTLTERKAEASDSAKRSSNSVSESQYWRYEVSQKRQKYGTSDNNKLCFKFTSSGSCPRGEKCNFHHDIDAREQSQRGVCFDFLNKGKCERGPDCNFKHS…
CmC3H17	MELO3C009671	chr04	29184502	29188900	701	76882.1	6.11	59.72	68.3	-0.499	Nuclear	>CmC3H9
CmC3H18	MELO3C009632	chr04	29492311	29495441	295	31067.3	9.29	41.79	58.07	-0.442	Nuclear	APFFFFSFHIFSSSSSLLGFPHLLPSLCSIPTFLLQHFLFFLSSIESCSFSSSMDLDGARKRERTETALNGNGGFKKSKPEMDSLSTGLGSKSRPCTKFFSTSGCPFGEGCHFAHYVPGGVKSISQMISPALPPGIRNPAPPQSFPDGVPPAVKTRLCNKFNSAEGCRFGDKCYYAHGEWELGRPNPPQDHGGMGPGPMQQPRMGGGWNAPPPPPNHGPAASFGASATAKISVDASLAGPIIGKNGINSKNICRMTGARLSIKEHESDPNLKNIELEGTFDQINLASSMVRELIANVGAASANNAMKQHQHQHQHHSGMQQSSGSANNFKTKLCANFTKGACTFRERCHFAHGESELRKPGM
CmC3H19	MELO3C004524	chr05	27986346	27988221	356	39456.2	7.02	51.25	56.74	-0.707	Nuclear	>CmC3H10
CmC3H20	MELO3C006627	chr06	4618750	4622973	548	59309.6	9.46	76.48	47.88	-0.61	/	MDAYEATTLVYAKIKNLEPENASKIMGFLLIQDLGDKELIRLAFGPETLLHSLILKAKAHLGFPLNSSSSTPSSPSPLNPIARPLNSNPFSQSSPRIPNNGFDLTKNPSSPSTTSSWSLSGITNNVISPKSSPLLSYDSIRAAPFSMPPFMQHKNGFVDSEVIEEPQVNDYLSFLNESSSSRGEDLVDPRTELGRGLQNWTQSMDNADTPFHRRSYSASDVCFGSEDGGFGVGYKPCLYFARGFCKNGSNCKFLHGDFSDSVDPSAAIVGSPSKLEGLFDQREEFMRYKAAQQQRLATASELMAGVSPSQYNKYINFLLQQQNENHRATAAALMMGDEYHKFGMSRSERNDFLALAAEKRNSASRQIYLTFPADSTFKDEDVSEYFRGLRRLAIEALHI…
CmC3H21	MELO3C016469	chr06	27852734	27861271	853	100474	5.86	61.15	46.95	-1.416	Nuclear	>CmC3H11
CmC3H22	MELO3C014131	chr06	35083072	35086088	546	63180.1	6.17	59.58	75.66	-0.628	Nuclear	MNLGSGEIMGSGSYPVRPGEPDCSYYIRTGLCRFGATCRFNHPPNRELAIATARMKGEFPERIGQPECQYYLKTGTCKFGATCKFHHPRDKAGIAGRVALNILGYPLRPSETECAYYLRTGQCKFGNTCKFHHPQPTNMMVSLRGSPIYPTVQSPTPGQQSYPGGSTNWSRASFIPSPRWQGPSSYASLILPQGVLSVPGWNAFNDQLGSVSSSESPQQTRENVFPERPGQPECQFYMKTGDCKFGAVCRFHHPRERVLPAPDCVLSPIGLPLRPGEPLCIFYSRYGICKFGPSCKFDHPMGIFTYNLSAASSANAPVQHLFGTSSGTTALNLSSEGLVEAGSAKPRRLSISETREMPSDDENDAEG
CmC3H23	MELO3C017065	chr07	163633	165344	276	32692.5	9.5	71.63	51.63	-1.208	Nuclear	>CmC3H12
CmC3H24	MELO3C016852	chr07	1573011	1574066	351	39068.8	6.88	63.77	56.67	-0.591	Nuclear	MEEEMCPPLLPSSLSSTTELSVAEFEDFSQHFASMYHSIFPPLLSSSSLPNSLSFTPSPSSADDDHNNHCTTATATSTTDDLLVQARLILENRHLRHRHDLCLRRLRQVSDDADYLRQENAQLRLANAELVKVISSKTAIDDLVSIPNSHLRSLIGGGQSGDEIGYNDIISPTSVIGKYNDQFDGRNNLHRISLPKSISIRSAAAAASSAPPNIKLRGACTPVSDGGSRKREEEATEFEVYNQGTTKTELCNKWQEIGDCPYGNHCRFAHGLEELRPVMRHPRYKTQMCRMVLAGQKCPYGHRCHFRHSLSEQ
CmC3H25	MELO3C010521	chr07	7562839	7571070	1034	114623	6.75	42.42	72.1	-0.65	Chloroplast	>CmC3H13
CmC3H26	MELO3C017641	chr07	23508122	23508772	216	24946	7.62	53.1	55.56	-0.684	Cytoplasmic	MTDTGDTQPSEQVCSFFRKPTKNKNIRKRTVDEDEEEDSKAETSFLLNQKKAPKTESKLYFSSGPSKNSLSNESNVEPNKPIFQFESSKEIQVHHDSRATATLETETDFSRDARAIRERVLKQAEEALKGKGKSSGGEKLYKGVNAYVDYKAGFRREHTISSEKAGGAHGPLRASAHIRASARFDYQPDICKDYKETGYCGYGDACKFMHDRGDYKSGWQLEKEWEEVEKARKRKLAMKSDDGDEDSSEQSDEDEEGALPFACFICREPFVDPVVTKCGHYFCEHCALKGPFWGTNKKLVECVIMARPMFGAPNIVVHHAKNKKCFVCNQPTLGIFNTAHEIRKKMAQSK
CmC3H27	MELO3C007268	chr08	1810499	1821150	739	81013.4	6.75	60.6	69.42	-0.704	Nuclear	>CmC3H14
CmC3H28	MELO3C008046	chr08	7070356	7081284	875	97185.7	8.61	43.69	52.51	-1.047	Nuclear	MDYSGGNVVHVISGTSSENWPGEVWATEDEYRAWNNGGDGSVDTPSNSSYDQRQSQSRSGSEPPNKKSRSSQDVTSSNRSKAIGKMFFKTKLCCKFRAGTCPYITNCNFGHSIEELRRPPHNWQEIVAAHEEEKAVLSEPREEFQIPSLGTSNFGSESQRSYKGRHCKKFYTEEGCPYGDSCTFLHDEQSKNRESVAISLGPGGYSGGGGGGGGGGGSGNGSNTKPSNWKTRICNKWELTGYCPFGNKCHFAHGAAELHRYGGGLMETETRDSSAAPPDPKQGVLPKAPGDTLVASVPSVPHSDVYHVVVPSQRSTIVIQRPGQRTHQKWKGPDKISRIYGDWIDDIE
CmC3H29	MELO3C024515	chr08	8731300	8734376	315	36595.5	9.65	82.26	49.52	-1.24	Nuclear	>CmC3H15
CmC3H30	MELO3C008908	chr08	22815139	22822079	304	31603.8	9.34	40.3	53.06	-0.432	Nuclear	MCIFIFGLDATGKGCIEVHLDVVIVDSQEWWSCNFDHCVSLSNFLYKLVTCSFRYLSMCGGPEKSNSSSTTTASSSPNPKDMNLLTVDCEDSFYSLLELVSDNDAEGFKSLMESDLFSLNKSGLWYVRQKGSKQVVHEHRTPLMVAATYGCVDVLKLILSYPEVDVNLSAGTDKSTALHCATSSGSVNAVDIVDLLLSAGADPNSKDVNGDRPVDVIFIHPKLQKQNTRFKLEELLNNSSNGSMDVSCLHLSIKTPSSESPPLSSSLEDEFPSPPKSISSPKFTDGFGNSTKEKKEYPIDPSLPDIKNSIYATDEFRMFSFKVRPCSRAYSHDWTECPFVHPGENARRRDPRKFHYSCVPCPDFRKGACRRGDMCEYAHGVFECWLHPAQYRTRLCKDG…
CmC3H31	MELO3C003237	chr08	32080177	32083172	366	43046.4	8.16	58.9	36.53	-1.877	/	>CmC3H16
CmC3H32	MELO3C005335	chr09	19369968	19372390	351	39015.9	8.54	49.29	70.26	-0.567	Chloroplast	MDVDGGGKRVFQRLGAPSGDSRNQKVCFHWRAGKCSRYPCPYLHRELNGPPHAASNGAANAAPKRGHGFASDDSSVSVPRRSPNFSGGSTWGRVHGGGNRIIRKTEKLCNFWVQGSCTYGDKCRFLHSWSLGESFSHLTHLDGHQKVITGIAFPSGSDKLYTGSKDETVRVWDCQSGQCMAIINLGGQVGSMIAEGPWVFVGIPNCVKAWNIQTSADLSLSGPVGLVYSLVVGNDLLFAGTQDGSILAWKFNVATNCFEPAASLSGHTLPVVSLVVGANRLYSGSMDHTIKVWSLESLQCLQTLTDHTSVVMSVLCWEQFLLSCSLDKTIKVWAATESGNLEVTYTQKEDHGLLTLCGMHDLDGKPILLCSCNDNSVRLYDLPSFSERGKIYSKEEIRS…
CmC3H33	MELO3C026788	chr10	9857173	9860032	687	74783.3	6.04	50.4	69.46	-0.433	Nuclear	>CmC3H17
CmC3H34	MELO3C025859	chr11	20499689	20503136	397	46826.8	8.79	59.7	42.29	-1.762	Nuclear	MNNLTVETEDVFSSLLELAANDDIDAFKRSIERDPSGIDEIGLWYGRLRGSKQMTNEQRTPLMVAATYGSTEVLKLILSLSCADVNRAVGLDRSTALHCAASGGAANAVDIVKRLLAAGADPNMVDENGHRPVDVIVAPLRHGELKSTLAELLKTNGFSGEGNLDVVTGGRDLHSSRPSSPLNVPCSSELVSSPTKSKLSDFPMYSASEKKEYPVDLSLPDIKNSIYSTDEFRMYSFKVRPCSRAYSHDWTECPFVHPGENARRRDPRKFHYSCVPCPDFRKGACRRGDMCEYAHGVFECWLHPAQYRTRLCKDGTNCSRRVCFFAHTTDELRPLYVSTGSAVPSPRSCTSGASAMDYTTVMNLLPGSPSSVPVMSPSPFTPPMSPSANGMSHSSVPWP…
CmC3H35	MELO3C019730	chr11	22300788	22304929	433	47401.8	6.5	61	54.71	-0.646	Nuclear	>CmC3H18
CmC3H36	MELO3C025769	chr11	26107415	26112454	908	99334.8	5.44	41.07	76.23	-0.493	Nuclear	MDTRKRGRPEVGLNANGGLKKSKQEMEYLSTGVASKSKPCTKFYSTTGCPFGEACHFLHYVPGGYNAVAQMMNLPPAPPAPRNMGAPPPMSNGSATQVVKSRMCNKYNSAEGCKFGDKCHFAHAEWELGKPSAPSHDDPRSLGHIPNRLANRMDAAPPALAASFGASSTAKISVDASLAGAIIGKGGINSKQICRRTGAKLSIRDHESDPNLRNIELEGSFDQIKEASAMVQELILTVSMAGPPKSAIGATGGTAGPAGNNFKTKLCDNFAKGSCTFGERCHFAHGAAELRKSGM
CmC3H37	MELO3C004799	chr12	9744254	9747100	356	42387.1	9.53	79.14	45.51	-1.287	Nuclear	>CmC3H19
CmC3H38	MELO3C002328	chr12	23421827	23426479	475	52744.8	4.92	51.55	49.47	-0.919	Nuclear	MSFNDMRGSVIPPPLHSYGSNGDASGCWSQFPRNDPFDPQSQFEVQQPPYKRARNSEENPSSPISYSNPSLNSRGHPPNAPVNKGISNIFFKTRMCAKFKLGLCRNGASCNFAHGVEDMRQPPPNWQEIVGIKEDDQSVNNWNDDQKIIQKMKLCRKFYNGEECPYGDRCNFLHEDPAKFRDDSGRFRESSAISIGTTGTPLMNGSDSSSYIEPSRATSCSVSDALRANGNVRPSFWKTKLCTKWEITGHCPFGDKCHFAHGQSEMLTDTNESELQLYIGREGEVSTAALNVKPLIVAMEASSSLTTSVLPSSALPEGQAKPSLLKWKGPKKINRIYADWLDDLPLSPSSTSKMEG
												>CmC3H20
												RRRRRRRGQKQKPRKSKKKESASSSSSSSSLKYDLPTCDRTFHFLLLLLLLSTHFLFFTHSTAAGRTMKPYAHSIEGSHSDPSPEWTVSGPDTTSHGDSLWPLGSRDRDSYPERPDEADCIYYLRTGFCGYGSRCRFNHPRERSPALGGSRLGGREYPERIGQPVCQYYMRTGMCKFGASCKYHHPQQERGSLSPVSLNFYGYPLRPGEKECSYYLKNGQCKFGATCKFHHPEPAGLQFPAPSPVQVTPIAGQVPAPSVYPPVQSPSAHSSQQYGVILARPSLLSSPYVPGPYGPMLVSPGVVQFPSWSPYPAPMSPVASPSAQPSVGSGPLYGMAHVSPSASAFAGSYQPMPSAGPSSTSQKEHSFPERPGQPECQYYMRTGDCKFGSSCRYHHPPEL…
												>CmC3H21
												MEEPKLGGGGGGGEEEEEEEEVKPCSVDNLCRKEKRKALKKIKRKQLRKELALKRLQEEEARLNDPEEQRRVQLMELEEEERSERERKLFEERERAWMEAMELKKKKMAEEEEEEQQRRALEEESTPRQAENENEFNEEDGWEYIEGPAEIIWKGEEIILKKKLIKVPKKGVEPEKSLEDAHRPTSNPLPPQSEAFTDYKNTPISTRQVIEDVASQVPNFGTEQDKSHCPFHLKTGACRFGQRCSRIHFYPDKSCTLLIKNMYNGPGLAWEQDEGLEFTDEEVERCYEEFYDDVHTEFLKYGEIVNFKVCRNGSFHLRGNLYVHYKSVDSAVLAYNANNGRFYAGKQIICEFINVTRWKIAICGEFMKTRYKTCSHGTACNFIHCFRNPGGDYEWADSD…
												>CmC3H22
												MEFSGHTKTVFHRIRQIDPDNVMKIIGFLLLHDDGDQEMARLALAHESHIEKVVMLAKTELHQRRSMPVPVSPLAIRNRQSSTSPPGWEQQQLTNKHTPDYIPLGYHDSMYDIQNSVNLFCLEDHLEQSLSSFDCSYAENVINSFSTRNTRHYSNVPDFQPRTCHYYNKGFCKHGNSCRYLHSNNLLPGSLSHLYNSNSNVNDDHVFRPGSLERLEFEIVELLKSRRGSPISIASLPMIYYEKYGKVLQAEGYLTESQRHGKSGFSLTKLLTRLKSSIQVIDRPHGQHAVILAEDAPKFMDHRKDRNDPGSIVSSARQIYMTFPADSTFTEDDVSDYFRQMLNACICLGFVHYGMVEDVRIPCQQRRMFGFVTFHSIETVKLILSDDSEHLICGARVLV…
												>CmC3H23
												MAEHLASIFGTEKDRVNCPFYFKIGACRHGDRCSRLHNRPTISPTLLLSNMYQRPDMITPGVDAQGQPIDPRKIQEHFEDFYEDIYEELGKFGEIESLNVCDNLADHMIGNVYVQFREEDQAAAALQALQGRFYSGRPIIADFSPVTDFREATCRQYEENNCNRGGYCNFMHVKMIGKDLRRKLFGRYRGYRPSRSRSRSLSPRNRKEYDRRERDYREREYRGNGRSKERHDRDGGRRRHGSPRRSRSRSPVIAREGSEERRARIEQWNREREEKQ
												>CmC3H24
												MMIGEQSRFNHTIQVPPWDPLEDHHITGVSSPVFVAGGVDSFIDSFSSIHRYLPSAADSDELDGVGEAVDGFSCDHFRMFEFKIRRCARGRSHDWTECPYAHPGEKARRRDPRKYHYSGTACPEFRKGNCKKGDSCDFAHGIFECWLHPARYRTQPCKDGLACRRRVCFFAHTPEQLRVLPQQSPRTPVSADSVDGSSRVAHAFDSYFSKGSFVTSPTSILSTPPVSPPSDSPPLSPNCPFNSMNGLVSCMRNLQLGKLKATGPHWGRIQLGSQNPLSPSGSGLYNLPSTPTTGNYELWGKNYEEEPAMERVESGRDLRAQMYAKLSKDNSVKEMDSTLTPDVGWVSELLM
												>CmC3H25
												MGKVFLPLKLPPFLSLTLRRVGDNPARLTCIVYGGFWIRVFLLNNLLLSIKVLELSFLKVDVCPRKWILGLRIIGLLIETSLMEETSKLVESKLLFPPHRRLSETYRTLVRILSPFCENADVSLATEFDPQQLRADTCVALEQIRLKQHAYSSHMRQATVEPSWQEVIKDSVRVETGDLAIEKATVVEDKHAQDFKVMDFIRDMPIVERSDNVSDQRRTLKVRSEDNHCVYEENRTNEAEAEHIVEGNKMLFDDNSCSNVRTSIQTNGGNDQISPENLREEIVEHQHVMEEEDAGSIVQKLSGTLLSLDGHMNQEASKQEEGNQENILKDMHKLTENCPKELKSESIVCKPDLEREKSYISSIVEVMDVDDKEQCSENDFGPNPSSMNKETPSGIYELC…
												>CmC3H26
												MFQGFVFGINDVYGHEFSAVSLPEVTVGNLTEKVDDTAVFSTDEFRMYSYKIQRCPRNRSHDWTECPYAHRGEKAQRRDPRRFNYTAVACPAFRSGSCPKGDFCEFAHGVFEYWLHPARYRTRACNAGRFCQRKVCFFAHSPEELRPETKHKFNLNAQRQRVAVAAVESPPEEKNDGILEIPARENGGGRKNERSFGFDVSELELPHIEWISELLK
												>CmC3H27
												MDTKRHDKHLRSETVSTTENSEVNKLSFVGETENSGNIEFSRPSGKPLEKKEEQSHGECTKVESPKCLKDKGTEDQEHTVGDKDVEALRNKDFGGSNYNKVPLCDSEVMVATATNGSSATLEDSDIGSKNHSAGRSIGSKNPEIESEQAGMQLENGENQMAPRSAASKKRSRSLSPVADVNGEEKHPAAAICDFYAKGWCIKGSSCSFLHIKNNAFDSDQHSEERAGVACLKKHAQLNEGLQYNADVLKSPVIRHPPNSSLLKDSSLSLKFGLSSEIPRDFSQSQGWDGLHEINKILLHQREDSLLSALPDCQKLPSTNFGASFPISRGLSASRHELPPEFGLSSDGFTQLGVMEEPANVACPRLLNDHLSPVRRTSLNSNPTLPTDAILASRFTTSNA…
												>CmC3H28
												MSGSSKKRTSKWDLREDSHVETISGQEHGWPGKESRPGWISPELAGDDGSKWSGMETTIGISKPKQDWGLLSKESLPGTRASHKEDYTNKGYNKDMEGTAEWDADDKSYSTRMSPGLDEWRRHRSSLSDRNDGSRSVRGRSRSRSWSRSRSRSRSPHSFKRDSGFHDRNRNRSRVSTQLCREFVSGRCRRGNGCQFLHQDNQNMDDSWESRNRKGGRSLRSTPHDFRDYPRSGRAAAQCTDFVKGRCHRGASCKYPHDSAFHELARGSPNDISRDRENDRSKEAYFSRGEREPGNSSLVICKFFAAGTCRNGKNCKFSHHSQSRASPERKSSTDRWEQVQFSDGRERLWDGTKSSELASASDFSQLREDKGEQIASQEPSYTWASEQKWVHGLNNESKT…
												>CmC3H29
												MAEHLASIFGTEKDRVNCPFYFKIGACRHGDRCSRLHTKPSISPTLLLSNMYQRPDMITPGVDPQGQALDPRKVQDHFEDFYEDLFEELSKYGDLESLNICDNLADHMVGNVYVQFREEEQAANALHNLNGRFYAGRPIIVDFSPVTDFREATCRQYEENVCNRGGYCNFMHLKKISRELRRRLFGRSRRRRSRSRSRSQSPHKHHGYEERSHGGGRGRGSSRRDGEKDPRYLDRSRRPRSRSPRHRGGRSRSPGGRRNRSPVRESSAERRAKIEQWNRDREKADNGSNHQDVKDVGGSNDLVQNEDEFDPSKQF
												>CmC3H30
												MDMRKRGRPEAAFNSNGSFKKHKQELESLSTVGSKSKPCTKFFSTAGCPFGESCHFLHYVPGGYNVVAQMMNLAPVGAQPSRNVAAPPSVTNGGSSAPSQVKTRMCNKFNTAEGCKFGDKCNFAHGEWELGRPNPPSHDNPRAMGGGGGGGGVHMVGRMGGRMDLPPPGPAASFGASATAKISIDASLAGAIIGKGGINSKQICRQTGAKLSIRDHESDPNLRNIELEGTFEQINEASAMVRELIITVSMAGPGKASGGMGGGPAPTGSNYKTKLCDNFAKGSCTFGERCHFAHGAAELRKSGV
												>CmC3H31
												AKYKDSAYVFVGGIPYDLTEGDLLAVFAQYGEIVDVNLIRDKGTGKSKGYAFVAYEDQRSTNLAVDNLNGAQILGRIVRVDHASKYKKKEEEDEEEQQKKREARGVCRAFQRGECTRGAGCKFSHDEQRAADTGWGVAEDASSKWGHDKFDGRKNDNKELRAKGRKNSDNLGRHPRETSGSLRQENRLKGCDDSKESELKSREDHGEKDEKRSRRYDLDGNPDPKSGDDHYKREEKRSRRNHDDNRKDEKRSRKHDDDDEMKSEDDRYRKEENRYRRNQDNELPQHSRRDYNTREEDRSSKRHGDGEYPPKLREDDKRRERDISVRHRSESHRRENPDEKRDYWSSQGGRDSSSHSHRERNEDCHR
												>CmC3H32
												MHKSTTSASNTIAAATTMSSSSQLKSQLQTNDVYASLYNSPIFAPKQPVPVSLPLTLYGDSTHADSSISGSKSINNHFYQTRVVQDHQEMVNRHSLCLTQLREATEEADALRQENIHLRSINHELSKHLSLLIQASVQKQYGSSDQAPPFNFVEGFRGLSLAEKGASSSAWEDISDESPTSVMEGGRVEGVEVERFSLPKSISVRSNGYLKMAQTGTSQGGKIRASSRPRTASPVKVTQKVYVQGVKEEEKPLELEVYNQGMFKTELCNKWQETGSCPYGDHCQFAHGIEELRPVIRHPRYKTEVCRMVLAGVVCPYGHRCHFRHALTDQERLMGTLKPTCRTSTTPKLDR
												>CmC3H33
												MCSGSKNKVASTNSAMEARFLKLSDGGLFSENSILLELSASDDVEGFKREVEEKDLDVDEPSCWYGRGIGSKKMGFEERTPLMIAAMFGSSKVVKYLIETGKVDVNRACGSDLTTALHCATAGGSCSSLETIKLLLDGSADVDCVDAYGRKPVDLIVSACRMVLNTGRKAMEMLLRGDGMAGEADLSLYLGEDQQKITASQFSKEGSDKKEYPVDVSLPDINSGIYGTDDFRMYTFKVKPCSRAYSHDWTECPFVHPGENARRRDPRKYPYSCVPCPEFRKGACPKADSCEYAHGVFESWLHPAQYRTRLCKDETGCTRKVCFFAHKPDELRPVYASTGSGMPSPRSLSSSTGDMSTVSPLALGSSSLSLPTTSTPPMSPLASVSSPKNGNLWQNKINL…
												>CmC3H34
												MNPLTLVKRIQKINSQEAALGISEEASWHAKYKDSAYVFVGGIPYDLTEGDLLAVFAQYGEIVDVNLIRDKGTGKSKGYAFVAYEDQRSTNLAVDNLNGAQILGRIIRVDHVSKYKKKEEEDEEEEQKKREARGVCRAFQRGECTRGAGCKFSHDEQRAANTGWGAAEDASSKWGHDKFDSRTNHDKELRAKGRKNSDDLGRHPRETSGSLRQENRPKGWDDSKGSELKPREDHWRRDEKRSRRYDLDGNPDPKLGDDRYKREEKRSTRNHEYDDNRKDEKRSRKHDNDEEMKLEDDRYRKEENRYRRNQDNELPQHSRRNYNTREEDRSSKRHGDEEYQPKLGEDDKRRERDISVRHRSESHRRENPNEKRDFRSSHGGRDSSSHSHTERNEDRRR
												>CmC3H35
												MPDNLQVQRHDVPNQSPDISEALWRLEISDNQDGGDAAESSPYPDRPGEPDCLYYMRTGSCSYGSNCRFNHPVYVGQGALYNGELPERIGQPDCEYFLKTGTCKYGGSCKYHHPRDRRGAGPVTFNILGLPMRQEEKSCPYYLRTGSCKFGVSCKFNHPQPSPVGNSLPQARPGALGSGGTPFMPSSGVPYTGGIPAWSLPRVQYMPGPCVQGQQSYVPVLVSPSQGAIAAQDWNTYVSNVNPILPNLGYNSINLEDSYSNGQLALSTSTPTLPDRPDQPECRYFMNNGTCKYGSDCKFHHPKQRIAQSATNALGLPSRPGQAICSYYNMYGLCKYGPSCKFDHPSPTYPYNYGFTLPLLDSSFIKYPSNNFTMSSHETLPGMLSKSSEWVQKADPSNK…
												>CmC3H36
												MAASSIEETLLTQPPKTSDDHLQTSMDVQDDTENLTVTTAPPPESLPDQTDLQSDGASVAGEKRKRTDPDSDAAKPNSDPSTNPLWRTSLCSYFRRHSGSCSHGTECRYAHGEEELRQRPDKSWDPTSERAKKVMKVGEEVKEEEVMMTEVVVDDDEVGNDGRDNELSKCLVHLPTKWNSDNLRNYLNEQSVLFKSAKKKKGMTVGFVSFESTEQLRSSVEELQGKIIGKKNLKVADVIPRSFEKKIKSSMDCDNSSVSSAAFSLPSDDGQDAGNINDGSSTPNDSVLKGKSAREVVAPLAHMSYSDQLDHKKNSLLHVLKKLTRNARKACPHGVSLPEWILKSRDIGGIACSFEGIIESPIINGYRNKCEFSVGYSLEGKPTVGFMLGNFREGVTAVE…
												>CmC3H37
												MAEHLASIFGTEKDRVNCPFYFKIGACRHGDRCSRLHTKPSISPTLLLSNMYQRPDMITPGVDAQGNPIDPRKIQDHFEEFYEDLFQELNKYGEIESLNVCDNLADHMVGNVYVQFREEEQAANALRNLSGRFYAGRPIIVDFSPVTDFREATCRQYEENMCNRGGYCNFMHLKRIGRELRHELFAMYRRRRSHSRSRSRSPYRHRSYEERSYGRHGHSRRYDERDAYHENRSRRRRTTSPGHRSRSRSPRGRKNRSPAREGSEERRAKIEQWNREREQGNDNNAKSDDNRNSHEKSYDSEVKYANQTCGYEEQQQRQPPEQGYGTTSKGLRLLPMRTCERSRYHITVYRMCRFWL
												>CmC3H38
												MEPSEAVSVPNHCEAPPSGFQSSQLHSSVHDPPPFDAQHVTTDDRIHAELQKLDLKDEKEEPVKDFDDGGEWEVEKNPYEDEGNDTKKIDENDRDRSVRNDDDDGYDDVDEEVDAGDGDGDGGEVERKGDWRGKSNQYPVRPEAEDCAFYLKTGTCKFGSFCKFNHPVRKKNQVVSEKLKYDDDSAGTANKTECKFYLRTGGCKFGNACRYNHTRSRALTSPILELNFLGLPIRPDEKECPYYMRTGSCKYGANCKFNHPDPTTVAGSESLSGYNNGVPLQGASQSQITSWTSPRVLNEATTFVPAMISPSQDSEWNGYQAPIYPSEISVLPPPPYVVNNIAPEADLYSSHQQVDEYPERPGQPECSYFLKTGDCKFKSLCKYHHPKNRNPKLPTCTLN…

## Sheet: Table S2
Table S2 Protein sequence information of C3H family members in cucumber and watermelon
Watermelon	Cucumber
>Cla97C11G222020	>Csa_5G576700
MEDARIEAPKLVESKLLFPPHRRLSETYRTLVRILAPFCENTDVSLATEFDPQQLRAAYS
GHMRQETVESSCQQVVEDSVREETTGDSAIEKVVVVEDGLGVNTLVDKCLHGSEVKMDFI	MHKSTTSASNTIAAATTMSSSSQLKSQLQTNDVYASLYNSPIFAPKQSVPVSLPVTLYGE
EDMPTVESDNVSDQRKTFEAKSEDNHCVHEGNCGNVVEAEDIVEGNRVLVDDSSCSNMRT	STHADSSISASKSINNHFYQTRVVQDHQEMVNRHSLCLTQLREATEEADALRQENIHLRS
SNQTNGGNDQISPKKFPEEIVEHPQVMEEEDAKSIIQKLSGTVLSLDCHMIEEASKRKED	INHELSKHLSLLIQASVQKQYGSSDQAPPFNFAEGFRGLSLAEKGASSSAWEDISDESPT
NQENILSIVDKGMQQLSENCPKELKSESIVCKPDLEMERSYVSSIEVMEVDNKEQCSENV	SVMEGGRVEGVEVERFSLPKSISVRSNGYLKMAQTGTSQGGKIRASSRPRTASPVKVTQK
SGADPSYMDKEIPCGAYEQIKNSEDKAITVDYDTSKVEHKMLPEAMKVDKYMIENGDIEE	VYVQGVKEEEKPLELEVYNQGMFKTELCNKWQETGSCPYGDHCQFAHGIEELRPVIRHPR
GEICGDSTNEISEDPVVLTEKVVGIQISEERMNRSNLPLIQANGEANKPVSLFFDKAVCA	YKTEVCRMVLAGVVCPYGHRCHFRHALTDQERLMGTLKPTCRTSTTPKLDR
SHENGEESKFKQNKSSSDACRSIVSEKMVTSTNGDQNDFMLEERGYTRKDSGTKKDVDSF
TACFSNQVLCSQVPKEHAIGRREIVSVEKETGACKKKKRGSSEGRKERKKIQKRKKRAEK	>Csa_5G175810
NRKDGVKRLKLHTVTVPKPVVYCRHYVKGRCHEGDKCKFSHDTTPLTKSTPCSYFARHSC
MKGGDCPFDHQLSKYPCSNFVSNGSCPRGDTCMFSHKILPQGSTSTPNLKTEPKPPVIPD	MDSYEASRIVFSRIQNLDPENASKIMGLLLIQDHGEKEMIRLAFGPEALLHSVILKAKKD
SLDTQKQLNISGRLKQNLVTVPNYTGTSCNRTPLGGTLLKKMTGPPPIGINFLSFGKSPN	LSLPAVNSPSTPSTPSSSPSPFALSTNPISISRQSSSSSRLGISLPLSLTIPSPSSSSSV
SASQMKNDNVECRNVLAQSGLCTVENSNEISRKSQPNTAPKGVNFLSFGRTSLHSNREEL	SWAAGFSSDLQTSDDHLISPGNLPLGSSCFAAGGAPASDMIDEFQLQDQLSFLNDGSPTI
ATPSSYNGDTIPFGNQIQAVSKTYDSNELLRKVQMTTPKQTNFLSPIGNYASNESVSSSS	GVKNADLFFPPADLSSSPTGGGFGSYGGDATWGGGPVHRRSCSVNDACLGTEDLNCGLGW
NLKASSDLFVQNKGSVCDKHEGLSTVLSRLPGTPISSGQFSDSLASSMTKGTSNSAQKAL	KPCLYFARGFCKNGTSCRFLHGGLGDSDVSAAAVGSPSKIDVMEQCHELLRSKSSAQQRL
LSTLAFAAKHDSFMNKGKSGAFPVLGNEGNKEGGNDNIHGSLKNDQAKASKLLNFLLGIG	AAASQLMASANSFPYSPKSINFLLQQQQNDSQRAAAAAAAAAAALMMGEDLHKFSRSSRL
SKSNL	ERNEFSLNGSAGIINPASRQIYLTFPADSTFKEEDVSNYFSMYGPVQDVRIPYQQKRMFG
>Cla97C09G164870	FVTFVYPETVKLILAKGNPHFVCDARVLVKPYKEKGKVPDKYRKQQQIDRDFSPCGTPTG
MSAPNRFVPEAPGDWPPFPPPYPDPRLRSFYQPTMSETVSSWGMPSNFGIPPWNNRNIGY	LDSRELYDHLQLGSRMFYNSHQDLLWRRKLEEQQADLQTLDLQSRRLLNLQLLDVKKNQL
DHELGRLYTPGFNDTYGRLPSRPGIEFHEGHLLERSNVDTSNEMKVCKQFQRRRKCAYGD	PHHHHRALSTGSPIPSPTHSPNPLFAQNLIFPSIRSSGSNSTSDILRENGATPVRTPPPV
QCRFLHEIPEKTRDFGSSSQNYEVRTVASGHFMDRRIGFDQLEEVRSKVQTKIVVRGEMP	SVMASSTDMPRQPSPVDNGASATIGLNGNDKERSQIDDSDLLECFEHNLPDSPFASPAKA
KPLSCKTRPCYPWQATGRCPYGALCRFAHGEAELQKLEPCSASQRGSVGGASATTSAAAE	TGDYTTNFSDIAAVGEAATDSDDASSSILTSTSSLEVATSFKSFNCQIPRFPSGHSPIGM
AGSRSNRVIGTDCKNKGPRMNQFFESKESKKLIGIYADWLED	YAGTGGPTCPVGI
>Cla97C09G174560
MDYSGGNVVHVIPGTSSENWPGEVWATEDEYRAWNNGGDGSVDTPSNSSYDQRQSQSRSG	>Csa_1G560650
SEPPNKKSRNSQDVTSSNRSKAIGKMFFKTKLCCKFRAGTCPYITNCNFAHSIEELRRPP
HNWQEIVAAHEEEKAVLSEPREEFQIPSLGTSNFGSESQRSYKGRHCKKFYTEEGCPYGD	MPLGKYYCDYCDKQFQDTPFARKRHLQSLSHQKAKALWFDSFKDFNQSFPHSFHFRPRIC
SCTFLHDEQSKNRESVAISLGPGGYSGGGGGGGGGGGSGNGSNTKPSNWKTRICNKWELT	NRFLSTGFCQYGDSCKYFHPNNNNDNTYNSSSYPMAGFPENYQPPNVPVNRFVDGNSSST
GYCPFGNKCHFAHGAAELHRYGGGLMETETRDSSSAPPDPKQGVLPKAPGDTVVASVPSV	GSLISDRLGTSWGNLPPSLMPPPDGGYPPLPFVDWG
PHSDVYHVVVPSQRSTIVIQRPGQRTHQKWKGPDKISRIYGDWIDDNE
>Cla97C03G065840	>Csa_1G050060
MSLIDHTNEWPTEVTNRAATPDIPPGVSDLSGSDAIISELAVEIKPRYHIAGTKGVFFAR
EPYSNVDAVHVTRFLGLASVGNKEKQKFLHAISPIPSSTMSAAEISMKPPDTTLSPYTLT	MEPSEAVSVPNHCEAPPSEFQSSQLHSSVHDPPPFDAQHVPTDDRIHAELQKLDLKDEKE
ERKAEASDSAKRSSNSVSESQYWRYEVSQKRQKHGTLDGNKLCFKFTSSGSCPRGEKCNF	EPVKDFDGGGEWEVEKNPYEDEGNDTKKIDENDRDRSVRNDDDDDYDDVDEEVDAGDGDG
HHDIDAREQSQRGVCFDFLNKGKCERGPDCNFKHSFQNEVDSHSGKRRSGNAGTNRSKEC	GEVERKGDWRGKSNQYPVRPDAEDCAFYLKTGTCKFGSFCKFNHPVRKKNQVVSEKLKYE
WFCLSSPNIESHLIVSVGETFYCALAKGPLVPDHILIVPVEHFPNTLSLGPEYETEINRL	DDSTGTANRTECKFYLRTGGCKFGNACRYNHTRPRALTSPILELNFLGLPIRPDEKECPY
QNCLRKYFKSQGKEVVFFEWVSKRSTHANLQAVPIPTSRVHVIQNIFDMAAEKLGFKFVI	YMRTGSCKYGANCKFNHPDPTTVAGSESLSGYNNGVPLQGASQSQITSWTSPRVLNEATT
SKSADAPGEGRKSLRIQFDSNHSFFYAELPECVTLSHVIEENEIFPAQFGREVLAGLLNM	FVPAMISPSQDQDWNGYQAPIYPSEISVLPPPAYVVNNIAPETDLYSSHQQVDEYPERPG
ADKADWRNCTHSKEEETKMAEDFKTRFENFDPNK	QPECSYFLKTGDCKFKSLCKYHHPKNRNPKLPTCTLNDKGLPLRPDQNVCTYYRRYGICK
>Cla97C08G147840	FGPSCKFDHPFLPSSSTVGELEQQPHYGNFSTAEGAEMAGGASGNSATVEQSA
MADTGENQPPEQVCSFFRKPTKNKNIRKRTVDEDEEDDSKTETSLLQNQKKAPKTESKLY
FSSGPSKSSLSNESNVEPDKPIFQFESSKEIQVHHDSRATATLETETDFSRDARAIRERV	>Csa_1G605650
LKQAEEALKGKGKSSGSEKLYKGVNAYVDYKAGFRREHTISSEKAGGAHGPLRASAHIRA
SARFDYQPDICKDYKETGYCGYGDACKFMHDRGDYKSGWQLEKEWEEVEKARKRKLAMKS	MDLDGARKRERTETALNGNGGFKKSKPEMDSLSTGLGSKSRPCTKFFSTSGCPFGEGCHF
DDGDEDTSEPSDEDEEDALPFACFICREPFVDPVVTKCKHYFCEHCALKHHAKNKKCFVC	AHYVPGGVKSISQMISPALPPGIRNPAPPQSFPDGVPPAVKTRLCNKFNSAEGCRFGDKC
NQPTLGIFNTAHEIRKKMAQSK	YYAHGEWELGRPNPPQDHGGMGPGPMQQPRMGGGWNAPPPPPNHGPAASFGASATAKISV
>Cla97C02G047160	DASLAGPIIGKNGVNSKNICRMTGARLSIKEHESDPNLKNIELEGTFDQINLASSMVREL
MAASSIEETLVTEPPKTSDDHLKSSVDAQHNTDNFQLTTALPPESLPDQSDCQSNGAGVA	IANVGAASANNAMKQHQQHQHHSGMQQSSGSANNFKTKLCANFTKGACTFRERCHFAHGE
REKRKRTDPDSNTENPKPDPSLNPLWKTSLCSYFRRHSGSCSHGSECRYAHGEEELRQRP	SELRKPGM
DNSWDPTSERAKKVMKVGEEVKEEEVMMTEVVVDDDDEDGNDGRDNGLSKCLVHLPRKWN
SENLRNYLNEQSILFKSAKKKKGMTVGFVSFESTEQLKSSVEELQGKIIGKKNLKVADVI	>Csa_1G145960
PRSFEKTIKSSMDCDNSSVSSAAVSLTSNDDEDAANTNDGSSTPNDSVSKGKSAREVVAP
LAHMSYSDQLEHKKNSLLHVLKKLTRNARKACPHGVSLPEWMLKSRDIGGIACSFEGIVQ	MAEHLASIFGTEKDRVNCPFYFKIGACRHGDRCSRLHTKPSISPTLLLSNMYQRPDMITP
SPIINGYRNKCEFSVGYSLEGKPTVGFMLGNFREGVTAVEEPENCPNVSRISCKYALIFQ	GVDAQGNPIDPRNIQDHFEEFYEDLFQELNKYGEIESLNVCDNLADHMVGNVYVQFREEE
EFLQLSSLPIWNRFKNIGFWRQLTVREGRTPGKLIDSDNSDASISEVMLIVQVCSVGVEC	QAANALRNLSGRFYAGRPIIVDFSPVTDFREATCRQYEENMCNRGGYCNFMHLKRIGREL
ELMTSEFKRLAQAFAEGSVANSPPLPLTALVIQHHQGISNAAPADTPLQPLTIPRVHGTE	RHELFAMYRRRHSHSRSRSRSPYRHRSYEERSYGKHGHSRRYDERDAYHESRSRRHRTTS
LEATNDAVEPRIHDYISNLKFCISPTAFFQVNTLAAEKLYSLAGDWAGLGPDTLLFDICC	PGHRSRSRSPRGRKNRSPVREGSEERRAKIEQWNKEREQGNDNNANSDDNRNNHEKSYDS
GTGTIGLTLAHRVGMVVGIEMNASAVSDAQRNAEINGISNCKFICAKAEDVMGSLLKEYL	EVKYANQTCGYEEQQQRQPPEQGYGY
KGTNKEGEILSNTNGSDGISNASKESEEIPGASEKNEETPGTSEKCEEIQGASEKSDEVP
ATGERNALLDDKEQDPVVNHVPENDASVLKTSENASEENGGQLNRCNPESGTKQFKNVVA	>Csa_1G616250
IVDPPRGGLHPIVTKVLRTHTHLRRLVYISCNPESLMANAIELCTPSSEKIEKGNKNNRG
WRNMGSAGLARHRVKSMPMSEPFRPVKAMAVDLFPHTPHCEMVMLLER	MDAYEATTLVYAKIKNLEPENASKIMGFLLIQDLGDKELIRLAFGPETLLHSLILKAKAH
>Cla97C01G011880	LGFPLNSSSSTPSSPSPLNPIARPSNSNPFSQSSPRIPNNGFDLTKNPSSPSTTGSWSLS
MAEHLASIFGTEKDRVNCPFYFKIGACRHGDRCSRLHTKPSISPTLLLSNMYQRPDMITP	GITNNVISPKSSPLLSYDSIRAAPFSMPPFMQHKNGFVDSEVIEEPQVNEYLSFLNESSS
GVDAQGNPIDPRKIQDHFEEFYEDLFQELNKYGEIESLNVCDNLADHMVGNVYVQFREEE	SRGEDLVDPRMELGRGLQNWTQSMDNADTPFHRRSYSASDVCFGSEDGGFGVGYKPCLYF
QAANALRNLSGRFYAGRPIIVDFSPVTDFREATCRQYEENMCNRGGYCNFMHLKRISREL	ARGFCKNGSNCKFLHGDFSDSVDPSAAIVGSPSKLEGLFDQREEFMRYKAAQQQRLATAS
RHELFAIYRRRRSHSRSRSRSPYRHRSYEERSYGRHGHSRRYDERDAYHESRSRRHRTTS	ELMAGVSPSQYNKYINFLLQQQNENHRATAAALMMGDEYHKFGMSRSERNDFLALAAEKR
PGHRSRSRSPRGRKNQSPVREGSEERRAKIEQWNREREQGNIDNNPNSNDNKNSHENSHN	NSASRQIYLTFPADSTFKDEDVSEYFSKFGPVQDVRIPYQQKRMFGFVTFVYPETVKNIL
GDVKYANQTCGYEEQRQRQPPEQGYGY	AKGNPHFICESRVLVKPYKEKGKVPEKRQQHQQQQLDRGDFSPCLSPSGLDARDPYDLNL
>Cla97C02G039660	GARMMYNNTQGMMLRRKLEEQVELQQALELQGRRLLNLQLPDLKNDQLHHHHPHNLPICA
MDSYEASRIVFSRIQNLDPENASKIMGLLLIQDHGEKEMIRLAFGPEALLHSVILKARKD	PLSIESHNQMNQNIFPPDFINPEASEGHENNQLATNNAISTQQNFQLEENLCFIQSNSGG
LSLPAVNSPSTPSTPSSSPSPFALSTNPIAISRQSSSSSSRLGISLPPSLTIPSPSSSSS	KATEDGYNSELLEIHKSVEQVLPDSPFASPKKSALGQHSDISSVKGDGCGPNTLPSSSQS
VSWAAGFSSELQNSDDHLISPGNLPLGSSCFGAGGAPASDMIDEFQLQDQLSFLNDGSPT	NPSLPTGPAGDIASP
IGVKNSDLFFPPADLSSSPTGGGFGSYGGDATWGGGPVHRRSCSVNDACLGTEDLNCGLG
WKPCLYYARGFCKNGTSCRFLHGGLGDTDGSAAVGSPSKIEMMEQCHELLRSKSSAQQRL	>Csa_1G659020
AAASQLIASANSFPYSPKSINFLLQQQQNDSQRAAAAAAAALMMGEDLHKFGRSSRLERN
EFSLNGGAGIINPASRQIYLTFPADSTFKEEDVSNYFSMYGPVQDVRIPYQQKRMFGFVT	MNLGSGEIMGSGSYPVRPGEPDCSYYIRTGLCRFGATCRFNHPPNRELAIATARMKGEFP
FVYPETVKLILAKGNPHFVCDARVLVKPYKEKGKVPDKYRKQQQIDRDFSPCGTPTGLDS	ERIGQPECQYYLKTGTCKFGATCKFHHPRDKAGIAGRVALNILGYPLRPSETECAYYLRT
RELYDHLQLGSRMFYNSHQDLLWRRKLEEQQADLQTLDLQSRRLLNLQLLDVKKNQLPHH	GQCKFGNTCKFHHPQPTNMMVSLRGSPIYPTVQSPTPGQQSYPGGSTNWSRASFIPSPRW
HHHHRALSTGSPIPSPTHSPNPFTQNLIFPTIRSTSSSSTSDILRENGTTPVRTPLPVSI	QGPSSYASLILPQGVLSVPGWNAFNDQLGSVSSSESPQQTRENVFPERPGQPECQFYMKT
LPSSLTDMPRQPSPVDNGTSATIAQGGNDKERSQIDDSDLLECFEHNLPDSPFASPAKAT	GDCKFGAVCRFHHPRERVLPAPDCVLSPIGLPLRPGEPLCIFYSRYGICKFGPSCKFDHP
GEYATNFSDITAVGEAANDSDDASSSILTSTSSLEVATSFKSYNCQMPRFPSSHGAIGMY	MGIFTYNLSAASSANAPVQHLFGTSSGTTALNLSSEGLVEAGSAKPRRLSISESREMPSD
AGTGGPTCPVGI	DENDAEG
>Cla97C05G087420
MKPYGHSLEGSHSDPSPEWTASGPDTPHGDSLWPLGSRERESYPERPEEADCIYYLRTGF	>Csa_1G588540
CGYGSRCRFNHPRERTAVLGGSRPGGREYPERVGQPVCQYYMRTGMCKFGASCKYHHPLQ
ERGSLSPVSLNFYGYPLRPGEKECSYYLKNGQCKFGATCKFHHPEPAGLQFPAPSPVQVT	MGRSGPVIHFYRSSFALSSVFSATVPVPVFIMSPPRILLCGDVFGRLNQLYKRVVSVNKS
PMPPPVPTPSVYPPLQSPSAHSSQQYGVILARPSLLSSPYVPGPYGPMLVSPGVVQFPSW	AGPFDVLLCVGQFFPDSTDQLDEFMDYVEGRSVIPLSTYFIGDYGVGAAKVLLASSKDSA
SPYPAPMSPVASPSAQPSVGSGPLYGMAHVSPSASGFAGSYQPMPSAGPSSTSQKEHSFP	NQGFKMDGLKICANLHWLKGSGKFTLHGLSVAYLSGRCSSDGLPFGTYTQDDVDALRAIA
ERPGQPECQYYMRTGDCKFGSSCRYHHPPELVTSRPSVVLSQLGLPLRPGAPPCTHFMQR	EEPGVVDLVPTSDIPPGVSDLSGSDATISELVVEIKPRYHIAGTKGVFFAREPYSNVDAV
GMCKFGPACKFDHSMDRLSYSPSASSLADMPVAPYPVGSVAGTLAPSSSSSELRPEHFSG	HVTRFLGLASVGNKEKQKFIHAISPIPSSTMSAVEISMKPPNTTLSPYTLTERKSEASDS
SRKDSNPSRMSSSMSTSSGLVGSTTSRTEMHSHSSVQRSSQSSGPSMGSTSSTTRAEGRT	AKRSSNSVSESQYWRYEVSQKRQKYGTSDTNKLCFKFTSSGSCPRGEKCNFHHDMDAREQ
>Cla97C03G054500	SQRGVCFDFLNKGKCERGPDCNFKHSFQNEFDSHSGKRRSGNAGTNRSKECWFCLSSPNI
MEPSEAVSVPNHCEAPASGFQSSQFHSSVLDPAPFDAQHVATDDRIHAELQKLDLKDEKE	ESHLIVSVGESFYCALAKGPLVPDHILVIPVEHFPNTLSLGPDYETEINRLQNCLRKYFK
ETVKDFDEGGEWEVAKNPCEDEGNDTKKIDESDRDRSVRNEDDDDDVDEEVDAGDGDGGE	SQGKEVVFFEWVSKRSTHANLQAVPIPSSRAHVVQNIFDMAAEKLGFKFVISKSDAPSEG
VERKGDWRARSNQYPVRPEAEDCAFYLKTGTCKFGSFCKFNHPVRKKNQVVSEKLKYEDD	RKSLRTQFDSDHSFFYAELPECVTLSHVIEENEIFPAQFGREVLAGLLNMADKADWRNCA
SAGIASKTECKFYLRTGGCKYGNACRYNHTRPRTVTSPILELNFLGLPIRPDEKECPYYM	HSKEEETKMAEDFKIRFENFDPNK
RTGSCKYGANCKFNHPDPTTVAVSESLSGYNNGVPLQGASQSQITSWTSPRVLNEATTFV
PAMISPSQDSEWNGYQAPIYPSEISVLPPPTYVVNNIASETDLYSSHQQVDEYPERPGQP	>Csa_6G483460
ECSYFLKTGDCKFKSLCKYHHPKNRNPKLPTCTLNDKGLPLRPDQNVCTYYSRYGICKFG
PSCKFDHPILPASSTVGELEQQPHYGNFSTAEGAEMAGGGSGNSATVEQSA	MSGSGRKRTSKWDLREDSHVETDIAQEHGWPGKESRPGWISPELAGDDGSKWSGMETTNG
>Cla97C03G061400	ISKPKQDWGLLLEEPFPGTRASHKEDYTSKGYNKDLEGTAEWDADDKSYSTRMSPGLDEW
MEYDSGIPMSVTEGHSSALTPSLREDALWQMNLGSGEIMGSGSYPVRPGEPDCSYYIRTG	RRHRSSLSDRNDGSRGRSRSRSWSRSRSRSRSPHSFKRDSAFHDRNRNRSRVSTQLCREF
LCRFGATCRFNHPPNRELAIATARMKGEFPERIGQPECQYYLKTGTCKFGATCKFHHPRD	VSGRCRRGNGCQFLHQDNQIMDDSWDSRNRKGGRSLRSTPHDFRDYPRSGRSAAQCTDFV
KAGIAGRVALNILGYPLRPSETECAYYLRTGQCKFGNTCKFHHPQPTNMMVSLRGSPIYP	KGRCHRGASCKYPHDSAFHDLSRGSPNDISRDRENDRSKEAYFSRGEREPGNSSLVTCKF
TVQSPTPGQQSYPGGSTNWSRASFIPSPRWQGPSSYASLILPQGVLSVPGWNAFNDQLGS	FAAGTCRNGKNCKFSHHSQPRASPERKSSTDRWEQDPFSDGRERLWDGSKSSELASASDF
VSSSESPQQTRENVFPERPGQPECQFYMKTGDCKFGAVCRFHHPRERVLPAPDCVLSPIG	TQLREDKGEQIASQEPSYTWASEQKWVHGLNNESKTQWDQTVGVKAVQGNKNDTILSKAE
LPLRPGEPLCIFYSRYGICKFGPSCKFDHPMGIFTYNLSAASSANAPVQHLFGTSSGTTA	DTGGCIGTSDPRGHRKWPSDDMEMSPDWHYPVQPSNHVVKSDCNIVPDSGSKTSIALATL
LNLSSEGLGEAGSAKPRRLSISETREIPSDDENINTEG	SHAIVQEALAKKQDIAIEPITADNTHFRQNLNLTKDVTIASAFNDKITMDKTIASHAEGN
>Cla97C02G045620	PSSNTVLVQRMAYHTDHPGGTVMNPKVSDGNFRVKQKEEDGSVPGINSGTTIAPNIVTSE
MNPLTLVKRIQKINSQEASLGISEQASWHAKYKDSAYVFVGGIPYDLTEGDLLAVFAQYG	QITQLTNLSVSLAQYFGNVQPLPQIYNSLNTQSVSETASFSYSDASTGALGLPMKSGPVV
EIVDVNLIRDKGTGKSKGFAFVAYEDQRSTNLAVDNLNGAQILGRIIRVDHAANYKKKEE	ESSKQHDSALCNSLELKKLEVTKTPSDCLPNSAGQKIATEVKDEVQMPNLPLSSDPRDKV
EDEEEEQKKREARGVCRAFQRGECTRGAGCKFSHDEQRAANTGWGAAEDASSKWGHDKFN	GISAKETFHGSDAINHAKLATEGEAIKEKNGDGDNENKTDPEDSQENDTTENANGNDGVH
DRKDHDRELRARERKNIDDLERHPRETSGRPRQENKLKGWDESKESELKSKEDHGKKDEK	DKKKSKDAKGIRAFKFALVEFVKELLKPTWKEGHISKDVYKTIVKKVVDKVTGTLQGGHI
RLRRHDLGGNRELKSGDDHYNREEKRPRRNHDDNGKEEKRLRKRDDDDETKLEDDRYKKE	PQTQEKIDHYLSFSKSKLTKLVQAYVDRVQKTA
ETRYRRNQDNELPQHSRRDYTTREEDRSKRHGHEDYQTKLREDDKRRERDISGRHRSESH
RRENPDEKRDYRSSHGRDSSSHSHRERNEDRRR	>Csa_6G166210
>Cla97C03G064040
MELDGVRKRERTETALNGNGGFKKSKPEMDSLSTGLGSKSRPCTKFFSTSGCPFGEGCHF	MPDNLQVQRNDVPNQSPDISEALWRLEISDNQDGGDAAESSPYPDRPGEPDCLYYMRTGS
AHYVPGGFKAISQMISPALPPGIRNPAPPQSFPDGVSPPAVKTRLCNKFNSAEGCRFGDK	CSYGSNCRFNHPVYVGQGALYNGELPERIGQPDCEYFLKTGTCKYGGSCKYHHPRDRRGA
CYYAHGEWELGRPNPPQDHGGMGPMQQPRMGGGWNAPPPPPNHGPAASFGASATAKISVD	GPVTFNILGLPMRQEEKSCPYYLRTGSCKFGVSCKFNHPQPSPVGNMLPQARPGALGSGG
ASLAGPIIGKNGVNSKNICRMTGARLSIKEHESDPNLKNIELEGTFDQINLASSMVRELI	TPFMPSSGVPYPAWSMPRVQYMPGPCVQGQQSYVPVLVSPSQGAIAAQDWNTYVSNVNPI
ANVGAASANNAMKQHHHHHSGMQQSSGSANNFKTKLCANFTKGTCTFRERCHFAHGESEL	LPNLGYNNINLEDSYSNGQLALSTSTPTLPDRPDQPECRYFMNNGTCKYGSDCKFHHPKQ
RKPAI	RIAQSATNALGLPSRPGQAICSYYNMYGLCKYGPSCKFDHPSPTYPYNYGFTLPLLDSSI
>Cla97C10G195170	IKYPSNNFTMSSHETLPGTVSKSSEWVQKADPSNNKRRTTDSKVIIDSTGEEATSVSCSL
MCGGPEQSNSASTTSANSPNPKDMNHLTVDCEDSFYSLLELASDNDAEGFKRLMESDLYS	PGGSESLQDQ
LNKSGLWYVRQKGSKQVVHEHRTPLMVAATYGCVDVLKLILSYPGVDVNLSSGTDKSTAL
HCATSGGSVNVVDIVDLLLSAGADPNSKDVNGDRPVDVIFVHPKLQKQNTRFRLEELLNN	>Csa_6G518020
HSNGSMDVSSLHLSIKTPNSESPPLSSSLEDEFPSPPKSISSPKFTDGFGNSTKEKKEYP
IDPSLPDIKNSIYATDEFRMFSFKVRPCSRAYSHDWTECPFVHPGENARRRDPRKFHYSC	MDTKRHDKHLRSETVTATENSEVNKLSFVGETENSGNIEFSSPSGKPLEKKEEQSHGEST
VPCPDFRKGACRRGDMCEYAHGVFECWLHPAQYRTRLCKDGTSCNRRVCFFAHTNEELRP	KFESQKCLKDKGTEDQEPTVGDKDVEALRNKDFGGSSYNKVPLCNSEVMVATATNGSSDT
LYVSTGSAVPSPRSIGSAPTVMDMATALGLLPGSPSSVSALSPSPFTQSMSPSSNGVSHS	LEDSDIGSKNHSAGRIIGTKNPERESEQMGMQLDNGENQMASRSTASKKRSRSLTPVADV
SVNWQQPNVPTLHLPGSNLQSSRLRSSLNARDMPLEDLNVLPDFDNQPRILNDLNCFSQP	NGEEKHPAAAICDFYAKGWCIKGSSCSFLHIKNNAYGSDQHSEERAGAACLKKQAQLNEV
RPSAVSVSRSGWTQTLTPNNLEELFSSEISSSPRFSDPAANAFSPTRKSTMLNQFQQQQQ	LSNGTGLQYNADVLKSPREDSLLSALPDCQKLPSTSFGASFPLSRGLSASRLELPPEFGV
NMLSPINTSIMSPKNVDHHLLQASFGVSSPGRMSPRSTEPLSPMGSRFSAFVQREKQQHL	SSDGFTPLGVMEEPTNVACPRLLNDHLSPVLRTSLNSNPTLPRDAILSSRFTTSNASLFP
RTLSSRELGSNVPSSLIGSPVSSLPKWGSPNGKVDWSVGKNELGQLRRSSSFEMGNNGEE	LTSSSSASLLNAHKMSIIDREHHVSTPASSLMRSSPFSASGSDNSFTHVSKNPSEYKMKC
PDLSWVQSLVKESPPEMLKEKLAVPGMGAAASGEGLTTTKSQLESTDHSVIGAWLEQMQL	SSDDWEPSVPFRPSFFIPSITTASQYDPFLDSMEVPRIVGCSYNVTLDRQGHEEASPLST
DQLVV	LQRASGNFVVPGSSKPEFNDDTSSLSSHNKAADKNGKVGHLQGKDPLLLEPEIRGSFGLD
>Cla97C03G063230	GRFSRTREDDHKGLTCEKDVTKKKKMGIGGELKLPNISLHEKDSEADSDRQLGDMDGKHL
MDAYEATTLVYAKIKNLEPENASKIMGFLLIQDLGDKELIRLAFGPETLLHSLILKAKAH	MEGNAPKESKATRHFRSALIELVKEILKPKWREGHLKKDVHNTVVKKTFDKVLGALQSHQ
LGFPLNSSSSTPSSPSPLNPIARPSNSNPFSQSSPRIPNNGFDLSKNPSSPSTTSSWSLS	VPTTVESVKQYLSSSRPKIEKLVEGYVSKYGKS
GITNNVISPKSSPLLSYDSIRAAPFSMPPFLQHKNGFVDSEVIEEPQVNDYLSFLNESSS
SRGEDLVDPRMELGRGLQNWTQSMDNADTPFHRRSYSASDVCFGSEDGGFGVGYKPCLYF	>Csa_6G382870
ARGFCKNGSNCKFLHGDFSDSVDPSAAIVGSPSKLEGLFEQREELMRYKAAQQQRLATAS
ELMAGVSPSQYNKYINFLLQQQNETHRATAAALMMGDEYHKFGMSRSERNDFLALAAEKR	MTDTGDTQPSEQVCSFFRKPTKNKNIRKRTVDEDEEEDSKAETSFLLNQKKAPKTESKLY
NSASRQIYLTFPADSTFKDEDVSEYFSKFGPVQDVRIPYQQKRMFGFVTFVYPETVKNIL	FSSGPSKNSSSNESNVEPNKPIFQFESSKEIQVHHDSRATATLETETDFSRDARAIRERV
AKGNPHFICESRVLVKPYKEKGKVPEKRQQHQQQQLERGDFSPCLSPSGLDGRDPYDLNL	LKQAEEALKGKGKSSGGEKLYKGVNAYVDYKAGFRREHTISSEKAGGAHGPLRASAHIRA
GARMMYNTQGMMLRRKLEEQVELQQALELQGRRLLNLQLPDLKNDQLHHHHPHNLPICAP	SARFDYQPDICKDYKETGYCGYGDACKFMHDRGDYKSGWQLEKEWEEVEKARKRKLAMKS
LSTESHNQMNQSIYPPDFINQEASEGHENNQVATNNAISTQQNFQLEENPCFIQSNSSGK	DDGDEDTSEQSDEDEEDALPFACFICREPFVDPVVTKCKHYFCEHCALKHHAKNKKCFVC
ATEDGYNSELLEIHKSVEQVLPDSPFASPKKSVLGQHSDFSSVKADGCGPNTLPSSSQSN	NQPTLGIFNTAHEIRKRMAQSK
LSLPTGPAGDIASP
>Cla97C04G076590	>Csa_6G140820
MAEHLASIFGTEKDRVNCPFYFKIGACRHGDRCSRLHTKPSISPTLLLSNMYQRPDMITP
GVDPQGQALDPRKVQDHFEDFYEDLFEELSKYGDLESLNICDNLADHMVGNVYVQFREEE	MAASSIEETLPTQPQKTSDDHLQTSMDAQDDTENLPVTTALQPESLTDQSDLQSNGASVA
QAANALHNLNGRFYAGRPIIVDFSPVTDFREATCRQYEENVCNRGGYCNFMHLKKISREL	GEKRKRTDPDSDAAKPNPDPSTNPLWKTSLCSYFRRHSGSCSHGIECRYAHGEEELRQRP
RRRLFGRSRRRRSRSRSQSRSPHKHHGYDERPHGGGRGRGPSRRDGDKDPRYHDRSRRPR	DKSWDPTSERAKKVMKVGEEVKEEEVMMTEVVVDDDDDEVGNDGRDNELTKCLVHLPTKW
SRSPRHRGGRSRSPGGRRNRSPVRESSAERRAKIEQWNRDREKADNGSNHQDVKDVGGSN	NSDNLRNYLNELSVLFKSAKKKKGMTVGFVSFESTEQLRSSVEELQGKIIGKKNLKVADV
DLAQNEDEFDPSKQY	IPRSFEKKIKSSIDCDNSSVSSAAFSLSSNDGEDAGNINDGSSTPNDSVLKGKSAREVVA
>Cla97C10G193800	PLAHMSYSDQLDHKKNSLLHVLKKLTRNARKACPHGVSLPEWILKSRDIGGIACSFEGII
MASSSSSLSSPSPSPSPSPFDFSALPVMSLRERIVEKIRQNRVTLIVGETGCGKSSQIPQ	ESPIINGYRNKCEFSVGYSLEGKPTVGFMLGNFREGVTAVEEPENCPNVSRISCKYASTF
FLLEEDMGLILCTQPRRFAVVAIANMVARARNCNVGEEVGYHIGHSKHSSEKSKIVFKTA	QEFLQSSSLPIWNRFKNIGFWRQLTVREGRAPGKLIDSDNSDASISEVMLIVQVCSVGVE
GVLLEEMRDRGLNALNYKVIILDEVHERSVESDLVLVCVKQFLTKHHDLRVVLMSATADI	SELMTSEFKRLAQAFAEGSVANSPPLPLTALVIQHHQGISNAAPADTPLQPLTIPKVHST
GRYRDYFKDLGRGERVEVLAIPNSNQKSFFERKVSYLEEVTELLGIESDLQSSRYCNGFT	ELEATNDAVEPRIHDYISNLKFCISPTAFFQVNTLAAEKLYSLAGDWAELGPDTLLFDIC
PSMSSAEIKPEVHRLIHNLLLHIHKNESDIEKSILIFLPTYYSLEQQWHLLKSLSSFKVY	CGTGTIGLTLAHRVGMVVGIEMNASAVSDAQRNAEINGINNCKFICAKAEDVIGSLLKEY
ILHSSIDIEQALTAMRIWKSHRKVILATNIAESSVTIPKVAYVIDSCRSLQVYWDNNQRK	LKGTKKEEENVCHSNGNDGTSSASNQNEEISGAPEKNEETPGASEKSGENQGAKEKSDEV
DSAHVVWISKSQAEQRRGRTGRTCDGQVYRLVTRSFYHNFEDFERPDILRLSLRQQVLLI	SETGERNALMSDKDQDPVVNHVPENDANGLETSEVASEKNGSKHNCCTSESGTKQFKNVV
CSTESKAINDPTVLLQKTLDPPAGNVVEDALSLLVHMQALKRSPRGRYEPTYYGSLLASF	AIVDPPRGGLHPIVTKVLRTHTHLKRLVYISCNPESLMANAIELCTPSSEKIEKGNKNNR
SLSFDSSVLILKFGDIGMLHEGILLGILMDTQPLPVLRPFGENNLYAEYIKNYFDGESID	GWRNMGCAGLARHRVKSMPISEPFRPVKAMAVDLFPHTPHCEMVMLLER
TIKLGFKEMALLGNLHAFHFWERVYKDRIRVEYLNKLVNPNKVQTTTSPPSKNEEEWCSS
HSLVHSSLNHVSEMYEDIIHTLHQFRPRFLGMCDILRSSYAPTQFQHSCVLKCLENGDDQ	>Csa_6G450380
SSESRTCVSLPYVASSYSRTNQVAGKLADVIKQMKVLYAKEPNNQSISSMNDGSNAHNGT
SLCVYFLNGSCNRGDQCLFSHSLQSKRANCKFFFSLQGCRNGDSCFFSHDQIPSKSLSFK	MAEHLASIFGTEKDRVNCPFYFKIGACRHGDRCSRLHTKPSISPTLLLSNMYQRPDMITP
STLCLPEDGNAHASTLEKYFPKSGGCILVMDDSGFHFSSNLARHYDPSKIICTTNLSHSD	GVDPQGQALDPRKVQDHFEDFYEDLFEELSKYGDLESLNICDNLADHMVGNVYVQFREEE
IYDASLNDAQKFWELSHPDETIISNGKNQIPWYDVKCILWFPRFASSKENLDIEKILLQT	QAANALHNLNGRFYAGRPIIVDFSPVTDFREATCRQYEENVCNRGGYCNFMHLKKISREL
FFDLLAIRILADALHGVQVILTMNNIRFSQLQVEKLGRDSFFFLSESFPYDERSFGELPD	RRRLFGRSRRRRSRSRSRSQSPHKHHGYEERSHGGGGGRGRGPSRRDGEKDPRYHDRSRR
KLMTKKGMLTSKPVSYVFDMRPPSNALFGNYRATLRQCLYDVERNIKEISLVRPQSLC	PRSRSPRHRGGRSRSPGGRRNRSPVRESSAERRAKIEQWNRDREKEDNGSNHQDVKDVGG
>Cla97C09G184480	SNDLVQNEDEFDPSKQF
MLLLRLTLLFLASNVLLTVPQIANSEDLPERLGEPDCPYFLKTQKCKFGSRCKFNHPKDR
SDSVGAEKSDASTLPERPSEPLCAFYVKTGNCKFGVNCKFHHPKDIQILSGEENGNSEQT	>Csa_2G006070
LIAKTEERIGDFKLVKPPVSFSPALMHNSKGLPIRPGEVDCPFYLKTGSCKYGTTCRYNH
PDRNAINPSTPAMVHPAMVSAANMNTGIINPSNAIYQAVDPRLIQPLLGSGSSIYPQRPG	MSFNDMRASVIPPPLHSYGSNGDASGCWSQFPRNDPFDPQSQFEVQQPPYKRARNSEENP
QIECDYYMKTGDCKFGERCKFHHPIDRSAPKQGTQHNVKLTLAGLPRREDAIICPYYLKT	SSPISYSNPSLNSRGQPPNAPVNKGISNIFFKTRMCAKFKLGLCRNGASCNFAHGVEDMR
GTCKYGTTCKFDHPPPGEVMAMAAIQSVPGKDGEERIDESVNEQQ	QPPPNWQEIVGIKEDDQSVNNWNDDQKIIQKMKLCRKFYNGEECPYGDRCNFLHEDPAKF
>Cla97C10G189000	RDDSGRFRESSAISIGTTGTPLMNGNDSSSYIEPSRVTSCSVSDALRANGNVRPSFWKTK
MFDYSVEMHMEFSDYTRVVFHRISKIDPDNVKKIIGFLLLHDHGDQEMARLALAPESHIQ	LCTKWEITGHCPFGDKCHFAHGQSELQLYIGREGEVSTAALNVKPLIVAMEASSSLTTNV
EVVMLAKTELHQLRSMPAPLSPPSPSQGGFIPFSIRTRQFSTSPPSWEQQQLTNKPTPDY	VPSSALPEGQEKPSLLKWKGPKKINRIYADWLDDLPLSPSSTSKMEG
IPLGYPDSMYELQNPAQFFCLDDHIDPSNSGLSSFDCSYAENVLNGFSTRNTRHYSNVPE
FQPRICHYYNKGFCKHGNSCRYLHSNLVPGSLPQMYNSHSNDDHVFRPGSLERLEFEIVD	>Csa_2G404980
LLKSRRGSPISIASLPMIYYEKYGKVLQAEGYLTESQRHGKSGFSLTKLLTRLKNSIQVI
DRPHGQHAVILAEDAPKFMDHRKDKNDPGPIVSSARQIYMTFPADSTFTEDDVSDYFSVH	MGMEFLLINSCYELIELHIADLCEESRSVAMEEEMCPPLLPSTLSTTTELSAVEYEDFGH
YGLVEDVRIPCQQRRMFGFVTFHSIETVKLILSNDSEHLICGARVLVKPYREKSKLLERK	HFASMYHSIFPPLLSSSSLPNSLSFTPSPSSADDDHNNHCTTPAATSTTDDLLFQARLIL
YHERIEQQQQDYFSSHYNNLESEQLHSIPRGYDFSSTMLRLRMGEQQQQQQQQQCALERS	ENRHLHHRHDLCLRRLRQVAEDADYLRQENAQLRLANAELVKVISSKTAVDDLVSIPNSH
LSRMTLIQKSVVNQPYFSYQMNELKLPVPEATERFDHLMDILNVLKSGSGSSSSSSSITD	LRTLIGGGQSGDEIGYDMISPTSVIGKYNDQFDGRNNLRRNSLPRSISVRSAAAASSVQL
DNKPPRNVTDWNHIELNNLQSEGYNLPESPFESSTGNNT	NIKSRGASTPVSDGGSRKREEEATEFEVYNQGTTKTELCNKWQEIGDCPYGNHCRFAHGL
>Cla97C03G066180	EELRPVMRHPRYKTQMCRMVLAGEKCPYGHRCHFRHSLSEQ
MIISERHRPGPVVHITPLTIPEEPPASETRFAFPLSGISVSSDGNANGGDYSPYYLQEAL
AALQRYTNESEIESDSELSGRESDVPVDAYSCDHFRIFEFKVRKCTRGRSHDWTECPYAH	>Csa_7G007900
PGEKARRRDPRKYHYSGTACPDFRKGSCKKGDSCEFAHGVFECWLHPTRYRTQPCKDGTN
CRRRVCFFAHTPEQLRVLPQQSPRSANSPESYDESPLRQSLDGSCAKSLPFLSSPVSVSP	MEEDSVTADLLDDTAVSEHPLSHSSDNGTHLTPQQLVAKAIAPVKRDFLRPPPLRSSSNN
TATPVDSPPLSPMTRSLGRSLGSSSINEMVASLRNLHLSKVKSLPSSWNVQIGSPGYPSR	LKDATSTAKNDGDDKAAPSTLVKEKKSKRQLKRERRQEQKSTRHLCPEIAKTGDVSSCRY
VCHGFCSLPTTPTRAPTGHGVGLLDFSEHGFEEEPAMERVESGRELRAKMLEKLSKENSL	SDKCRFSHDIEAFKSQKPADLEGECPFSGAEQLCPYGLACRFAGTHKEGVPAGSSVTLKR
DLADSNPSACTPDVGWVSELVK	CSEMNGLNKDIQKLLWKNKMKFPKADSKLKELGLLGHGKSKLRVKEDEENAVSNDSVVAD
>Cla97C03G061110	RPCCSEMNNDLDADLEISVEVPEENGEKEGTFSSDESRPLKKSKSLSSENFHSDQIDNGA
MHYKKEPCRNFQRGSCQYGERCKFLHVTQQPQKSSSFGFGMQTSSQHQQKPNPFGFGVPS	CMIDETIGEGHAPIESEAMNDSVLLDSDASLKPHPREKKLIDFRDKLYLAPLTTVGNLPF
TSQSKATADFGSKQNQYKPFENKWTRSSTPTGNAQSRKPDNHLSSANHKCTDGESCKRQI	RRVCKVLGADVTCGEMAMCTNLLQGQASEWALLRRHSSEDLFGVQICGAYPDTVSRAVEL
AEDFQNERPLWKLTCYGHNK	IDKECVLDFIDINMGCPIDIVVNKGAGSALLTKPMRMKTVVEAASGIVDTPITIKVRTGY
>Cla97C09G166530	YEGKNRIDSLIADIGNWGASAVTIHGRTRQQRYSKLADWEYINRCSSLAPDSLQVIGNGD
MSKRVLCKYFAHGACLKGEYCEFSHDWTAPPSNVCTYYQKGRCAFGSRCRYDHVKVSHAE	VFSYTDWNEHKNECPKLATCMIARGALIKPWLFTEIKEQRNWDITSGERLNILKDFAHFG
SSSNSQQSHVSESVSIAHPQLSRPLSPFPGSTSELAGSEIPSLPLRIESAWGGESEHPES	LEHWGSDSKGVETTRHFLLEWLSYTCRYIPVGLLEVVPQRLNWRPPSYFGRDDLETLMSS
LDDWGNGEARVVGPADIPICSFAAAGSECPRGENCPHIHGDLCPTCGKQCLHPFRTDERE	DSAADWIKISEMLLGKVPDGFSFAPKHKSNAYDRAENG
EHMKACEKKQKHLESLKNSQDIECSVCLERVLSKTEIAERKFGLLSECDHPFCISCIRNW
RNSSSTSGMDVNSALRACPICRKLSYFVIPSVIWYSSKEEKQEIVDSYKSRLRSIDCKHF	>Csa_7G221340
NFGNGNCPFGSSCFYKHAHRDGRLEEIALRHIGNEDGLTVIAKNIRLSDFLSDLHIR
>Cla97C09G182680	MSDPVYLLLTFTGLVDDQASGSTTFQPRTSAKKFYIPARLVIGNDEYVKIGKGNQLVRNP
MEDRQGKRSSKTPIIKGLNASVRPINIQMDNHLVIGGTRHYHQETNCKSPTIIDRYTIMN	KRRARILASEKIRWSLHTARQRLAKKRMYCQFFTRFGKCNKDGGKCPYIHDTSKIAVCTK
HYASSTSGSNSFSSRGAGSPLSPLSAIENLETPRVRSPQIYGTPVKVDEEVIVMDGILIN	FLNGLCSNASCKLTHKVIPERMPDCSYFLQGLCSSKNCAYRHVNVNSKVPTCEAFLRGYC
SIPGGAKTVRSPLDSGSGGGLSSGKNQYRTDICRYWEDSGSCRFGHKCQFAHGKEDLRPG	ALGNECRKKHSYVCPLLEATGTCPDRSTCKLHHPKRQTKGRKRKRLEGRNNDQGRYFGST
RLPVRTKPKFNEAYGLKSRNSHSLTGIAATKTQSNSVDTITKTEISKRGVTTMPSSNSVR	NQDVSRSRLVVSEKQLPVKSSDPFLEDLTDYISLDVGSDEDIEESRDSTSQTTSFSQGYL
HMNIKPSLISTISIIDWSPEDDGIKIVVPKTESTKREDVNQHIHGVLYGSTTEMTKKRLP	SELLLEDPDELIKPIRVMNENLTVQ
VFTQLCSGKLQQE
>Cla97C01G014460	>Csa_7G252650
MSGSGRKRSSKWDLREDSHFETDSVQEHSWPGKESRPGWVSPELASDDGPKWSGMGTTNT
ISKPKQDWGLQLEEPLPGTGASHKEDYTNKGYNKNMEGTVEWEADDKSYGTRMSPGLDGW	MANQLHSYNSAYGAVSASATATAVPSLPTTYSTSRSLSDIVSGRYLLPDSLSSGISIKHS
RRHSSNLSDRNDWSRGRSRSRSWSRSRSRSRSPHSFKRDSGFHDRNRNRSRVSTQLCRDF	VTDRGTSMYSTQKEGPMLSSADIVPRTSHLVSQFSWPGSHVAAALDSVVSGIKRSSDVLY
ASGRCRRGNGCQFLHQDNQNLDDSWENRNRKGARSLRSTPHDFRDYPRSGRSAAQCTDFV	DQTVLGSYNTLGQSEAWYTSNSLAKRPRFESTSNLPVYPQRPGEKDCAHYMLTRTCKFGD
KGRCHRGASCKYPHDSAFHELSRGSPNDISRDRDNDRSKEAYFSRGEREPCSSSLVICKF	SCKFDHPIWVPEGGIPDWKEVPQIANSEDLPERLGDPDCPYFLKTQRCKFGSRCKFNHPK
FAAGTCRNGKNCKFSHHSQPRASPERKSSSDRWEQVQCSDGRDRLWDGTKSSELASGSDF	DRSDSVGAEKSDASSLPERPSEPLCAFYVKTGNCKFGINCKFHHPKDIQILSGEEYGNSE
TQLREDKSEQIASQEPSYTWPSEQKWVHGSNNESKTQWDQAVGIKAVQSNKNDTILSKAE	QTLMVKTEERAGDFKLVKPPISLSPAIMHNSKGLPIRPGEVDCPFYLKTGSCKYGTTCRY
DAGGCIGTSDPRGHRKWPSDDMEMSPDWHYPVQPSNHVVKGDCNIMSDSGSKTSMALATL	NHPDRNAINPSTPAMVHPAMVSTANMNTGFVNPSNAIYQAVDPRLIQPLLGSGSSIYPQR
SHAIVQEALAKKQDIAIEPISVDNTHFRQSHNLTKDVTIAPAFNDKITIDKTIVSHAEGN	PGQIECDFYMKTGDCKFGERCKFHHPIDRSAPKQGALHNVKLTLAGLPRREVYISDFVKF
PSSNIVLGQRMAYHTDHPGRTVVNPKVSDGNLRVKQQDEDGSMPGVNSGTTITPNIVTSE	TL
QITQLTNLSVSLAQYFGNVQPLPQLYASLNTHSVSETPSFPYSDASMGALGLSMKSGSSG
PVIESSKQQDSTLCNSLELKKLEVTRTPSDCLLNSGGQKNATEVKDEVHIPNLPLSSDPC	>Csa_7G433210
DKIGISAKETLHRSDAINDGKPAADGEAIREKNGDGDNENKTDPEDSQENDTAENANGND
GVHDKKKSKDAKGIRAFKFALVEFIKELLKPTWKEGHISKDVYKTIVKKVVDKVTGTLQG	MSAPNRFVPEARGNWPLLPPPYPDPRNQSFYRPTMSGVVSSWRMPSNFGIPPWNNWNIGY
GHIPQTQEKIDHYLSFSKPKLTKLVQAYVDRVQKTT	EHEFGRSYTPGFNDTRRMLPSGPGIEFREGQLSERWNVDNSNEMKVCRLFQRRKKCAYGD
>Cla97C02G043930	QCRFLHEIPDKTRDSGSSSQNYEVSTVAFGHVMDRGSGFDQLEEVRSKVQTKVVVRGEIP
MPDNLQVQRNAVPNQSPDISEALWRLEISDNQDGGDAAESSPYPDRPGEPDCLYYMRTGS	KPLIAKSRPCYPWQTTGRCPYGAGCRFAHGEAELQKLEPCNASQRGSVGGVSGTATTTAA
CSYGSNCRFNHPVYVAQGALYNGELPERIGQPDCEYFLKTGTCKYGGSCKYHHPRDRRGA	VEAGLRSSREIGTDCKNKGPRINQFFESKESKKLIGIYADWLED
GPVTFNILGLPMRQEEKSCPYYLRTGSCKFGVSCKFNHPQPSPVGNMLPQARPGALGSGG
TPFMPSSGVPYTGGIPAWSLPRVQYMPGPCVQGQQSYVPVLVSPSQGAIAAQDWNTYVGN	>Csa_7G103290
VSPILPNLGYNSVNLEESYSNGQLALSTSTPTLPDRPDQPECRYFMNNGTCKYGSDCKFH
HPKQRIAQSATNALGLPSRPGQAICSYYNMYGICKYGPSCKFDHPSATYPYNYGFTLPVL	MNHYASSTSGSNSFGSRGAGLSLSPLSAIENLETPPIRSPQIYGTPMKVDEEVIVMDGIL
DSSFIKYPSNNFTMSSHETLPQTLSKSSEWVQKADPSNNKCRTTDSKVVVESTAEEATSV	ISSIHGEAKTVRSPLDSGSGGGGKNQYRSDICRYWEDSGTCRFGNKCQFAHGKEDLRPGR
SCSLPGGSETLQDQSG	LPVRTKTKFSETYGSKFRNNHSLTGIAATTTTQSNSNLVDTITKTELSKRGLTPTSSTLK
>Cla97C02G031390	GHTNNNPTLISTISIINWSPEDDGIKIAVPGTESTKREDVNQHIHEVLYGSTTERTKKRL
MEDSVTAELLDDTAVSEEPLSHSAENGTHLTPQELVAKAIAPVKREFLRPPPVRSSSNNV	PVFVQICSEELQEE
KDAASTAKNDGDDKAAPSSLVKEKKSKRQLKRERRQEQKSTRHLCPEIAKTGDVSSCRYS
DKCRFSHDIEAFKSQKPADLEGECPFSGAEQLCPYGLACRFAGTHKEDVPAGSSVTLKKC	>Csa_7G428290
SEMNGLNKDIQKLLWKNKMKFPKADSKLKELGLLAHGKSKLRFKEDKENAVSNDSVVADR
TCCSEVNNDLDANLEISVEVPEENGQKEGTFSSDESRPLKKAKSLSSENFHPDQIDNGAC	MSKRVLCKYFAHGACLKGEYCEFSHDWTAPPSNVCTYYQKGRCAFGSRCRYDHVKVSHAE
MIDETIGEGHTSIKSEVVNDSELLDSDASLKPHSREKKLIDFRDKLYLAPLTTVGNLPFR	SCSNVQQSHGSESVSVAHSQLSRPLSPFSGSTSELASSEIPSLPLREEAAWSGEFVRPDG
RVCKVLGADVTCGEMAMCTNLLQGQASEWALLRRHSSEDLFGVQICGAYPDTVSRAVELI	LDDWVNGEARVVGPADIPICSFAAAGGDCPRGENCPHIHGDLCPTCGKQCLHPFRTDERE
DKECVLDFIDINMGCPIDIVVNKGAGSALLTKPMRMKSVVEAASGIVDTPITIKVRTGYF	EHLKACEKKQKHLESLKHSQDIECSVCLERVLSKTETAERKFGILSECDHPFCISCIRNW
EGKNRIDSLIADIGNWGASAVTIHGRTRQQRYSKLADWEYINRCSSLAPDSLQVIGNGDV	RNSSSTSGMDINSALRACPICRKLSYFVIPSVIWYSSKEEKQEIVDSYKSRLRSIDCKHF
FSYSDWNRHRDECPKLATCMIARGALIKPWLFTEIKEQRNWDITSGERLNILKDFVHFGL	NFGNGNCPFGSSCFYKHLVIPGSYTWKYHRPPPRQPQSWRTPPSRSNIVDMDAFFEMFED
EHWGSDTKGVETTRHFLLEWLSYTCRYVPVGLLDVVPQRLNWRPPSYFGRDDLETLMSSD	LEDLDFSDEDLDFEYLTLLEMALMQLGCEANSSSDEES
SAADWIKISEMLLGKVPNGFSFAPKHKSNAYDRAENG
>Cla97C07G132730	>Csa_3G842110
MCSGSKNKVASSNSAMEARFLKLSEGALFSANSILLELSASDDVEGFKREVEEKDLDVDE
PSCWYGRGIGSKKMGFEERTPLMIAAMFGSSKVVKYLIETGKVDVNRACGSDLTTALHCA	MDVDGGGKRVFQRLGAPSGDSRNQKVCFHWRAGKCSRYPCPYLHRELNGPPHAASNGAAN
TAGGSCSSLETIKLLLDGSADVDCVDAYGRKPVDLIVSSCRIVLNSGRKAMEMLLRGDGM	AASKRGHGFASDDSSVSVPRRSPNFSGGSTWGRVHGGGNRIIRKTEKLCNFWVQGNCTFG
AGEGDLSLYLEEDQQKITASQSAKEGSDKKEYPVDVSLPDINSGIYGTDDFRMYTFKVKP	DKCRYLHSWSLGESFSHLTQLDGHQKVITGITFPSGSDKLYTGSKDETVRVWDCQSGQCM
CSRAYSHDWTECPFVHPGENARRRDPRKYPYSCVPCPEFRKGACPKGDSCEYAHGVFESW	AIINLGGQVGSMIAEGPWVFVGIPNCVKAWNIQTSADLSLSGPVGLVYSLVVGNDLLFAG
LHPAQYRTRLCKDETGCTRKVCFFAHKPDELRPVYASTGSGMPSPRSLSSSAADMSTMSP	TQDGSILAWKFNVATNCFEPAASLSGHTLPVVSLVVGANRLYSGSMDHTIKVWSLESLQC
LALGSSSLSLPTTSTPPMSPLASVSSPKNGNLWQNKINLTPPVLQLPGSRLKATLSARDL	LQTLTDHTSVVMSVLCWEQFLLSCSLDKTIKVWAATESGNLEVTYTQKEDHGLLTLCGMH
DLEMELLGLEKNASQLQHQQQLIDEIARLSSPSYWSADVSRSAELKPANLDDMFGSLDSS	DLDGKPILLCSCNDNSVRLYDLPSFSERGKIYSKEEIRSIQAGPGGIFFTGDGTGQVKVW
LLSQLQGTSLKTPISAQVQSPTGLHMRQNINQLRASYPANLSSSPVKKPTSFGFDSSSAV	TWLTEQAVAASM
AAAVMNSRSAAFAKRSQSFIDRAAVTRLPGFTGAANSAATMSSHLSDWNSPDGKLDWGVH
GNDLNKLKKSASFGIRNNGIGTPTFAPPVEEPDVSWVNSLVKDVPSESFGLFGAEKRPYS	>Csa_3G812200
LKREINETLPSWMEQQLYAEQEQIVA
>Cla97C10G200320	MNNLTVETEDVFSSLLELAANDDIDAFKRSIERDPSGIDEIGLWYGRLRGSKQMTNEQRT
MMNLPPAPPAPRNMGAPAPMSNGSAMQVVKSRMCNKYNSAEGCKFGDKCHFAHGEWELGK	PLMVAATYGSTEVLKLILSLSCADVNRAVGLDRSTALHCAASGGAGNAVDIVKRLLAAGA
PSAPAHDDPRAIGHIPNRLSGRMDAAPPGPAASFGASATAKISVDASLAGAIIGKGGVNS	DPNMVDENGHRPVDVIVAPLRHGELKSILTELLKTNGFSGEGNLDVVTGGRDLHSSRPSS
KQICRRTGAKLSIRDHESDPNLRNIELEGSFDQIKEASAMVRELIVTVSMAGPPKSASGA	PLNVPSSSELVSSPTKSKLSDFPMYSASEKKEYPVDLSLPDIKNSIYSTDEFRMYSFKVR
TGGIAAPAGSNFKTKLCDNFAKGSCTFGERCHFAHGAAELRKSGA	PCSRAYSHDWTECPFVHPGENARRRDPRKFHYSCVPCPDFRKGACRRGDMCEYAHGVFEC
>Cla97C07G144080	WLHPAQYRTRLCKDGTNCSRRVCFFAHTTDELRPLYVSTGSAVPSPRSCTSGASAMDYTT
MFQGFVFGINDVYGHEFSAMSLPEFTNSQSTEQIDDTAVFSSDEFRMYSYKIQRCPRNRS	VMNLLPGSPSSVPVMSPSPFTPPMSPSANGMSHSSVPWPQPNVPALHLPGSNIQSSRLRS
HDWTECPYAHRGEKAQRRDPRRFNYTAVACPAFRSGSCPKGDFCEFAHGVFEYWLHPARY	SLSARDMPVEDFDYLSDFDMQQQQLLNDLNCLSQPPLSSNSLNRSGRMKTMTPSNLDDLF
RTRACNAGRFCQRKVCFFAHSPEELRPDTKQKFNLNAHRLRVAVSTVECLPEEKIDGVSE	SAESSSPRYSDQSLASAVFSPTHKSAVINQFQQQQNMLSPINTNFSPKNVDHPLLQASFG
IPVRENGGGRGNRSFGLEVSELDSPHIDWISELLQ	VPSSGRMSPRNLEPISPVGSRLSMLAQREKQQFRSLSSRELGSNSPSIVGSPANSWSKWG
>Cla97C03G068210	PSNGRPDWAVNADEMGKLRRSSSFELGNNGEEPDLSWVQSLVKESPTEIKEKQAHPNLGV
MPLGKYYCDYCEKQFQDTPFARKRHLQSLSHQKAKALWFDSFNQPFSDSFHFRRGFCNRF	DSFVSSGESSNMNSQMESVDHAALGAWLEQMQLDHLVAQQQ
LTTGFCQYGDSCKYFHPNNNNTTHNSTSHPIANIPENNQPPNIPVNPFADGSSFTGSLVS
DSMGRTSWGNLPPSLMPPPEGGYPPLPFVDWG	>Csa_3G901160
>Cla97C11G209340
MSFNDIRASVIPPPLHSYGANGDASGCWSQFPRNDPFDPQSQFEVQQSPFKRARNSEENQ	MDYSGGNVVHVISGTSNENWPGEVWATEDEYRAWNNGGDGSVDTPSNSSYDQRQSQSRSG
SSPIPYSNPSLNSRVHPPNAPVNKGISNIFFKTRMCAKFKLGLCRNGASCNFAHGVEDMR	SEPPNKKSRSSQDVTSSNRSKAIGKMFFKTKLCCKFRAGTCPYITNCNFAHSIEELRRPP
QPPPNWQEIVGIREDDQSVSNWNDDQKIIQKMKLCRKFYNGEECPYGDRCNFLHEDPAKF	HNWQEIVAAHEEEKAVLSEPREEFQIPSLGTSNFGSESQRSYKGRHCKKFYTEEGCPYGD
RDDSGRFRESSAISIGTTGTPLINGSDSSYPEPSRATSCSVSDALRANGNARPSYWKTKL	SCTFLHDEQSKNRESVAISLGPGGYSGGGGGGGGGGGGGGGSGNGSNTKPSNWKTRICNK
CTKWEITGHCPFGEKCHFAHGQSELQLSIGREGEACSSALPLIVAMEATTSLTTSVPSSA	WELTGYCPFGNKCHFAHGAAELHRYGGGLMETETRDSSAAPPDLKQGVLPKAPGDTLVAS
LLEGQANQCLLKWKGPKKINRIYADWLDDLPLSPSSTSKMEG	VPSAPHSDVYHVVVPSQRSTIVIQRPGQRTHQKWKGPDKISRIYGDWIDDIE
>Cla97C10G199960
MNNLTVETEDVFSSLLELAANDDIDAFKRSIERDPSGIDEIGLWYGRLRGSKQMTNEQRT	>Csa_3G111250
PLMVAATYGSTEVLKLILSLSCADVNHAVGLDRSTALHCAASGGAANAVDIVKRLLAAGA
DPNMVDGKGHRPVDVIVAPLRHGELKSTLTELLKTNGLSGDGNLDVLTGARNSHSPRPSS	MEELELIGEEEEEVKPCSVENLCRKEKRKALKKIKRKQLRKELALKRLQEEEVRLNDPEE
PLNVPSSASELVSSPTKSKLSEFPMFSASEKKEYPVDLSLPDIKNSIYSTDEFRMYSFKV	QRRIQLMELEEEERSERERKLFEERERAWMEAMELKKKKMAEEEEEEQQRRALEEESTPR
RPCSRAYSHDWTECPFVHPGENARRRDPRKFHYSCVPCPDFRKGACRRGDMCEYAHGVFE	EAENENEFNEEDGWEYIEGPAEIIWKGEEIILKKKLIKVPKKSVEPEKSFEDAHRPTSNP
CWLHPAQYRTRLCKDGTNCSRRVCFFAHTTEELRPLYVSTGSAVPSPRSCTSGASAMDYA	LPPQSEAFTDYKNTPISTKQVIEDVASQVPNFGTEQAFFLFFLCIFTICTYLFLLQINHI
TVMNLLPGSPSSVPVMSPSPFTPPMSPSANGMSHSSVAWPQPNVPALHLPGSNIQSSRLR	VRSILKLELVDLVNVVAEFTSTLKNRVHCLSRTCIMVQALLGSKTRGWRSVNDAHTIITY
SSLSARDMPVEDFDYLSDFDMQQQQLLNDLNCLSQPPLSSNSLNHSGRLKTMTPSNLDDL	CENCVNLSWRVTVLLLSPFGVDNTKNKFFLFCSFPDEILDIYLFVNDQAHFARDSENGVK
FSAESSSPRYSDQALASAVFSPTHKSAVINQFQQQQTMLSPINTNFSPKNVDHPLLQASF	FTDEEVERCYEEFYDDVHTEFLKYGEIVNFKVCKNGSFHLRGNLYVHYKSVDSAVLAYNA
GVPSSGRMSPRNLEPISPVGSRLSMLAQREKQQFRSLSSRELGANSASIVGSPANSWSKW	NNGRFYAGKQIICEFINVTRWKIAICGEFMKTRYKTCSHGTACNFIHCFRNPGGDYEWAD
GPSNGRPDWAVNADEMGKLRRSSSFELGNNGEEPDLSWVQSLVKESPTEIKEKQAHPNLG	SDKSPPRYWLKKMTSLFGYLDEYENETHSELEHWNKFGKSSKSMTIDVDSYRSRRSKSRS
GDSFVSSGESSNMNSQMEAVDHAALGAWLEQMQLDHLVAQQN	LDHGSRRSDNNENDYRWIRHSRREKVHEKQQSLDKEEYEKKKYDQQKKNRSNDTDSDESV
>Cla97C01G006240	DKFGERSKDRNRSREKEKYDRWRKNRSNDTDSDESVDEFEERSKDRDRSRRSSRRPRKQE
MHKSTTSASNTIAAATTMSSSSQLKSQLQTNDVYASLYNSPIFAPKQSVPVSLPLTLYGD	SNWKTDGRNVDRDDNKNAANETDEDWSSGDGDKDGHQHKRRKSNSRASETSRSTDVYPSN
STHADSTSSSKTISSHLYQTRVVQDHQEMVNRHSLCLTHLREATEEADALRQENIHLRSI	SVIKDRDTHEVSSERNKERRLTYGGKPKKHWDEVTKDSDDHLEKKSNLKTDYESKKPSAG
NHELSKHLSLLIHASVQKQYGSSDQAPPFNFVEGFRGLSVSEKGASSSAWEDISDESPTS	KSSSHYFESSSRDVNTEDGYSIDSLHNDVLDERWEPSFSDRCIERFKPLDPDKEHCNEHS
VMEGGRVEGVEVERFSLPKSISVRSNGYLKMAQAGTSQGGKVRASSRPRTASPVKVTQKV	DKEGRWDPERSYDKFEKCRETASAMCCESGSSVSQIERSKSDVLGALNNPVHKVNKRNRR
YVQGVKEEEKPLELEVYNQGMFKTELCNKWQETGSCPYGDHCQFAHGIEELRPVIRHPRY	KLGSNNSYEHQKSRRKSSRHDDDQDFSDLKSEKTNSEDGYLPKSHDKEAQTWPRGGNH
KTEVCRMVLAGVVCPYGHRCHFRHALTDQERLMGTLKPTCRTTTPKLDR
>Cla97C10G191120	>Csa_3G061520
MHSRLTFLYLFQFTDEEVERCYEEFYDDVHTEFLKYGEIVNFKVCKNGSFHLRGNLYVHY
KSVDSAVLAYNANNGRFYAGRQVICEFVNVTRWKIAICGEFMKTRYKTCSHGTACNFIHC	MLITFLIILVSLFLLLKNNKEKWFLLPIMPVYEKFMEFSAHTRTVFHRINQIDPDNVMKI
FRNPGGDYEWADSDKPPPRYWLKKMASLFGYVDESENEKHSELEHWDKFGKSSKSTSTDV	IGFLLLHDNGDQEMARLALANESHIEKVVMLAKTELHQLRSMPVPVSPLAIRNRQPSTSP
DRYRSRRSKSRSLDHGSRRSNNSENDYRWIRHSRREKIHENQQSLDKEEYEKAKDDQRRK	PGWEQQQLTNKHTPDYISLGYHDSSMYDLQNAANLFCLEDHMEQSNSGLSSFDCSYADNM
NKSNDAESDESVDRFEGRSKDRDRGRRSRRPRKQDSNWRTGVRNVDRDDNKNTSNETDED	LNSFSTRNTRHYSNVPDFQPRTCHYYNKGFCKHGNSCRYLHSNLVPGSLSHLYNTNSNVN
WSSGDGDKDGHQHNRKKSNGRVSETFKTTDGSPSRSVIKDQDTRGISSNRNKEKCLMYGS	DDHVFRPGSLERLEFEIVELLKSRRGSPISIASLPMIYYEKYGKVLQAEGYLTESQRHGK
KSKKHWDEFTKDSADQLEKKSNLKTDYGSKTSSTGKSSSRYFESSSRDLNTEDGYSIDSY	SGFSLTKLLTRLKNSIQVIDRPHGQHAVILAEDAPKFMDHRKDRNDPGPIVSSARQIYMT
SDVLSDESQEPSISDRYVERFKPLDLDKEYCNNEHIEKEGRWDPERSYDEFEKCRETTSA	FPADSTFTEDDVSDYFSVHYGMVEDVRIPCQQRRMFGFVTFHSMETVKLILSDDSEHLIC
MGCESGSPVWQGERSKSDVLGTMDYHGNKINKRNHRELGSSNSYKPRRSRRKSSRHGHDQ	GARVLVKPYREKSKLLERKYQERIEQQHQDYFASHYNSLESEQLHSIGRGYDFPPTMLRL
DFSDLKSESTSSDDGYLPRTRRSTSPSRTKRHKHS	RMEEQQQQQRELERSLSEMTLVQKSVVNQPYFSYQMNELKVPVPEATESFEHLMDILNVL
>Cla97C11G215850	NSGSNSSSSSTDDNKQQPHPQNVTDWNHMELNLESEGYNLPESPF
MEEEMCPPLPSSLSSTTEVSADEMEDFSLHFASMYHSIFPPLLSSSSLPTSLSFTPSPSS
SSADDDHNHHCTTAATSATDDLLFQARLILEHRHLRHRHDLCLRRLRQVAEDADYLRQEN	>Csa_3G808380
AQLRLANAELVKVISSKTAVDDLISIPNSHLRSLIGGGEEIGYDIISPTSVIGKYNDQFD
GTNNFRRISLPKSISIRSATAAAAAPLNIQSRGACTPVSNGRSRNREEEAVELEVYNQGM	MDTRKRGRAEVGLKANGGLKKNKQDMEYLSTGVASKSKPCTKFYSTTGCPFGEACHFLHY
TKTELCNKWQETGGCPYGGHCRFAHGLEELRPVMRHPRYKTQMCRMVLAGENCPYGHRCH	VPGGYNAVAQMMNLPPAPPAPRNMGAPPPPMSNGSATQAVKSRMCNKYNSAEGCKFGDKC
FRHSLTEQ	HFAHAEWELGKPSAPSHDDPRSMGHIPNRLASRMDAGPPGLAASFGASSTAKISVDASLA
>Cla97C01G023040	GAIIGKGGINSKQICRRTGAKLSIRDHESDPNLRNIELEGSFDQIKEASAMVQELIVTVS
MNVNKKGKTDPTNPSVNWFGRVYLVDVCNDMDTKRHDKHLRSDTITTSENSEVNKLSSVG	MAGPPKSATGATGGTAGPAGNNFKTKLCDNFAKGSCTFGERCHFAHGAAELRKSGV
ETENSGNLEFSSPGKALEKKEEQSHGECTIVESRKCLKDKETEDQELTVGDKDVEALRKM
LPKNFGCLNYNKVPLCNSEVLDAKATNGSSVTLEDSDIGSKNHSFGRSNTMNPERESKQT	>Csa_3G152140
DMKLENEENQMASRSAASKKRSRSLSPVADVNGEEKHPAAAICDFYAKGWCIKGSSCSFL
HVKKNAYGSDQHSEERAGAAYLKKQAQPNEGLQYSADVLKSPVFHHPPNSSLLKDSSLSL	MKPYGHSIEGSHSDPSPEWTVSGPDTTSHGDSLWPLGSRDRDSYPERPDEADCIYYLRTG
KFGLSSGRTLPRDFSKSQGWDGLHEKNKNLLHQREDSPLSALPDCQKLPSTSFGASFLLS	FCGYGSRCRFNHPRERGSRPGGREYPERIGQPVCQYYMRTGMCKFGASCKYHHPQQERGS
RGVSASRQGFPPEFGLSSDGFTKLGVMEEPANVASPRLLDDHLSPVLRTSLNSNTTLPRG	LSPVSLNFYGYPLRPGEKECSYYLKNGQCKFGATCKFHHPEPAGLQFPAPSPVQVAPIAG
GILSSRFTTSNTSSFPFTSSSNASLLGAHHVSTLASSLMRSSPFSASGSDNSLTNASVNS	QVPAPSVYPPVQSPSAHSSQQYGVILARPSLLSNPYVPGPYGPMLVSPGVVQFPSWSPYP
SEYKMKYSSDDWEPSIPFRPSFFIPSITTASQYDPFLDSIEVPRIVGGSYNVSLDRQGHE	APMSPVASPSAQPSVGSGPLYGMAHVSPSASGFAGSYQPMPSTGPSSTSQKEHSFPERPG
GASPLSTLRRASGNFMVPGSSKTEFNDDTSSLSSHNKAEDKNEKIGHLQGKDPLLLEAEI	QPECQYYMRTGDCKFGSSCRYHHPPELVTSRPSVVLSQLGLPLRPGAPPCTHFMQRGMCK
RGSFGIDGRNGSRTREDDHMGITREKNVTKKKDGELKLPNISLHEKDSEADSDRQLGDMD	FGPACKFDHSMDRLSYSPSASSLADMPVAPYPVGSVAGTLAPSSSSSELRPEHFSGSRKD
GKHLMDGNVPKESKATRHFRSALIELVKEILKPKWREGHLKKDVHNTVVKKTLDKVLGAL	SNPSRMSSSMSTSSGLVSSTTSRTEMHSLSSVQRSSQSSGPSVGSTSSTTSAEGRT
QSHQVPTTVESVKQYLSSSRPKIEKLVELKDIYDLGLARIKETLSIGNERVPLANSKAIP
TNHETFVKIRLRSLVEQSTNAVCQKPKCADHTLSVAVTTTFCQLNYWKRGHRHSFNRYKC	>Csa_4G001760
FKELQMTMELDL
>Cla97C11G225240	MASSSSSSSSSSSSPSPLVFSALPVMSLRERIVEKIRQNRVTLIVGETGCGKSSQIPQFL
MAEHLASIFGTEKDRVNCPFYFKIGACRHGDRCSRLHNRPTISPTLLLSNMYQRPDMITP	LEEDMGPILCTQPRRFAVVAIANMVARARKCNVGEEVGYHIGHSKHSSEKSKIVFKTAGV
GVDAQGQPIDPRKIQEHFEDFYEDIYEELGKFGEIESLNVCDNLADHMIGNVYVQFREED	LLEEMRDRGLNALNYKVIVLDEVHERSVESDLVLVCVKQFLSKHHDLRVVLMSATADIGR
QAAAALQALQGRFYSGRPIIADFSPVTDFREATCRQYEENNCNRGGYCNFMHVKMIGKDL	YRDYFKDLGRGERVEVLAIPNSNQKSFFERKVSYLEEVTELLGIESDLQSSRYCNGFSPC
RRKLFGRYRGYRRSRSRSRSLSPRNRKEYDRRERDYRDRDYRGNGRSRERQDRDGGRRRH	ASPAEIKSEVHRLIHNLLLHIHKNESDIEKSILVFLPTYYSLEQQWHLLKSHSSFKVYIL
GSPRRSRSPVTAREGSEERRARIEQWNREREEKQ	HSSIDIEQALTAMRIWKSHRKVILATNIAESSVTIPKVAYVIDSCRSLQVYWDNNQKKDS
>Cla97C10G196320	PQVVWISKSQAEQRRGRTGRTCDGQVYRLVTRSFYHNFEDFERPDILRLSLRQQVLLICS
MDVDGGGKRVFQRLGAPSGDSRNQKVCYHWRAGKCNRYPCPFLHRELNAPPHAASNGAVN	TESKAINDPAVLLQKTLDPPDANVVEDALSLLVNMQALKRSPRGRYEPTYYGSLLASFSL
TASKRGHGFASDDSTVSVPRRSPNFSGGSTWGRVHGGGNRIIRKTEKLCNFWVQGNCGYG	SFDSSVLILKFGDIGMLHEGILLGILMDTQPLPVLRPFGENNLYAEYIKSYFDGESIDTI
DKCRYLHSWSLGESFSHLTQLDGHQKVVTGIAFPSGSDKLYTGSKDETVRVWDCQSGQCM	QLGFKEMALLGNLHAFHFWERVYKDKIRVEYLNKLVNPNKTQTTTSPPSKNEEEWCSFHS
AVINLGGEVGSMIAEGPWVFVGIPNFVKAWNIQTSADLTLSGPVGLVYALVVGNDLLFAG	LVHSSLNHVSEMYEDIIHTLHQFRPRFLGMCDILRSSYAPTQFQHLCVLKCLENGDDQSS
TQDGSILAWRFNVATNCFEPAASLNGHTLPVVSLVVGANRLYSGSMDHSIKIWSLESLQC	ESRTCVSVPYVASSYSRTNQVAGKLADVIKQMKVFYAKEEPNNHSLSSMNNGFNDNGTSL
LQTLTDHTSVVMSVLCWEQFLLSCSLDKTIKVWAATESGNLEVTYTQKEDHGLLTLCGMH	CVYFLNGSCNRGSQCLFSHSLQSKRATCKFFFSLQGCRNGDSCLFSHDQSPSKSLSFKST
DQDGKPILLCSCNDNSVRLYDLPSFSERGKIYSKEEIRSIQAGPGGIFFTGDGTGQVKVW	LCLPEDGIAHASTLEKYFPKSGGCILVMDDAGFHFSSNLARHCEPSKIICTTNLSHSDIY
TWLAEQATTASI	DSSLNDAKKIWELSHPDETIISNGENQIPWYDVKCILWFPRFASSKENLDIEKILLQNFF
	DLLAIRILADALHGVQVILTMNNIRFSQLQVEKLGRESFFFLSESFPYDERSFGELPDKI
	TTKKGMLTSKPVSYVFDLRPPSSALFGNYRATLRQCLYNVERPSLVCP
	>Csa_4G308540
	MNPLTLVKRIQKINSQEAALGISEEASWHAKYKDSAYVFVGGIPYDLTEGDLLAVFAQYG
	EIVDVNLIRDKGTGKSKGYAFVAYEDQRSTNLAVDNLNGAQILGRIVRVDHVSKYKKKEE
	EDEEEEQKKREARGVCRAFQRGECTRGAGCKFSHDEQRAADTGWGAAEDASSKWGHDKFD
	SRKNHDKELHAKGRKTSDNLGRHPRETSGSLRQENRPRGWDDSKESELKSREDHGGKDEK
	RSRRYDLDGNSDPKSGDDQYKGEEKRSSRNHDDNRKDEKRSRKHDNDDEMKLEDDRYRKE
	ENRYRRNQDNELPQHSRRDYKTREEDRSSKRHGDKEYPPKLREDDKRRERDVSVRHRSES
	YRRENPDEKRDYRSSHGGRDSSSHSHRERNEDRRR
	>Csa_4G358670
	MEEVPKLVESKLLFPPHRRMSETYHTLVRILSPFCENADVSLATEFDPQQLRAAYCSNMR
	QATVEPSCQEVIKDSVRVETGDLPIEKASVVEDKSAQDSKVMDFIKDMPIVERRDNVSDQ
	RRTLEARSEDNHCVYEENQTNEAEAEHIVEGNMMLVDDNSCSNVRTSIQTNGGNDQISPE
	NLQEEIVEHQQVMEEEDAVSIVPKPSGTLLSLDGHMIQEASKQEEENQENILSIVDKDMQ
	KLSESHPKELKSESIVCKPDLEREKSYISSIVEVMDVDDKEQCSENDFGTNPSSMDKEIP
	RGIYEQCKNSEDKAITVDIVTSKVEHTMLPEAIEMDKYMTENGDIEEGEICGETNEISED
	PAVLTEKVFGIQISKETMNRSKLPLIQANGEANKPVSFFFDKAVYASHENREEFKSKQDK
	SSMDACKYKSIVSENRVTSTNEDESDFILEERGYTGKDSGIKKDVDSFTARFSNQVLCSQ
	IPEEYATGRKLTVSVEKETGAGNKKKRGSLSEGKKERKKIQKRKKRAEKNRKAGVKRLKL
	HPVTVPKPVVYCRHYVKGRCQEGDKCKFSHDTTPLTKSTPCSYFARHSCMKGGDCPFDHQ
	LSKYSCTNFVSNGSCPRGDTCMFSHKILPQESTSTPNLKTESKPPGITDSLDTQKQSNMS
	GRLKQILVNVPNSTGTSCNRTPLGGALLKKMTGPPPNGIKFLSFGKSSDISSQVKNDNVE
	CGNVLAQSGVCSVEKSNESLGKIQLNTAPKGINFLSFGKTLLHSNRENLATPSSDNGDSI
	SSGNLIQDVSKTGHDSNEPLKKVQMTTPKQTNFLSPIGNYASNEMVSSSSNLKAGTDLFV
	QNKGNVWDKHEGLSAVLLRPPGTPISSGQFSDILASSISKGTPKSAQKALLSTLAFAAKH
	DSFMNKGKSSAFPSLGNGGSKDSGNENICGSLKNDQAKASKLIDILYSIGSKSNVI
	>Csa_4G664540
	MAEHLASIFGTEKDRVNCPFYFKIGACRHGDRCSRLHNRPTISPTLLLSNMYQRPDMITP
	GVDAQGQPIDPRKIQEHFEDFYEDIYEELGKFGEIESLNVCDNLADHMIGNVYVQFREED
	QAAAALQALQGRFYSGRPIIADFSPVTDFREATCRQYEENNCNRGGYCNFMHVKMIGKDL
	RRKLFGRYRGYRASRSRSRSLSPRNRKEHDRRERDYRDRDYRGNGRSKERHDRDGGRRRQ
	GSPRRSRSRSPVIVREGSEERRARIEQWNREREEKQ
	>Csa_4G507380
	MDMRKRGRPEAAFNSNGSFKKHKQELESLSTVGSKSKPCTKFFSTAGCPFGESCHFLHYV
	PGGYNVVAQMMNLAPVGAQPSRNIAAPPSVTNGGPSAPSQVKTRMCNKYNTAEGCKFGDK
	CNFAHGEWELGRPNPPSHDNPRAMGGGGGGGGGVHMVGRMGGRMDLPPPGPAASFGASAT
	AKISIDASLAGAIIGKGGINSKQICRQTGAKLSIRDHESDPNLRNIELEGTFEQINEASA
	MVRELIITVSMAGPGKASGGMGGGPAPTGSNYKTKLCDNFAKGSCTFGERCHFAHGAAEL
	RKSGV

## Sheet: Table S3
Table S3 Gene replication pairs and Ka/Ks values
Seq_1	Seq_2	Ka	Ks	Ka/Ks
Segmental duplication
MELO3C003237	MELO3C025859	0.0427458	0.111531	0.383264
Arabidopsis thaliana vs Cucumis melo
AT3G48440	MELO3C002328	0.363885	1.21728	0.298933
AT5G63260	MELO3C002328	0.411626	1.938	0.212398
AT1G32360	MELO3C003423	0.231693	2.15141	0.107693
AT2G35430	MELO3C003423	0.279275	NaN	NaN
AT2G47850	MELO3C006627	0.361806	1.78948	0.202185
AT3G06410	MELO3C006627	0.334684	2.08017	0.160892
AT5G18550	MELO3C006627	0.31759	2.48296	0.127908
AT2G33835	MELO3C007268	0.725754	1.42142	0.510584
AT3G18640	MELO3C008046	0.551049	2.35837	0.233656
AT3G12130	MELO3C009632	0.219945	NaN	NaN
AT5G06770	MELO3C009632	0.217667	4.54309	0.0479116
AT5G16540	MELO3C010064	0.232529	1.75927	0.132173
AT3G12680	MELO3C012579	0.315175	1.30377	0.241741
AT4G38890	MELO3C013406	0.250459	2.54691	0.0983383
AT3G05840	MELO3C015247	0.103594	NaN	NaN
AT4G29190	MELO3C015436	0.281635	1.80174	0.156313
AT5G07500	MELO3C017641	0.294964	1.9922	0.148059
AT2G28450	MELO3C025769	0.302395	2.06034	0.14677
AT3G47120	MELO3C025859	0.367077	2.62355	0.139916
AT2G40140	MELO3C026788	0.298527	2.66209	0.11214
Oryza sativa vs Cucumis melo
Os01t0192000-01	MELO3C015436	0.396338	NaN	NaN
Os01t0257400-01	MELO3C006627	0.432212	3.26918	0.132208
Os02t0194200-01	MELO3C009632	0.233191	NaN	NaN
Os03t0826400-01	MELO3C025859	0.360973	NaN	NaN
Os05t0195200-01	MELO3C015436	0.397057	NaN	NaN
Os06t0618100-01	MELO3C009632	0.322226	NaN	NaN
Os07t0583300-00	MELO3C014131	0.619754	NaN	NaN
Cucumis sativus vs Cucumis melo
Csa_1G050060	MELO3C002328	0.0157122	0.0574138	0.273666
Csa_1G145960	MELO3C003237	0.0330665	0.106127	0.311575
Csa_3G901160	MELO3C003423	0.00499898	0.0832363	0.0600576
Csa_2G006070	MELO3C004524	0.00867509	0.0828746	0.104677
Csa_1G145960	MELO3C004799	0.0144884	0.0903725	0.160319
Csa_5G576700	MELO3C005335	0.00625786	0.0843585	0.0741817
Csa_3G152140	MELO3C006627	0.00756508	0.0509871	0.148372
Csa_6G518020	MELO3C007268	0.0428156	0.11062	0.387051
Csa_6G483460	MELO3C008046	0.0284158	0.0949515	0.299266
Csa_2G404980	MELO3C008166	0.0375982	0.105268	0.357167
Csa_4G507380	MELO3C008908	0.00433162	0.1034	0.0418919
Csa_3G808380	MELO3C009632	0.0194914	0.130083	0.149838
Csa_3G812200	MELO3C009671	0.00439608	0.10142	0.0433452
Csa_1G659020	MELO3C010064	0.00120797	0.0414939	0.029112
Csa_4G358670	MELO3C010521	0.0430434	0.0595397	0.722937
Csa_6G382870	MELO3C010640	0.00794183	0.0764019	0.103948
Csa_7G252650	MELO3C012579	0.0306157	0.0893929	0.342485
Csa_7G007900	MELO3C013406	0.0126332	0.0890262	0.141904
Csa_3G061520	MELO3C014131	0.0280369	0.155507	0.180293
Csa_1G616250	MELO3C015164	0.0262361	0.093097	0.281814
Csa_1G560650	MELO3C015247	0.0472372	0.115323	0.409609
Csa_1G575190	MELO3C015436	0.0130865	0.115807	0.113002
Csa_1G588540	MELO3C015476	0.017228	0.115757	0.148829
Csa_1G605650	MELO3C015665	0.00140252	0.0962533	0.0145712
Csa_3G111250	MELO3C016469	0.0627195	0.15291	0.410174
Csa_2G352420	MELO3C016852	0.340762	1.9249	0.177028
Csa_4G645850	MELO3C016852	0.0212609	0.0949132	0.224003
Csa_4G664540	MELO3C017065	0.0094378	0.0962222	0.0980834
Csa_6G166210	MELO3C019730	0.0103602	0.0732899	0.141359
Csa_7G433210	MELO3C023403	0.0257674	0.131766	0.195554
Csa_7G428290	MELO3C023541	0.0107984	0.0850252	0.127002
Csa_3G696850	MELO3C023977	0.011009	0.116293	0.0946666
Csa_1G145960	MELO3C024515	0.167153	3.87957	0.0430855
Csa_6G450380	MELO3C024515	0.00407149	0.0398434	0.102187
Csa_7G103290	MELO3C024933	0.0837608	0.161956	0.517183
Csa_6G140820	MELO3C025769	0.0202381	0.09991	0.202564
Csa_4G308540	MELO3C025859	0.0322807	0.146755	0.219964
Csa_3G842110	MELO3C026622	0.00711207	0.0681319	0.104387
Csa_5G207940	MELO3C026788	0.010056	0.0803059	0.125221
Citrullus lanatus vs Cucumis melo
Cla97C03G054500	MELO3C002328	0.0261729	0.149605	0.174947
Cla97C09G174560	MELO3C003423	0.0075071	0.284497	0.0263872
Cla97C11G209340	MELO3C004524	0.0345551	0.22483	0.153694
Cla97C01G011880	MELO3C004799	0.023851	0.243999	0.0977505
Cla97C01G006240	MELO3C005335	0.0190305	0.245053	0.0776587
Cla97C05G087420	MELO3C006627	0.0237211	0.152612	0.155434
Cla97C01G023040	MELO3C007268	0.0765074	0.187332	0.408406
Cla97C01G014460	MELO3C008046	0.0508112	0.187234	0.271377
Cla97C11G215850	MELO3C008166	0.058359	0.344137	0.16958
Cla97C10G200320	MELO3C009632	0.0481852	0.257191	0.187352
Cla97C10G199960	MELO3C009671	0.0164763	0.220579	0.0746958
Cla97C03G061400	MELO3C010064	0.00484459	0.123293	0.0392934
Cla97C11G222020	MELO3C010521	0.0995383	0.222818	0.446724
Cla97C09G184480	MELO3C012579	0.0766982	0.172047	0.445797
Cla97C02G031390	MELO3C013406	0.0303131	0.22498	0.134737
Cla97C10G189000	MELO3C014131	0.059018	0.306438	0.192593
Cla97C03G063230	MELO3C015164	0.0307713	0.236447	0.13014
Cla97C03G068210	MELO3C015247	0.0960947	0.405539	0.236955
Cla97C11G208310	MELO3C015436	0.240107	1.67294	0.143524
Cla97C03G066180	MELO3C015436	0.0248494	0.31618	0.0785927
Cla97C03G065830	MELO3C015476	0.134017	0.307242	0.436193
Cla97C03G064040	MELO3C015665	0.0128866	0.290523	0.0443566
Cla97C10G191120	MELO3C016469	0.0990232	0.322093	0.307437
Cla97C03G066180	MELO3C016852	0.329357	1.61556	0.203865
Cla97C05G098960	MELO3C016852	0.0321317	0.392095	0.0819487
Cla97C08G160510	MELO3C016852	0.323638	1.87616	0.172501
Cla97C11G225240	MELO3C017065	0.00950006	0.20192	0.0470485
Cla97C07G144080	MELO3C017641	0.06758	0.351003	0.192534
Cla97C02G043930	MELO3C019730	0.0222757	0.189549	0.117519
Cla97C09G164870	MELO3C023403	0.083197	0.150133	0.554157
Cla97C09G166530	MELO3C023541	0.110807	0.289907	0.382216
Cla97C10G195170	MELO3C023977	0.0191425	0.254043	0.0753512
Cla97C04G076590	MELO3C024515	0.0129814	0.164192	0.0790627
Cla97C09G182680	MELO3C024933	0.0999565	0.264854	0.377402
Cla97C02G047160	MELO3C025769	0.0496007	0.218093	0.22743
Cla97C02G045620	MELO3C025859	0.0651607	0.266506	0.2445
Cla97C10G196320	MELO3C026622	0.0301047	0.203557	0.147893
Cla97C07G132730	MELO3C026788	0.022569	0.253337	0.089087

## Sheet: Table S4
Table S4 CmC3H family members cis acting element types
Gene id	Cis_element	Sequences	Start	Length	Strand	Species	Function
CmC3H1	TCCC-motif	TCTCCCT	331	7	-	Spinacia oleracea	part of a light responsive element
CmC3H1	ACE	CTAACGTATT	103	9	+	Petroselinum crispum	cis-acting element involved in light responsiveness
CmC3H1	TATA	TATAAAAT	266	8	+	Arabidopsis thaliana
CmC3H1		motif_sequence	333	4	-	organism	short_function
CmC3H1		motif_sequence	433	4	+	organism	short_function
CmC3H1		motif_sequence	710	4	-	organism	short_function
CmC3H1		motif_sequence	720	4	+	organism	short_function
CmC3H1		motif_sequence	1169	4	-	organism	short_function
CmC3H1		motif_sequence	1241	4	-	organism	short_function
CmC3H1		motif_sequence	1267	4	-	organism	short_function
CmC3H1		motif_sequence	1435	4	+	organism	short_function
CmC3H1		motif_sequence	1474	4	-	organism	short_function
CmC3H1		motif_sequence	1480	4	+	organism	short_function
CmC3H1		motif_sequence	1576	4	-	organism	short_function
CmC3H1		motif_sequence	1734	4	+	organism	short_function
CmC3H1		motif_sequence	1764	4	-	organism	short_function
CmC3H1	MRE	AACCTAA	1223	7	+	Petroselinum crispum	MYB binding site involved in light responsiveness
CmC3H1	CAAT-box	CAAAT	26	5	-	Pisum sativum	common cis-acting element in promoter and enhancer regions
CmC3H1	CAAT-box	CAAT	60	4	-	Nicotiana glutinosa
CmC3H1	CAAT-box	CAAT	192	4	-	Nicotiana glutinosa
CmC3H1	CAAT-box	CAAT	276	4	-	Nicotiana glutinosa
CmC3H1	CAAT-box	CAAAT	346	5	-	Pisum sativum	common cis-acting element in promoter and enhancer regions
CmC3H1	CAAT-box	CAAAT	357	5	-	Pisum sativum	common cis-acting element in promoter and enhancer regions
CmC3H1	CAAT-box	CAAT	418	4	+	Nicotiana glutinosa
CmC3H1	CAAT-box	CAAT	441	4	+	Nicotiana glutinosa
CmC3H1	CAAT-box	CAAAT	482	5	+	Pisum sativum	common cis-acting element in promoter and enhancer regions
CmC3H1	CAAT-box	CAAAT	501	5	-	Pisum sativum	common cis-acting element in promoter and enhancer regions
CmC3H1	CAAT-box	CCAAT	587	5	-	Arabidopsis thaliana	common cis-acting element in promoter and enhancer regions
CmC3H1	CAAT-box	CAAAT	650	5	-	Pisum sativum	common cis-acting element in promoter and enhancer regions
CmC3H1	CAAT-box	CCAAT	680	5	-	Arabidopsis thaliana	common cis-acting element in promoter and enhancer regions
CmC3H1	CAAT-box	CAAT	693	4	+	Nicotiana glutinosa
CmC3H1	CAAT-box	CAAAT	750	5	-	Pisum sativum	common cis-acting element in promoter and enhancer regions
CmC3H1	CAAT-box	CAAT	780	4	+	Nicotiana glutinosa
CmC3H1	CAAT-box	CCAAT	782	5	-	Arabidopsis thaliana	common cis-acting element in promoter and enhancer regions
CmC3H1	CAAT-box	CAAT	787	4	+	Nicotiana glutinosa
CmC3H1	CAAT-box	CAAAT	789	5	-	Pisum sativum	common cis-acting element in promoter and enhancer regions
CmC3H1	CAAT-box	CAAT	810	4	+	Nicotiana glutinosa
CmC3H1	CAAT-box	CAAT	870	4	+	Nicotiana glutinosa
CmC3H1	CAAT-box	CAAAT	919	5	-	Pisum sativum	common cis-acting element in promoter and enhancer regions
CmC3H1	CAAT-box	CAAT	1008	4	-	Nicotiana glutinosa
CmC3H1	CAAT-box	CAAAT	1044	5	-	Pisum sativum	common cis-acting element in promoter and enhancer regions
CmC3H1	CAAT-box	CAAT	1115	4	-	Nicotiana glutinosa
CmC3H1	CAAT-box	CAAT	1164	4	-	Nicotiana glutinosa
CmC3H1	CAAT-box	CAAT	1286	4	-	Nicotiana glutinosa
CmC3H1	CAAT-box	CAAT	1353	4	+	Nicotiana glutinosa
CmC3H1	CAAT-box	CAAT	1355	4	-	Nicotiana glutinosa
CmC3H1	CAAT-box	CAAT	1464	4	+	Nicotiana glutinosa
CmC3H1	CAAT-box	CAAAT	1594	5	-	Pisum sativum	common cis-acting element in promoter and enhancer regions
CmC3H1	CAAT-box	CAAAT	1601	5	-	Pisum sativum	common cis-acting element in promoter and enhancer regions
CmC3H1	CAAT-box	CAAAT	1802	5	-	Pisum sativum	common cis-acting element in promoter and enhancer regions
CmC3H1	CAAT-box	CAAT	1834	4	-	Nicotiana glutinosa
CmC3H1	CAAT-box	CAAAT	1868	5	+	Pisum sativum	common cis-acting element in promoter and enhancer regions
CmC3H1	CAAT-box	CAAT	1925	4	-	Nicotiana glutinosa
CmC3H1	CAAT-box	CAAT	1987	4	-	Nicotiana glutinosa
CmC3H1	Sp1	GGGCGG	1512	6	-	Oryza sativa	light responsive element
CmC3H1	ABRE	CACGTG	1341	6	-	Arabidopsis thaliana	cis-acting element involved in the abscisic acid responsiveness
CmC3H1	ABRE	ACGTG	1342	5	+	Arabidopsis thaliana	cis-acting element involved in the abscisic acid responsiveness
CmC3H1	GT1-motif	GGTTAA	490	6	-	Arabidopsis thaliana	light responsive element
CmC3H1	AT~TATA-box	TATATA	43	6	+	Arabidopsis thaliana
CmC3H1	AT~TATA-box	TATATA	222	6	+	Arabidopsis thaliana
CmC3H1	AT~TATA-box	TATATA	939	6	+	Arabidopsis thaliana
CmC3H1	AT~TATA-box	TATATAAA	1298	8	-	Arabidopsis thaliana
CmC3H1	AT~TATA-box	TATATA	1300	6	-	Arabidopsis thaliana
CmC3H1	AT~TATA-box	TATATA	1404	6	-	Arabidopsis thaliana
CmC3H1	AT~TATA-box	TATATA	1607	6	-	Arabidopsis thaliana
CmC3H1	AT~TATA-box	TATATA	1609	6	-	Arabidopsis thaliana
CmC3H1	AT~TATA-box	TATATA	1611	6	-	Arabidopsis thaliana
CmC3H1	AT~TATA-box	TATATA	1613	6	-	Arabidopsis thaliana
CmC3H1	AT~TATA-box	TATATA	1615	6	-	Arabidopsis thaliana
CmC3H1	AT~TATA-box	TATATA	1617	6	-	Arabidopsis thaliana
CmC3H1	AT~TATA-box	TATATA	1619	6	-	Arabidopsis thaliana
CmC3H1	AT~TATA-box	TATATA	1955	6	-	Arabidopsis thaliana
CmC3H1	AT~TATA-box	TATATA	1957	6	-	Arabidopsis thaliana
CmC3H1	TC-rich repeats	GTTTTCTTAC	684	9	-	Nicotiana tabacum	cis-acting element involved in defense and stress responsiveness
CmC3H1	CAT-box	GCCACT	1504	6	+	Arabidopsis thaliana	cis-acting regulatory element related to meristem expression
CmC3H1	G-box	CACGTG	1341	6	-	Arabidopsis thaliana	cis-acting regulatory element involved in light responsiveness
CmC3H1	TCT-motif	TCTTAC	1336	6	+	Arabidopsis thaliana	part of a light responsive element
CmC3H1	G-Box	CACGTG	1341	6	-	Pisum sativum	cis-acting regulatory element involved in light responsiveness
CmC3H1	MYB	TAACCA	550	6	+	Arabidopsis thaliana
CmC3H1	MYB	CAACCA	1424	6	-	Arabidopsis thaliana
CmC3H1	MYB	CAACCA	1451	6	+	Arabidopsis thaliana
CmC3H1	MYB	CAACCA	1934	6	-	Arabidopsis thaliana
CmC3H1	Unnamed__4	CTCC	333	4	-	Petroselinum hortense
CmC3H1	Unnamed__4	CTCC	1073	4	-	Petroselinum hortense
CmC3H1	Unnamed__4	CTCC	1076	4	-	Petroselinum hortense
CmC3H1	Unnamed__4	CTCC	1104	4	-	Petroselinum hortense
CmC3H1	Unnamed__4	CTCC	1146	4	-	Petroselinum hortense
CmC3H1	Unnamed__4	CTCC	1169	4	-	Petroselinum hortense
CmC3H1	Unnamed__4	CTCC	1204	4	-	Petroselinum hortense
CmC3H1	Unnamed__4	CTCC	1273	4	-	Petroselinum hortense
CmC3H1	Unnamed__4	CTCC	1374	4	+	Petroselinum hortense
CmC3H1	Unnamed__4	CTCC	1551	4	-	Petroselinum hortense
CmC3H1	Unnamed__4	CTCC	1556	4	+	Petroselinum hortense
CmC3H1	Unnamed__4	CTCC	1559	4	+	Petroselinum hortense
CmC3H1	Unnamed__4	CTCC	1576	4	-	Petroselinum hortense
CmC3H1	Unnamed__4	CTCC	1636	4	-	Petroselinum hortense
CmC3H1	Unnamed__4	CTCC	1662	4	-	Petroselinum hortense
CmC3H1	Unnamed__4	CTCC	1680	4	+	Petroselinum hortense
CmC3H1	Unnamed__4	CTCC	1684	4	+	Petroselinum hortense
CmC3H1	Unnamed__4	CTCC	1693	4	+	Petroselinum hortense
CmC3H1	Box 4	ATTAAT	1911	6	-	Petroselinum crispum	part of a conserved DNA module involved in light responsiveness
CmC3H1	Box 4	ATTAAT	1965	6	-	Petroselinum crispum	part of a conserved DNA module involved in light responsiveness
CmC3H1	MYC	CATTTG	356	6	+	Arabidopsis thaliana
CmC3H1	MYC	CAATTG	780	6	+	Arabidopsis thaliana
CmC3H1	MYC	CATTTG	1043	6	+	Arabidopsis thaliana
CmC3H1	MYC	CAATTG	1353	6	-	Arabidopsis thaliana
CmC3H1	MYC	CATTTG	1801	6	+	Arabidopsis thaliana
CmC3H1	MYB-like sequence	TAACCA	550	6	+	Arabidopsis thaliana
CmC3H1	STRE	AGGGG	184	5	-	Arabidopsis thaliana
CmC3H1	STRE	AGGGG	1127	5	+	Arabidopsis thaliana
CmC3H1	STRE	AGGGG	1217	5	+	Arabidopsis thaliana
CmC3H1	STRE	AGGGG	1517	5	-	Arabidopsis thaliana
CmC3H1	TATA-box	TATAAA	18	6	-	Helianthus annuus	core promoter element around -30 of transcription start
CmC3H1	TATA-box	TATAA	19	5	-	Arabidopsis thaliana	core promoter element around -30 of transcription start
CmC3H1	TATA-box	TATA	20	4	+	Arabidopsis thaliana	core promoter element around -30 of transcription start
CmC3H1	TATA-box	TATAAATA	34	8	-	Daucus carota	core promoter element around -30 of transcription start
CmC3H1	TATA-box	TATAAAT	35	7	-	Brassica juncea	core promoter element around -30 of transcription start
CmC3H1	TATA-box	TATAAA	36	6	-	Helianthus annuus	core promoter element around -30 of transcription start
CmC3H1	TATA-box	TATAA	37	5	-	Arabidopsis thaliana	core promoter element around -30 of transcription start
CmC3H1	TATA-box	TATA	38	4	+	Arabidopsis thaliana	core promoter element around -30 of transcription start
CmC3H1	TATA-box	ATTATA	41	6	+	Brassica napus	core promoter element around -30 of transcription start
CmC3H1	TATA-box	TATATAA	42	7	-	Arabidopsis thaliana	core promoter element around -30 of transcription start
CmC3H1	TATA-box	TATATA	43	6	+	Arabidopsis thaliana	core promoter element around -30 of transcription start
CmC3H1	TATA-box	ATATAT	44	6	+	Brassica napus	core promoter element around -30 of transcription start
CmC3H1	TATA-box	TATA	45	4	+	Arabidopsis thaliana	core promoter element around -30 of transcription start
CmC3H1	TATA-box	TATAAATA	116	8	-	Daucus carota	core promoter element around -30 of transcription start
CmC3H1	TATA-box	TATAAAT	117	7	-	Brassica juncea	core promoter element around -30 of transcription start
CmC3H1	TATA-box	TATAAA	118	6	-	Helianthus annuus	core promoter element around -30 of transcription start
CmC3H1	TATA-box	TATAA	119	5	-	Arabidopsis thaliana	core promoter element around -30 of transcription start
CmC3H1	TATA-box	TATA	120	4	+	Arabidopsis thaliana	core promoter element around -30 of transcription start
CmC3H1	TATA-box	ATTATA	123	6	+	Brassica napus	core promoter element around -30 of transcription start
CmC3H1	TATA-box	TATAA	124	5	-	Arabidopsis thaliana	core promoter element around -30 of transcription start
CmC3H1	TATA-box	TATA	125	4	+	Arabidopsis thaliana	core promoter element around -30 of transcription start
CmC3H1	TATA-box	ATATAA	173	6	+	Brassica oleracea	core promoter element around -30 of transcription start
CmC3H1	TATA-box	TATA	174	4	+	Arabidopsis thaliana	core promoter element around -30 of transcription start
CmC3H1	TATA-box	ccTATAAAaa	204	9	+	Arabidopsis thaliana	core promoter element around -30 of transcription start
CmC3H1	TATA-box	ATATAT	221	6	+	Brassica napus	core promoter element around -30 of transcription start
CmC3H1	TATA-box	TATATA	222	6	+	Arabidopsis thaliana	core promoter element around -30 of transcription start
CmC3H1	TATA-box	ATATAT	223	6	+	Brassica napus	core promoter element around -30 of transcription start
CmC3H1	TATA-box	TATA	224	4	+	Arabidopsis thaliana	core promoter element around -30 of transcription start
CmC3H1	TATA-box	TATA	266	4	+	Arabidopsis thaliana	core promoter element around -30 of transcription start
CmC3H1	TATA-box	ATATAT	272	6	+	Brassica napus	core promoter element around -30 of transcription start
CmC3H1	TATA-box	TATA	273	4	+	Arabidopsis thaliana	core promoter element around -30 of transcription start
CmC3H1	TATA-box	TACATAAA	422	8	-	Oryza sativa	core promoter element around -30 of transcription start
CmC3H1	TATA-box	ATATAA	561	6	+	Brassica oleracea	core promoter element around -30 of transcription start
CmC3H1	TATA-box	TATA	562	4	+	Arabidopsis thaliana	core promoter element around -30 of transcription start
CmC3H1	TATA-box	ATTATA	607	6	+	Brassica napus	core promoter element around -30 of transcription start
CmC3H1	TATA-box	TATAA	608	5	-	Arabidopsis thaliana	core promoter element around -30 of transcription start
CmC3H1	TATA-box	TATA	609	4	+	Arabidopsis thaliana	core promoter element around -30 of transcription start
CmC3H1	TATA-box	ATTATA	937	6	+	Brassica napus	core promoter element around -30 of transcription start
CmC3H1	TATA-box	TATATAA	938	7	-	Arabidopsis thaliana	core promoter element around -30 of transcription start
CmC3H1	TATA-box	TATATA	939	6	+	Arabidopsis thaliana	core promoter element around -30 of transcription start
CmC3H1	TATA-box	ATATAT	940	6	+	Brassica napus	core promoter element around -30 of transcription start
CmC3H1	TATA-box	TATA	941	4	+	Arabidopsis thaliana	core promoter element around -30 of transcription start
CmC3H1	TATA-box	ATATAT	1160	6	-	Brassica napus	core promoter element around -30 of transcription start
CmC3H1	TATA-box	TATA	1161	4	-	Arabidopsis thaliana	core promoter element around -30 of transcription start
CmC3H1	TATA-box	ATATAA	1178	6	+	Brassica oleracea	core promoter element around -30 of transcription start
CmC3H1	TATA-box	TATA	1179	4	-	Arabidopsis thaliana	core promoter element around -30 of transcription start
CmC3H1	TATA-box	TATAAAA	1297	7	-	Pisum sativum	core promoter element around -30 of transcription start
CmC3H1	TATA-box	TATAAA	1298	6	-	Helianthus annuus	core promoter element around -30 of transcription start
CmC3H1	TATA-box	TATATAA	1299	7	-	Arabidopsis thaliana	core promoter element around -30 of transcription start
CmC3H1	TATA-box	TATATA	1300	6	-	Arabidopsis thaliana	core promoter element around -30 of transcription start
CmC3H1	TATA-box	TATA	1302	4	-	Arabidopsis thaliana	core promoter element around -30 of transcription start
CmC3H1	TATA-box	TATACA	1402	6	-	Helianthus annuus	core promoter element around -30 of transcription start
CmC3H1	TATA-box	TATATA	1404	6	-	Arabidopsis thaliana	core promoter element around -30 of transcription start
CmC3H1	TATA-box	ATATAT	1405	6	-	Brassica napus	core promoter element around -30 of transcription start
CmC3H1	TATA-box	TATA	1406	4	-	Arabidopsis thaliana	core promoter element around -30 of transcription start
CmC3H1	TATA-box	TATAAGAA	1410	8	-	Zea mays	core promoter element around -30 of transcription start
CmC3H1	TATA-box	TATAA	1413	5	-	Arabidopsis thaliana	core promoter element around -30 of transcription start
CmC3H1	TATA-box	TATA	1414	4	-	Arabidopsis thaliana	core promoter element around -30 of transcription start
CmC3H1	TATA-box	taTATAAAtc	1605	9	-	Arabidopsis thaliana	core promoter element around -30 of transcription start
CmC3H1	TATA-box	ATATAT	1606	6	-	Brassica napus	core promoter element around -30 of transcription start
CmC3H1	TATA-box	TATATA	1607	6	-	Arabidopsis thaliana	core promoter element around -30 of transcription start
CmC3H1	TATA-box	ATATAT	1608	6	-	Brassica napus	core promoter element around -30 of transcription start
CmC3H1	TATA-box	TATATA	1609	6	-	Arabidopsis thaliana	core promoter element around -30 of transcription start
CmC3H1	TATA-box	ATATAT	1610	6	-	Brassica napus	core promoter element around -30 of transcription start
CmC3H1	TATA-box	TATATA	1611	6	-	Arabidopsis thaliana	core promoter element around -30 of transcription start
CmC3H1	TATA-box	ATATAT	1612	6	-	Brassica napus	core promoter element around -30 of transcription start
CmC3H1	TATA-box	TATATA	1613	6	-	Arabidopsis thaliana	core promoter element around -30 of transcription start
CmC3H1	TATA-box	ATATAT	1614	6	-	Brassica napus	core promoter element around -30 of transcription start
CmC3H1	TATA-box	TATATA	1615	6	-	Arabidopsis thaliana	core promoter element around -30 of transcription start
CmC3H1	TATA-box	ATATAT	1616	6	-	Brassica napus	core promoter element around -30 of transcription start
CmC3H1	TATA-box	TATATA	1617	6	-	Arabidopsis thaliana	core promoter element around -30 of transcription start
CmC3H1	TATA-box	ATATAT	1618	6	-	Brassica napus	core promoter element around -30 of transcription start
CmC3H1	TATA-box	TATATA	1619	6	-	Arabidopsis thaliana	core promoter element around -30 of transcription start
CmC3H1	TATA-box	TATA	1621	4	-	Arabidopsis thaliana	core promoter element around -30 of transcription start
CmC3H1	TATA-box	TAAAGATT	1782	8	-	Arabidopsis thaliana	core promoter element around -30 of transcription start
CmC3H1	TATA-box	TACAAAA	1842	7	-	Oryza sativa	core promoter element around -30 of transcription start
CmC3H1	TATA-box	TATA	1894	4	-	Arabidopsis thaliana	core promoter element around -30 of transcription start
CmC3H1	TATA-box	ATTATA	1953	6	+	Brassica napus	core promoter element around -30 of transcription start
CmC3H1	TATA-box	TATATAA	1954	7	-	Arabidopsis thaliana	core promoter element around -30 of transcription start
CmC3H1	TATA-box	TATATA	1955	6	-	Arabidopsis thaliana	core promoter element around -30 of transcription start
CmC3H1	TATA-box	ATATAT	1956	6	-	Brassica napus	core promoter element around -30 of transcription start
CmC3H1	TATA-box	TATATA	1957	6	-	Arabidopsis thaliana	core promoter element around -30 of transcription start
CmC3H1	TATA-box	ATATAT	1958	6	-	Brassica napus	core promoter element around -30 of transcription start
CmC3H1	TATA-box	TATA	1959	4	-	Arabidopsis thaliana	core promoter element around -30 of transcription start
CmC3H1	Unnamed__1	CGTGG	1343	5	+	Zea mays
CmC3H1	Unnamed__1	CGTGG	1484	5	-	Zea mays
CmC3H1	Unnamed__1	CGTGG	1535	5	-	Zea mays
CmC3H1	ARE	AAACCA	961	6	-	Zea mays	cis-acting regulatory element essential for the anaerobic induction
CmC3H1	ARE	AAACCA	1047	6	-	Zea mays	cis-acting regulatory element essential for the anaerobic induction
CmC3H1	ARE	AAACCA	1093	6	-	Zea mays	cis-acting regulatory element essential for the anaerobic induction
CmC3H1	TCA-element	CCATCTTTTT	66	9	+	Nicotiana tabacum	cis-acting element involved in salicylic acid responsiveness
CmC3H1	TCA-element	CCATCTTTTT	1454	9	+	Nicotiana tabacum	cis-acting element involved in salicylic acid responsiveness
CmC3H1	GC-motif	CCCCCG	1750	6	+	Zea mays	enhancer-like element involved in anoxic specific inducibility
CmC3H2	TATA	TATAAAAT	1871	8	+	Arabidopsis thaliana
CmC3H2	AT-rich element	ATAGAAATCAA	1020	10	+	Glycine max	binding site of AT-rich DNA binding protein (ATBP-1)
CmC3H2	Myc	TCTCTTA	1432	7	+	Arabidopsis thaliana
CmC3H2	TCCC-motif	TCTCCCT	1750	7	-	Spinacia oleracea	part of a light responsive element
CmC3H2	ATCT-motif	AATCTAATCC	234	9	+	Pisum sativum	part of a conserved DNA module involved in light responsiveness
CmC3H2	Sp1	GGGCGG	1228	6	-	Oryza sativa	light responsive element
CmC3H2	ABRE3a	TACGTG	1803	6	-	Zea mays
CmC3H2	GT1-motif	GGTTAA	414	6	-	Arabidopsis thaliana	light responsive element
CmC3H2	ABRE	CGTACGTGCA	447	9	+	Hordeum vulgare	cis-acting element involved in the abscisic acid responsiveness
CmC3H2	ABRE	ACGTG	1743	5	+	Arabidopsis thaliana	cis-acting element involved in the abscisic acid responsiveness
CmC3H2	ABRE	ACGTG	1803	5	-	Arabidopsis thaliana	cis-acting element involved in the abscisic acid responsiveness
CmC3H2		motif_sequence	85	4	+	organism	short_function
CmC3H2		motif_sequence	454	4	-	organism	short_function
CmC3H2		motif_sequence	986	4	+	organism	short_function
CmC3H2		motif_sequence	1110	4	+	organism	short_function
CmC3H2		motif_sequence	1605	4	+	organism	short_function
CmC3H2		motif_sequence	1635	4	+	organism	short_function
CmC3H2		motif_sequence	1643	4	+	organism	short_function
CmC3H2		motif_sequence	1716	4	-	organism	short_function
CmC3H2		motif_sequence	1768	4	-	organism	short_function
CmC3H2	W box	TTGACC	1135	6	+	Arabidopsis thaliana
CmC3H2	W box	TTGACC	1149	6	-	Arabidopsis thaliana
CmC3H2	CAAT-box	CCAAT	4	5	+	Arabidopsis thaliana	common cis-acting element in promoter and enhancer regions
CmC3H2	CAAT-box	CAAT	5	4	+	Nicotiana glutinosa
CmC3H2	CAAT-box	CAAT	29	4	+	Nicotiana glutinosa
CmC3H2	CAAT-box	CCAAT	31	5	-	Arabidopsis thaliana	common cis-acting element in promoter and enhancer regions
CmC3H2	CAAT-box	CAAAT	60	5	+	Pisum sativum	common cis-acting element in promoter and enhancer regions
CmC3H2	CAAT-box	CAAT	63	4	-	Nicotiana glutinosa
CmC3H2	CAAT-box	CAAAT	94	5	+	Pisum sativum	common cis-acting element in promoter and enhancer regions
CmC3H2	CAAT-box	CAAT	184	4	+	Nicotiana glutinosa
CmC3H2	CAAT-box	CAAAT	211	5	-	Pisum sativum	common cis-acting element in promoter and enhancer regions
CmC3H2	CAAT-box	CCAAT	242	5	+	Arabidopsis thaliana	common cis-acting element in promoter and enhancer regions
CmC3H2	CAAT-box	CAAT	243	4	+	Nicotiana glutinosa
CmC3H2	CAAT-box	CAAT	294	4	-	Nicotiana glutinosa
CmC3H2	CAAT-box	CAAT	384	4	-	Nicotiana glutinosa
CmC3H2	CAAT-box	CAAAT	395	5	-	Pisum sativum	common cis-acting element in promoter and enhancer regions
CmC3H2	CAAT-box	CAAAT	493	5	+	Pisum sativum	common cis-acting element in promoter and enhancer regions
CmC3H2	CAAT-box	CAAT	496	4	-	Nicotiana glutinosa
CmC3H2	CAAT-box	CAAT	648	4	+	Nicotiana glutinosa
CmC3H2	CAAT-box	CAAT	682	4	-	Nicotiana glutinosa
CmC3H2	CAAT-box	CAAAT	730	5	+	Pisum sativum	common cis-acting element in promoter and enhancer regions
CmC3H2	CAAT-box	CAAT	825	4	+	Nicotiana glutinosa
CmC3H2	CAAT-box	CAAT	864	4	-	Nicotiana glutinosa
CmC3H2	CAAT-box	CAAAT	880	5	+	Pisum sativum	common cis-acting element in promoter and enhancer regions
CmC3H2	CAAT-box	CAAAT	916	5	+	Pisum sativum	common cis-acting element in promoter and enhancer regions
CmC3H2	CAAT-box	CCAAT	923	5	+	Arabidopsis thaliana	common cis-acting element in promoter and enhancer regions
CmC3H2	CAAT-box	CAAT	924	4	+	Nicotiana glutinosa
CmC3H2	CAAT-box	CAAT	980	4	+	Nicotiana glutinosa
CmC3H2	CAAT-box	CAAT	1028	4	+	Nicotiana glutinosa
CmC3H2	CAAT-box	CAAAT	1103	5	+	Pisum sativum	common cis-acting element in promoter and enhancer regions
CmC3H2	CAAT-box	CCAAT	1164	5	+	Arabidopsis thaliana	common cis-acting element in promoter and enhancer regions
CmC3H2	CAAT-box	CAAT	1165	4	+	Nicotiana glutinosa
CmC3H2	CAAT-box	CCAAT	1167	5	-	Arabidopsis thaliana	common cis-acting element in promoter and enhancer regions
CmC3H2	CAAT-box	CCAAT	1238	5	+	Arabidopsis thaliana	common cis-acting element in promoter and enhancer regions
CmC3H2	CAAT-box	CAAT	1239	4	+	Nicotiana glutinosa
CmC3H2	CAAT-box	CAAT	1246	4	-	Nicotiana glutinosa
CmC3H2	CAAT-box	CAAT	1265	4	+	Nicotiana glutinosa
CmC3H2	CAAT-box	CAAT	1290	4	+	Nicotiana glutinosa
CmC3H2	CAAT-box	CAAT	1295	4	+	Nicotiana glutinosa
CmC3H2	CAAT-box	CAAT	1347	4	+	Nicotiana glutinosa
CmC3H2	CAAT-box	CAAT	1473	4	+	Nicotiana glutinosa
CmC3H2	CAAT-box	CAAAT	1475	5	-	Pisum sativum	common cis-acting element in promoter and enhancer regions
CmC3H2	CAAT-box	CAAAT	1518	5	-	Pisum sativum	common cis-acting element in promoter and enhancer regions
CmC3H2	CAAT-box	CAAT	1558	4	-	Nicotiana glutinosa
CmC3H2	CAAT-box	CAAAT	1625	5	+	Pisum sativum	common cis-acting element in promoter and enhancer regions
CmC3H2	CAAT-box	CAAT	1671	4	-	Nicotiana glutinosa
CmC3H2	CAAT-box	CAAT	1789	4	+	Nicotiana glutinosa
CmC3H2	CAAT-box	CAAAT	1853	5	+	Pisum sativum	common cis-acting element in promoter and enhancer regions
CmC3H2	CAAT-box	CAAT	1877	4	-	Nicotiana glutinosa
CmC3H2	CAAT-box	CCAAT	1922	5	+	Arabidopsis thaliana	common cis-acting element in promoter and enhancer regions
CmC3H2	CAAT-box	CAAT	1923	4	+	Nicotiana glutinosa
CmC3H2	CAAT-box	CAAT	1997	4	+	Nicotiana glutinosa
CmC3H2	ERE	ATTTCATA	338	8	-	Nicotiana glutinos
CmC3H2	ERE	ATTTTAAA	1962	8	-	Nicotiana glutinos
CmC3H2	MYB	TAACCA	415	6	+	Arabidopsis thaliana
CmC3H2	MYB	CAACAG	663	6	-	Arabidopsis thaliana
CmC3H2	MYB	CAACCA	1132	6	-	Arabidopsis thaliana
CmC3H2	GARE-motif	TCTGTTG	662	7	+	Brassica oleracea	gibberellin-responsive element
CmC3H2	Box 4	ATTAAT	344	6	+	Petroselinum crispum	part of a conserved DNA module involved in light responsiveness
CmC3H2	Box 4	ATTAAT	691	6	+	Petroselinum crispum	part of a conserved DNA module involved in light responsiveness
CmC3H2	Box 4	ATTAAT	745	6	+	Petroselinum crispum	part of a conserved DNA module involved in light responsiveness
CmC3H2	MYC	CAATTG	29	6	+	Arabidopsis thaliana
CmC3H2	MYC	CATTTG	880	6	-	Arabidopsis thaliana
CmC3H2	MYC	CAATTG	1165	6	-	Arabidopsis thaliana
CmC3H2	Unnamed__4	CTCC	402	4	-	Petroselinum hortense
CmC3H2	Unnamed__4	CTCC	1041	4	-	Petroselinum hortense
CmC3H2	Unnamed__4	CTCC	1077	4	+	Petroselinum hortense
CmC3H2	Unnamed__4	CTCC	1184	4	+	Petroselinum hortense
CmC3H2	Unnamed__4	CTCC	1579	4	+	Petroselinum hortense
CmC3H2	Unnamed__4	CTCC	1607	4	+	Petroselinum hortense
CmC3H2	Unnamed__4	CTCC	1613	4	+	Petroselinum hortense
CmC3H2	Unnamed__4	CTCC	1637	4	+	Petroselinum hortense
CmC3H2	Unnamed__4	CTCC	1645	4	+	Petroselinum hortense
CmC3H2	Unnamed__4	CTCC	1721	4	-	Petroselinum hortense
CmC3H2	Unnamed__4	CTCC	1752	4	-	Petroselinum hortense
CmC3H2	chs-CMA2a	TCACTTGA	1374	8	-	Petroselinum crispum	part of a light responsive element
CmC3H2	TC-rich repeats	ATTCTCTAAC	1704	9	-	Nicotiana tabacum	cis-acting element involved in defense and stress responsiveness
CmC3H2	AT~TATA-box	TATATA	549	6	+	Arabidopsis thaliana
CmC3H2	AT~TATA-box	TATATA	551	6	+	Arabidopsis thaliana
CmC3H2	AT~TATA-box	TATATA	553	6	+	Arabidopsis thaliana
CmC3H2	AT~TATA-box	TATATA	555	6	+	Arabidopsis thaliana
CmC3H2	AT~TATA-box	TATATA	557	6	+	Arabidopsis thaliana
CmC3H2	AT~TATA-box	TATATA	559	6	+	Arabidopsis thaliana
CmC3H2	AT~TATA-box	TATATA	561	6	+	Arabidopsis thaliana
CmC3H2	AT~TATA-box	TATATA	563	6	+	Arabidopsis thaliana
CmC3H2	AT~TATA-box	TATATA	565	6	+	Arabidopsis thaliana
CmC3H2	AT~TATA-box	TATATA	567	6	+	Arabidopsis thaliana
CmC3H2	AT~TATA-box	TATATA	569	6	+	Arabidopsis thaliana
CmC3H2	AT~TATA-box	TATATA	571	6	+	Arabidopsis thaliana
CmC3H2	AT~TATA-box	TATATA	573	6	+	Arabidopsis thaliana
CmC3H2	AT~TATA-box	TATATA	575	6	+	Arabidopsis thaliana
CmC3H2	AT~TATA-box	TATATA	577	6	+	Arabidopsis thaliana
CmC3H2	AT~TATA-box	TATATA	579	6	+	Arabidopsis thaliana
CmC3H2	AT~TATA-box	TATATA	581	6	+	Arabidopsis thaliana
CmC3H2	AT~TATA-box	TATATA	583	6	+	Arabidopsis thaliana
CmC3H2	AT~TATA-box	TATATA	585	6	+	Arabidopsis thaliana
CmC3H2	AT~TATA-box	TATATA	587	6	+	Arabidopsis thaliana
CmC3H2	AT~TATA-box	TATATA	589	6	+	Arabidopsis thaliana
CmC3H2	AT~TATA-box	TATATA	591	6	+	Arabidopsis thaliana
CmC3H2	AT~TATA-box	TATATA	593	6	+	Arabidopsis thaliana
CmC3H2	AT~TATA-box	TATATA	595	6	+	Arabidopsis thaliana
CmC3H2	AT~TATA-box	TATATA	597	6	+	Arabidopsis thaliana
CmC3H2	AT~TATA-box	TATATA	599	6	+	Arabidopsis thaliana
CmC3H2	AT~TATA-box	TATATA	601	6	+	Arabidopsis thaliana
CmC3H2	AT~TATA-box	TATATA	603	6	+	Arabidopsis thaliana
CmC3H2	AT~TATA-box	TATATA	605	6	+	Arabidopsis thaliana
CmC3H2	AT~TATA-box	TATATA	607	6	+	Arabidopsis thaliana
CmC3H2	AT~TATA-box	TATATA	609	6	+	Arabidopsis thaliana
CmC3H2	AT~TATA-box	TATATA	611	6	+	Arabidopsis thaliana
CmC3H2	AT~TATA-box	TATATA	613	6	+	Arabidopsis thaliana
CmC3H2	AT~TATA-box	TATATA	615	6	+	Arabidopsis thaliana
CmC3H2	AT~TATA-box	TATATA	617	6	+	Arabidopsis thaliana
CmC3H2	AT~TATA-box	TATATA	619	6	+	Arabidopsis thaliana
CmC3H2	AT~TATA-box	TATATA	621	6	+	Arabidopsis thaliana
CmC3H2	AT~TATA-box	TATATA	623	6	+	Arabidopsis thaliana
CmC3H2	AT~TATA-box	TATATA	625	6	+	Arabidopsis thaliana
CmC3H2	AT~TATA-box	TATATA	902	6	+	Arabidopsis thaliana
CmC3H2	AT~TATA-box	TATATA	904	6	+	Arabidopsis thaliana
CmC3H2	G-box	CACGTC	1742	6	-	Zea mays	cis-acting regulatory element involved in light responsiveness
CmC3H2	G-box	TACGTG	1803	6	-	Arabidopsis thaliana	cis-acting regulatory element involved in light responsiveness
CmC3H2	TCT-motif	TCTTAC	1434	6	+	Arabidopsis thaliana	part of a light responsive element
CmC3H2	Myb-binding site	CAACAG	663	6	-	Nicotiana tabacum
CmC3H2	ARE	AAACCA	1	6	+	Zea mays	cis-acting regulatory element essential for the anaerobic induction
CmC3H2	ARE	AAACCA	1153	6	+	Zea mays	cis-acting regulatory element essential for the anaerobic induction
CmC3H2	TATA-box	ATATAA	11	6	+	Brassica oleracea	core promoter element around -30 of transcription start
CmC3H2	TATA-box	TATA	12	4	+	Arabidopsis thaliana	core promoter element around -30 of transcription start
CmC3H2	TATA-box	ATTATA	40	6	+	Brassica napus	core promoter element around -30 of transcription start
CmC3H2	TATA-box	TATAA	41	5	-	Arabidopsis thaliana	core promoter element around -30 of transcription start
CmC3H2	TATA-box	TATA	42	4	+	Arabidopsis thaliana	core promoter element around -30 of transcription start
CmC3H2	TATA-box	ATTATA	245	6	+	Brassica napus	core promoter element around -30 of transcription start
CmC3H2	TATA-box	TATAA	246	5	-	Arabidopsis thaliana	core promoter element around -30 of transcription start
CmC3H2	TATA-box	TATA	247	4	+	Arabidopsis thaliana	core promoter element around -30 of transcription start
CmC3H2	TATA-box	TATA	256	4	+	Arabidopsis thaliana	core promoter element around -30 of transcription start
CmC3H2	TATA-box	ATATAT	391	6	+	Brassica napus	core promoter element around -30 of transcription start
CmC3H2	TATA-box	TATA	392	4	+	Arabidopsis thaliana	core promoter element around -30 of transcription start
CmC3H2	TATA-box	TATAAAA	468	7	-	Pisum sativum	core promoter element around -30 of transcription start
CmC3H2	TATA-box	TATAAA	469	6	-	Helianthus annuus	core promoter element around -30 of transcription start
CmC3H2	TATA-box	TATAA	470	5	-	Arabidopsis thaliana	core promoter element around -30 of transcription start
CmC3H2	TATA-box	TATA	471	4	+	Arabidopsis thaliana	core promoter element around -30 of transcription start
CmC3H2	TATA-box	TATA	539	4	+	Arabidopsis thaliana	core promoter element around -30 of transcription start
CmC3H2	TATA-box	ATATAT	548	6	+	Brassica napus	core promoter element around -30 of transcription start
CmC3H2	TATA-box	TATATA	549	6	+	Arabidopsis thaliana	core promoter element around -30 of transcription start
CmC3H2	TATA-box	ATATAT	550	6	+	Brassica napus	core promoter element around -30 of transcription start
CmC3H2	TATA-box	TATATA	551	6	+	Arabidopsis thaliana	core promoter element around -30 of transcription start
CmC3H2	TATA-box	ATATAT	552	6	+	Brassica napus	core promoter element around -30 of transcription start
CmC3H2	TATA-box	TATATA	553	6	+	Arabidopsis thaliana	core promoter element around -30 of transcription start
CmC3H2	TATA-box	ATATAT	554	6	+	Brassica napus	core promoter element around -30 of transcription start
CmC3H2	TATA-box	TATATA	555	6	+	Arabidopsis thaliana	core promoter element around -30 of transcription start
CmC3H2	TATA-box	ATATAT	556	6	+	Brassica napus	core promoter element around -30 of transcription start
CmC3H2	TATA-box	TATATA	557	6	+	Arabidopsis thaliana	core promoter element around -30 of transcription start
CmC3H2	TATA-box	ATATAT	558	6	+	Brassica napus	core promoter element around -30 of transcription start
CmC3H2	TATA-box	TATATA	559	6	+	Arabidopsis thaliana	core promoter element around -30 of transcription start
CmC3H2	TATA-box	ATATAT	560	6	+	Brassica napus	core promoter element around -30 of transcription start
CmC3H2	TATA-box	TATATA	561	6	+	Arabidopsis thaliana	core promoter element around -30 of transcription start
CmC3H2	TATA-box	ATATAT	562	6	+	Brassica napus	core promoter element around -30 of transcription start
CmC3H2	TATA-box	TATATA	563	6	+	Arabidopsis thaliana	core promoter element around -30 of transcription start
CmC3H2	TATA-box	ATATAT	564	6	+	Brassica napus	core promoter element around -30 of transcription start
CmC3H2	TATA-box	TATATA	565	6	+	Arabidopsis thaliana	core promoter element around -30 of transcription start
CmC3H2	TATA-box	ATATAT	566	6	+	Brassica napus	core promoter element around -30 of transcription start
CmC3H2	TATA-box	TATATA	567	6	+	Arabidopsis thaliana	core promoter element around -30 of transcription start
CmC3H2	TATA-box	ATATAT	568	6	+	Brassica napus	core promoter element around -30 of transcription start
CmC3H2	TATA-box	TATATA	569	6	+	Arabidopsis thaliana	core promoter element around -30 of transcription start
CmC3H2	TATA-box	ATATAT	570	6	+	Brassica napus	core promoter element around -30 of transcription start
CmC3H2	TATA-box	TATATA	571	6	+	Arabidopsis thaliana	core promoter element around -30 of transcription start
CmC3H2	TATA-box	ATATAT	572	6	+	Brassica napus	core promoter element around -30 of transcription start
CmC3H2	TATA-box	TATATA	573	6	+	Arabidopsis thaliana	core promoter element around -30 of transcription start
CmC3H2	TATA-box	ATATAT	574	6	+	Brassica napus	core promoter element around -30 of transcription start
CmC3H2	TATA-box	TATATA	575	6	+	Arabidopsis thaliana	core promoter element around -30 of transcription start
CmC3H2	TATA-box	ATATAT	576	6	+	Brassica napus	core promoter element around -30 of transcription start
CmC3H2	TATA-box	TATATA	577	6	+	Arabidopsis thaliana	core promoter element around -30 of transcription start
CmC3H2	TATA-box	ATATAT	578	6	+	Brassica napus	core promoter element around -30 of transcription start
CmC3H2	TATA-box	TATATA	579	6	+	Arabidopsis thaliana	core promoter element around -30 of transcription start
CmC3H2	TATA-box	ATATAT	580	6	+	Brassica napus	core promoter element around -30 of transcription start
CmC3H2	TATA-box	TATATA	581	6	+	Arabidopsis thaliana	core promoter element around -30 of transcription start
CmC3H2	TATA-box	ATATAT	582	6	+	Brassica napus	core promoter element around -30 of transcription start
CmC3H2	TATA-box	TATATA	583	6	+	Arabidopsis thaliana	core promoter element around -30 of transcription start
CmC3H2	TATA-box	ATATAT	584	6	+	Brassica napus	core promoter element around -30 of transcription start
CmC3H2	TATA-box	TATATA	585	6	+	Arabidopsis thaliana	core promoter element around -30 of transcription start
CmC3H2	TATA-box	ATATAT	586	6	+	Brassica napus	core promoter element around -30 of transcription start
CmC3H2	TATA-box	TATATA	587	6	+	Arabidopsis thaliana	core promoter element around -30 of transcription start
CmC3H2	TATA-box	ATATAT	588	6	+	Brassica napus	core promoter element around -30 of transcription start
CmC3H2	TATA-box	TATATA	589	6	+	Arabidopsis thaliana	core promoter element around -30 of transcription start
CmC3H2	TATA-box	ATATAT	590	6	+	Brassica napus	core promoter element around -30 of transcription start
CmC3H2	TATA-box	TATATA	591	6	+	Arabidopsis thaliana	core promoter element around -30 of transcription start
CmC3H2	TATA-box	ATATAT	592	6	+	Brassica napus	core promoter element around -30 of transcription start
CmC3H2	TATA-box	TATATA	593	6	+	Arabidopsis thaliana	core promoter element around -30 of transcription start
CmC3H2	TATA-box	ATATAT	594	6	+	Brassica napus	core promoter element around -30 of transcription start
CmC3H2	TATA-box	TATATA	595	6	+	Arabidopsis thaliana	core promoter element around -30 of transcription start
CmC3H2	TATA-box	ATATAT	596	6	+	Brassica napus	core promoter element around -30 of transcription start
CmC3H2	TATA-box	TATATA	597	6	+	Arabidopsis thaliana	core promoter element around -30 of transcription start
CmC3H2	TATA-box	ATATAT	598	6	+	Brassica napus	core promoter element around -30 of transcription start
CmC3H2	TATA-box	TATATA	599	6	+	Arabidopsis thaliana	core promoter element around -30 of transcription start
CmC3H2	TATA-box	ATATAT	600	6	+	Brassica napus	core promoter element around -30 of transcription start
CmC3H2	TATA-box	TATATA	601	6	+	Arabidopsis thaliana	core promoter element around -30 of transcription start
CmC3H2	TATA-box	ATATAT	602	6	+	Brassica napus	core promoter element around -30 of transcription start
CmC3H2	TATA-box	TATATA	603	6	+	Arabidopsis thaliana	core promoter element around -30 of transcription start
CmC3H2	TATA-box	ATATAT	604	6	+	Brassica napus	core promoter element around -30 of transcription start
CmC3H2	TATA-box	TATATA	605	6	+	Arabidopsis thaliana	core promoter element around -30 of transcription start
CmC3H2	TATA-box	ATATAT	606	6	+	Brassica napus	core promoter element around -30 of transcription start
CmC3H2	TATA-box	TATATA	607	6	+	Arabidopsis thaliana	core promoter element around -30 of transcription start
CmC3H2	TATA-box	ATATAT	608	6	+	Brassica napus	core promoter element around -30 of transcription start
CmC3H2	TATA-box	TATATA	609	6	+	Arabidopsis thaliana	core promoter element around -30 of transcription start
CmC3H2	TATA-box	ATATAT	610	6	+	Brassica napus	core promoter element around -30 of transcription start
CmC3H2	TATA-box	TATATA	611	6	+	Arabidopsis thaliana	core promoter element around -30 of transcription start
CmC3H2	TATA-box	ATATAT	612	6	+	Brassica napus	core promoter element around -30 of transcription start
CmC3H2	TATA-box	TATATA	613	6	+	Arabidopsis thaliana	core promoter element around -30 of transcription start
CmC3H2	TATA-box	ATATAT	614	6	+	Brassica napus	core promoter element around -30 of transcription start
CmC3H2	TATA-box	TATATA	615	6	+	Arabidopsis thaliana	core promoter element around -30 of transcription start
CmC3H2	TATA-box	ATATAT	616	6	+	Brassica napus	core promoter element around -30 of transcription start
CmC3H2	TATA-box	TATATA	617	6	+	Arabidopsis thaliana	core promoter element around -30 of transcription start
CmC3H2	TATA-box	ATATAT	618	6	+	Brassica napus	core promoter element around -30 of transcription start
CmC3H2	TATA-box	TATATA	619	6	+	Arabidopsis thaliana	core promoter element around -30 of transcription start
CmC3H2	TATA-box	ATATAT	620	6	+	Brassica napus	core promoter element around -30 of transcription start
CmC3H2	TATA-box	TATATA	621	6	+	Arabidopsis thaliana	core promoter element around -30 of transcription start
CmC3H2	TATA-box	ATATAT	622	6	+	Brassica napus	core promoter element around -30 of transcription start
CmC3H2	TATA-box	TATATA	623	6	+	Arabidopsis thaliana	core promoter element around -30 of transcription start
CmC3H2	TATA-box	ATATAT	624	6	+	Brassica napus	core promoter element around -30 of transcription start
CmC3H2	TATA-box	TATATA	625	6	+	Arabidopsis thaliana	core promoter element around -30 of transcription start
CmC3H2	TATA-box	TATA	627	4	+	Arabidopsis thaliana	core promoter element around -30 of transcription start
CmC3H2	TATA-box	TATAA	640	5	-	Arabidopsis thaliana	core promoter element around -30 of transcription start
CmC3H2	TATA-box	TATA	641	4	+	Arabidopsis thaliana	core promoter element around -30 of transcription start
CmC3H2	TATA-box	TATA	734	4	+	Arabidopsis thaliana	core promoter element around -30 of transcription start
CmC3H2	TATA-box	TACAAAA	736	7	+	Oryza sativa	core promoter element around -30 of transcription start
CmC3H2	TATA-box	TATA	820	4	+	Arabidopsis thaliana	core promoter element around -30 of transcription start
CmC3H2	TATA-box	ATATAT	901	6	+	Brassica napus	core promoter element around -30 of transcription start
CmC3H2	TATA-box	TATATA	902	6	+	Arabidopsis thaliana	core promoter element around -30 of transcription start
CmC3H2	TATA-box	ATATAT	903	6	+	Brassica napus	core promoter element around -30 of transcription start
CmC3H2	TATA-box	TATATA	904	6	+	Arabidopsis thaliana	core promoter element around -30 of transcription start
CmC3H2	TATA-box	ATATAA	905	6	+	Brassica oleracea	core promoter element around -30 of transcription start
CmC3H2	TATA-box	TATA	906	4	+	Arabidopsis thaliana	core promoter element around -30 of transcription start
CmC3H2	TATA-box	ATTATA	969	6	+	Brassica napus	core promoter element around -30 of transcription start
CmC3H2	TATA-box	TATAA	970	5	-	Arabidopsis thaliana	core promoter element around -30 of transcription start
CmC3H2	TATA-box	TATA	971	4	+	Arabidopsis thaliana	core promoter element around -30 of transcription start
CmC3H2	TATA-box	TATA	1567	4	-	Arabidopsis thaliana	core promoter element around -30 of transcription start
CmC3H2	TATA-box	ATTATA	1809	6	+	Brassica napus	core promoter element around -30 of transcription start
CmC3H2	TATA-box	TATAA	1810	5	-	Arabidopsis thaliana	core promoter element around -30 of transcription start
CmC3H2	TATA-box	TATA	1811	4	-	Arabidopsis thaliana	core promoter element around -30 of transcription start
CmC3H2	TATA-box	TATA	1837	4	-	Arabidopsis thaliana	core promoter element around -30 of transcription start
CmC3H2	TATA-box	TATA	1871	4	-	Arabidopsis thaliana	core promoter element around -30 of transcription start
CmC3H2	TATA-box	TATTTAAA	1947	8	-	Arabidopsis thaliana	core promoter element around -30 of transcription start
CmC3H2	TATA-box	TATTTAAA	1960	8	+	Arabidopsis thaliana	core promoter element around -30 of transcription start
CmC3H2	Unnamed__1	CGTGG	1648	5	-	Zea mays
CmC3H2	Unnamed__1	GAATTTAATTAA	1955	11	+	Glycine max	60K protein binding site
CmC3H2	DRE1	ACCGAGA	1138	7	+	Zea mays
CmC3H2	ABRE4	CACGTA	1803	6	+	Zea mays
CmC3H2	P-box	CCTTTTG	1353	7	-	Oryza sativa	gibberellin-responsive element
CmC3H2	MYB-like sequence	TAACCA	415	6	+	Arabidopsis thaliana
CmC3H2	STRE	AGGGG	1128	5	-	Arabidopsis thaliana
CmC3H3	Unnamed__4	CTCC	215	4	+	Petroselinum hortense
CmC3H3	Unnamed__4	CTCC	776	4	-	Petroselinum hortense
CmC3H3	Unnamed__4	CTCC	1144	4	-	Petroselinum hortense
CmC3H3	Unnamed__4	CTCC	1238	4	-	Petroselinum hortense
CmC3H3	Unnamed__4	CTCC	1838	4	+	Petroselinum hortense
CmC3H3	Unnamed__4	CTCC	1967	4	-	Petroselinum hortense
CmC3H3	MYC	CATTTG	859	6	-	Arabidopsis thaliana
CmC3H3	MYC	CATGTG	978	6	-	Arabidopsis thaliana
CmC3H3	MYC	CATGTG	1016	6	-	Arabidopsis thaliana
CmC3H3	MYC	CAATTG	1219	6	-	Arabidopsis thaliana
CmC3H3	MYC	CATGTG	1244	6	-	Arabidopsis thaliana
CmC3H3	MYC	CATGTG	1246	6	+	Arabidopsis thaliana
CmC3H3	MYC	CATGTG	1298	6	-	Arabidopsis thaliana
CmC3H3	MYC	CATGTG	1748	6	-	Arabidopsis thaliana
CmC3H3	Box 4	ATTAAT	725	6	+	Petroselinum crispum	part of a conserved DNA module involved in light responsiveness
CmC3H3	Box 4	ATTAAT	729	6	+	Petroselinum crispum	part of a conserved DNA module involved in light responsiveness
CmC3H3	Box 4	ATTAAT	1372	6	-	Petroselinum crispum	part of a conserved DNA module involved in light responsiveness
CmC3H3	G-Box	CACGTT	35	6	-	Pisum sativum	cis-acting regulatory element involved in light responsiveness
CmC3H3	G-Box	CACGTT	397	6	-	Pisum sativum	cis-acting regulatory element involved in light responsiveness
CmC3H3	MYB	TAACCA	221	6	-	Arabidopsis thaliana
CmC3H3	MYB	CAACCA	272	6	-	Arabidopsis thaliana
CmC3H3	MYB	CAACCA	909	6	+	Arabidopsis thaliana
CmC3H3	MYB	TAACCA	1191	6	+	Arabidopsis thaliana
CmC3H3	CGTCA-motif	CGTCA	339	5	-	Hordeum vulgare	cis-acting regulatory element involved in the MeJA-responsiveness
CmC3H3	CGTCA-motif	CGTCA	804	5	-	Hordeum vulgare	cis-acting regulatory element involved in the MeJA-responsiveness
CmC3H3	CGTCA-motif	CGTCA	1752	5	-	Hordeum vulgare	cis-acting regulatory element involved in the MeJA-responsiveness
CmC3H3	WRE3	CCACCT	1816	6	-	Pisum sativum
CmC3H3	O2-site	GATGACATGG	1539	9	-	Zea mays	cis-acting regulatory element involved in zein metabolism regulation
CmC3H3	TGA-box	TGACGTAA	1752	8	+	Glycine max	part of an auxin-responsive element
CmC3H3	GATA-motif	GATAGGA	1680	7	+	Arabidopsis thaliana	part of a light responsive element
CmC3H3	TCT-motif	TCTTAC	71	6	+	Arabidopsis thaliana	part of a light responsive element
CmC3H3	TCT-motif	TCTTAC	983	6	-	Arabidopsis thaliana	part of a light responsive element
CmC3H3	TCT-motif	TCTTAC	1436	6	+	Arabidopsis thaliana	part of a light responsive element
CmC3H3	3-AF1 binding site	TAAGAGAGGAA	383	10	+	Solanum tuberosum	light responsive element
CmC3H3	chs-CMA1a	TTACTTAA	759	8	+	Daucus carota	part of a light responsive element
CmC3H3	TCA-element	CCATCTTTTT	1973	9	-	Nicotiana tabacum	cis-acting element involved in salicylic acid responsiveness
CmC3H3	TATA-box	TATA	64	4	+	Arabidopsis thaliana	core promoter element around -30 of transcription start
CmC3H3	TATA-box	ATATAT	150	6	+	Brassica napus	core promoter element around -30 of transcription start
CmC3H3	TATA-box	TATA	151	4	+	Arabidopsis thaliana	core promoter element around -30 of transcription start
CmC3H3	TATA-box	TATA	161	4	+	Arabidopsis thaliana	core promoter element around -30 of transcription start
CmC3H3	TATA-box	TATACA	379	6	-	Helianthus annuus	core promoter element around -30 of transcription start
CmC3H3	TATA-box	TATA	381	4	+	Arabidopsis thaliana	core promoter element around -30 of transcription start
CmC3H3	TATA-box	TATA	578	4	+	Arabidopsis thaliana	core promoter element around -30 of transcription start
CmC3H3	TATA-box	TATA	1066	4	-	Arabidopsis thaliana	core promoter element around -30 of transcription start
CmC3H3	TATA-box	TACAAAA	1498	7	+	Oryza sativa	core promoter element around -30 of transcription start
CmC3H3	TATA-box	TATAA	1534	5	-	Arabidopsis thaliana	core promoter element around -30 of transcription start
CmC3H3	TATA-box	TATA	1535	4	-	Arabidopsis thaliana	core promoter element around -30 of transcription start
CmC3H3	TATA-box	TATAAAT	1881	7	-	Brassica juncea	core promoter element around -30 of transcription start
CmC3H3	TATA-box	TATAAA	1882	6	-	Helianthus annuus	core promoter element around -30 of transcription start
CmC3H3	TATA-box	TATAA	1883	5	-	Arabidopsis thaliana	core promoter element around -30 of transcription start
CmC3H3	TATA-box	TATA	1884	4	-	Arabidopsis thaliana	core promoter element around -30 of transcription start
CmC3H3	TATA-box	ATTATA	1889	6	+	Brassica napus	core promoter element around -30 of transcription start
CmC3H3	TATA-box	TATAA	1890	5	-	Arabidopsis thaliana	core promoter element around -30 of transcription start
CmC3H3	TATA-box	TATA	1891	4	-	Arabidopsis thaliana	core promoter element around -30 of transcription start
CmC3H3	AE-box	AGAAACTT	778	8	+	Arabidopsis thaliana	part of a module for light response
CmC3H3	Unnamed__1	CGTGG	1155	5	-	Zea mays
CmC3H3	TGACG-motif	TGACG	339	5	+	Hordeum vulgare	cis-acting regulatory element involved in the MeJA-responsiveness
CmC3H3	TGACG-motif	TGACG	804	5	+	Hordeum vulgare	cis-acting regulatory element involved in the MeJA-responsiveness
CmC3H3	TGACG-motif	TGACG	1752	5	+	Hordeum vulgare	cis-acting regulatory element involved in the MeJA-responsiveness
CmC3H3	ARE	AAACCA	792	6	-	Zea mays	cis-acting regulatory element essential for the anaerobic induction
CmC3H3	MYB-like sequence	TAACCA	221	6	-	Arabidopsis thaliana
CmC3H3	MYB-like sequence	TAACCA	1191	6	+	Arabidopsis thaliana
CmC3H3	as-1	TGACG	339	5	+	Arabidopsis thaliana
CmC3H3	as-1	TGACG	804	5	+	Arabidopsis thaliana
CmC3H3	as-1	TGACG	1752	5	+	Arabidopsis thaliana
CmC3H3	Myc	TCTCTTA	383	7	-	Arabidopsis thaliana
CmC3H3	TCCC-motif	TCTCCCT	774	7	-	Spinacia oleracea	part of a light responsive element
CmC3H3	I-box	cGATAAGGCG	24	9	+	Zea mays	part of a light responsive element
CmC3H3	GT1-motif	GGTTAA	1600	6	+	Arabidopsis thaliana	light responsive element
CmC3H3	ABRE	ACGTG	36	5	+	Arabidopsis thaliana	cis-acting element involved in the abscisic acid responsiveness
CmC3H3	ABRE	ACGTG	398	5	+	Arabidopsis thaliana	cis-acting element involved in the abscisic acid responsiveness
CmC3H3	Box II	TGGTAATAA	288	9	+	Solanum tuberosum	part of a light responsive element
CmC3H3	CAAT-box	CAAT	132	4	-	Nicotiana glutinosa
CmC3H3	CAAT-box	CAAT	148	4	+	Nicotiana glutinosa
CmC3H3	CAAT-box	CAAT	158	4	+	Nicotiana glutinosa
CmC3H3	CAAT-box	CAAT	188	4	+	Nicotiana glutinosa
CmC3H3	CAAT-box	CAAT	209	4	-	Nicotiana glutinosa
CmC3H3	CAAT-box	CAAT	226	4	-	Nicotiana glutinosa
CmC3H3	CAAT-box	CAAT	285	4	+	Nicotiana glutinosa
CmC3H3	CAAT-box	CAAT	406	4	-	Nicotiana glutinosa
CmC3H3	CAAT-box	CAAAT	460	5	+	Pisum sativum	common cis-acting element in promoter and enhancer regions
CmC3H3	CAAT-box	CAAT	499	4	+	Nicotiana glutinosa
CmC3H3	CAAT-box	CAAT	521	4	-	Nicotiana glutinosa
CmC3H3	CAAT-box	CAAT	528	4	+	Nicotiana glutinosa
CmC3H3	CAAT-box	CAAT	609	4	+	Nicotiana glutinosa
CmC3H3	CAAT-box	CAAT	723	4	+	Nicotiana glutinosa
CmC3H3	CAAT-box	CAAT	802	4	-	Nicotiana glutinosa
CmC3H3	CAAT-box	CAAAT	859	5	+	Pisum sativum	common cis-acting element in promoter and enhancer regions
CmC3H3	CAAT-box	CAAT	876	4	+	Nicotiana glutinosa
CmC3H3	CAAT-box	CCAAT	904	5	+	Arabidopsis thaliana	common cis-acting element in promoter and enhancer regions
CmC3H3	CAAT-box	CAAT	905	4	+	Nicotiana glutinosa
CmC3H3	CAAT-box	CAAT	925	4	-	Nicotiana glutinosa
CmC3H3	CAAT-box	CCAAT	1071	5	+	Arabidopsis thaliana	common cis-acting element in promoter and enhancer regions
CmC3H3	CAAT-box	CAAT	1072	4	+	Nicotiana glutinosa
CmC3H3	CAAT-box	CAAT	1079	4	-	Nicotiana glutinosa
CmC3H3	CAAT-box	CCAAT	1107	5	+	Arabidopsis thaliana	common cis-acting element in promoter and enhancer regions
CmC3H3	CAAT-box	CAAT	1108	4	+	Nicotiana glutinosa
CmC3H3	CAAT-box	CCAAT	1113	5	+	Arabidopsis thaliana	common cis-acting element in promoter and enhancer regions
CmC3H3	CAAT-box	CAAT	1114	4	+	Nicotiana glutinosa
CmC3H3	CAAT-box	CAAT	1219	4	+	Nicotiana glutinosa
CmC3H3	CAAT-box	CAAT	1221	4	-	Nicotiana glutinosa
CmC3H3	CAAT-box	CAAT	1287	4	+	Nicotiana glutinosa
CmC3H3	CAAT-box	CAAT	1481	4	-	Nicotiana glutinosa
CmC3H3	CAAT-box	CAAAT	1516	5	-	Pisum sativum	common cis-acting element in promoter and enhancer regions
CmC3H3	CAAT-box	CAAT	1565	4	-	Nicotiana glutinosa
CmC3H3	CAAT-box	CCAAT	1631	5	+	Arabidopsis thaliana	common cis-acting element in promoter and enhancer regions
CmC3H3	CAAT-box	CAAT	1632	4	+	Nicotiana glutinosa
CmC3H3	CAAT-box	CAAT	1642	4	+	Nicotiana glutinosa
CmC3H3	CAAT-box	CAAT	1774	4	-	Nicotiana glutinosa
CmC3H3	CAAT-box	CAAT	1924	4	-	Nicotiana glutinosa
CmC3H3	CAAT-box	CAAT	1939	4	+	Nicotiana glutinosa
CmC3H3	CAAT-box	CAAT	1962	4	-	Nicotiana glutinosa
CmC3H3	CAAT-box	CAAT	1979	4	-	Nicotiana glutinosa
CmC3H3	W box	TTGACC	644	6	+	Arabidopsis thaliana
CmC3H3	W box	TTGACC	1037	6	-	Arabidopsis thaliana
CmC3H3		motif_sequence	166	4	+	organism	short_function
CmC3H3		motif_sequence	331	4	-	organism	short_function
CmC3H3		motif_sequence	511	4	-	organism	short_function
CmC3H3		motif_sequence	712	4	-	organism	short_function
CmC3H3		motif_sequence	825	4	+	organism	short_function
CmC3H3		motif_sequence	868	4	-	organism	short_function
CmC3H3		motif_sequence	977	4	-	organism	short_function
CmC3H3		motif_sequence	1044	4	-	organism	short_function
CmC3H3		motif_sequence	1303	4	-	organism	short_function
CmC3H3		motif_sequence	1747	4	-	organism	short_function
CmC3H3		motif_sequence	1836	4	+	organism	short_function
CmC3H4	GT1-motif	GGTTAA	552	6	+	Arabidopsis thaliana	light responsive element
CmC3H4	ABRE	ACGTG	255	5	-	Arabidopsis thaliana	cis-acting element involved in the abscisic acid responsiveness
CmC3H4	ABRE	ACGTG	1096	5	-	Arabidopsis thaliana	cis-acting element involved in the abscisic acid responsiveness
CmC3H4	CCAAT-box	CAACGG	1778	6	+	Hordeum vulgare	MYBHv1 binding site
CmC3H4	CAAT-box	CAAT	33	4	-	Nicotiana glutinosa
CmC3H4	CAAT-box	CAAT	88	4	-	Nicotiana glutinosa
CmC3H4	CAAT-box	CAAT	127	4	-	Nicotiana glutinosa
CmC3H4	CAAT-box	CAAT	141	4	-	Nicotiana glutinosa
CmC3H4	CAAT-box	CAAT	158	4	-	Nicotiana glutinosa
CmC3H4	CAAT-box	CAAT	164	4	+	Nicotiana glutinosa
CmC3H4	CAAT-box	CAAT	194	4	-	Nicotiana glutinosa
CmC3H4	CAAT-box	CAAT	425	4	+	Nicotiana glutinosa
CmC3H4	CAAT-box	CAAT	448	4	-	Nicotiana glutinosa
CmC3H4	CAAT-box	CAAAT	461	5	-	Pisum sativum	common cis-acting element in promoter and enhancer regions
CmC3H4	CAAT-box	CAAT	467	4	-	Nicotiana glutinosa
CmC3H4	CAAT-box	CAAAT	481	5	-	Pisum sativum	common cis-acting element in promoter and enhancer regions
CmC3H4	CAAT-box	CCAAT	563	5	+	Arabidopsis thaliana	common cis-acting element in promoter and enhancer regions
CmC3H4	CAAT-box	CAAT	564	4	+	Nicotiana glutinosa
CmC3H4	CAAT-box	CAAT	574	4	-	Nicotiana glutinosa
CmC3H4	CAAT-box	CAAT	592	4	-	Nicotiana glutinosa
CmC3H4	CAAT-box	CAAAT	606	5	-	Pisum sativum	common cis-acting element in promoter and enhancer regions
CmC3H4	CAAT-box	CAAT	857	4	-	Nicotiana glutinosa
CmC3H4	CAAT-box	CAAT	886	4	-	Nicotiana glutinosa
CmC3H4	CAAT-box	CAAAT	926	5	-	Pisum sativum	common cis-acting element in promoter and enhancer regions
CmC3H4	CAAT-box	CAAAT	964	5	-	Pisum sativum	common cis-acting element in promoter and enhancer regions
CmC3H4	CAAT-box	CAAT	995	4	-	Nicotiana glutinosa
CmC3H4	CAAT-box	CAAT	1203	4	+	Nicotiana glutinosa
CmC3H4	CAAT-box	CAAAT	1236	5	-	Pisum sativum	common cis-acting element in promoter and enhancer regions
CmC3H4	CAAT-box	CAAAT	1261	5	+	Pisum sativum	common cis-acting element in promoter and enhancer regions
CmC3H4	CAAT-box	CAAAT	1313	5	+	Pisum sativum	common cis-acting element in promoter and enhancer regions
CmC3H4	CAAT-box	CAAAT	1343	5	+	Pisum sativum	common cis-acting element in promoter and enhancer regions
CmC3H4	CAAT-box	CAAT	1432	4	+	Nicotiana glutinosa
CmC3H4	CAAT-box	CAAT	1459	4	-	Nicotiana glutinosa
CmC3H4	CAAT-box	CAAAT	1510	5	+	Pisum sativum	common cis-acting element in promoter and enhancer regions
CmC3H4	CAAT-box	CAAAT	1529	5	+	Pisum sativum	common cis-acting element in promoter and enhancer regions
CmC3H4	CAAT-box	CAAT	1539	4	-	Nicotiana glutinosa
CmC3H4	CAAT-box	CAAT	1583	4	+	Nicotiana glutinosa
CmC3H4	CAAT-box	CAAAT	1595	5	+	Pisum sativum	common cis-acting element in promoter and enhancer regions
CmC3H4	CAAT-box	CAAT	1735	4	-	Nicotiana glutinosa
CmC3H4	CAAT-box	CCAAT	1744	5	+	Arabidopsis thaliana	common cis-acting element in promoter and enhancer regions
CmC3H4	CAAT-box	CAAT	1745	4	+	Nicotiana glutinosa
CmC3H4	CAAT-box	CCAAT	1819	5	+	Arabidopsis thaliana	common cis-acting element in promoter and enhancer regions
CmC3H4	CAAT-box	CAAT	1820	4	+	Nicotiana glutinosa
CmC3H4	CAAT-box	CAAAT	1885	5	+	Pisum sativum	common cis-acting element in promoter and enhancer regions
CmC3H4	CAAT-box	CAAT	1908	4	+	Nicotiana glutinosa
CmC3H4	CAAT-box	CCAAT	1962	5	+	Arabidopsis thaliana	common cis-acting element in promoter and enhancer regions
CmC3H4	CAAT-box	CAAT	1963	4	+	Nicotiana glutinosa
CmC3H4	CAAT-box	CAAT	1973	4	-	Nicotiana glutinosa
CmC3H4	ERE	ATTTTAAA	892	8	-	Nicotiana glutinos
CmC3H4	CCGTCC-box	CCGTCC	375	6	-	Petroselinum hortense
CmC3H4		motif_sequence	429	4	-	organism	short_function
CmC3H4		motif_sequence	457	4	-	organism	short_function
CmC3H4		motif_sequence	631	4	-	organism	short_function
CmC3H4		motif_sequence	1053	4	+	organism	short_function
CmC3H4		motif_sequence	1136	4	+	organism	short_function
CmC3H4		motif_sequence	1294	4	-	organism	short_function
CmC3H4		motif_sequence	1301	4	+	organism	short_function
CmC3H4		motif_sequence	1513	4	+	organism	short_function
CmC3H4		motif_sequence	1521	4	+	organism	short_function
CmC3H4		motif_sequence	1605	4	+	organism	short_function
CmC3H4	LAMP-element	CCTTATCCA	645	9	+	Spinacia oleracea	part of a light responsive element
CmC3H4	AAGAA-motif	GAAAGAA	237	7	-	Avena sativa
CmC3H4	Myc	TCTCTTA	1473	7	+	Arabidopsis thaliana
CmC3H4	circadian	CAAAGATATC	170	9	-	Lycopersicon esculentum	cis-acting regulatory element involved in circadian control
CmC3H4	I-box	gGATAAGGTG	643	9	-	Zea mays	part of a light responsive element
CmC3H4	LTR	CCGAAA	147	6	-	Hordeum vulgare	cis-acting element involved in low-temperature responsiveness
CmC3H4	LTR	CCGAAA	1934	6	-	Hordeum vulgare	cis-acting element involved in low-temperature responsiveness
CmC3H4	TATA-box	TATA	262	4	+	Arabidopsis thaliana	core promoter element around -30 of transcription start
CmC3H4	TATA-box	TACAAAA	712	7	-	Oryza sativa	core promoter element around -30 of transcription start
CmC3H4	TATA-box	TATAAA	731	6	-	Helianthus annuus	core promoter element around -30 of transcription start
CmC3H4	TATA-box	TATAA	732	5	-	Arabidopsis thaliana	core promoter element around -30 of transcription start
CmC3H4	TATA-box	TATA	733	4	+	Arabidopsis thaliana	core promoter element around -30 of transcription start
CmC3H4	TATA-box	TATA	776	4	+	Arabidopsis thaliana	core promoter element around -30 of transcription start
CmC3H4	TATA-box	ATTATA	811	6	+	Brassica napus	core promoter element around -30 of transcription start
CmC3H4	TATA-box	TATAA	812	5	-	Arabidopsis thaliana	core promoter element around -30 of transcription start
CmC3H4	TATA-box	TATA	813	4	+	Arabidopsis thaliana	core promoter element around -30 of transcription start
CmC3H4	TATA-box	TATTTAAA	901	8	+	Arabidopsis thaliana	core promoter element around -30 of transcription start
CmC3H4	TATA-box	ATATAT	911	6	+	Brassica napus	core promoter element around -30 of transcription start
CmC3H4	TATA-box	TATA	912	4	+	Arabidopsis thaliana	core promoter element around -30 of transcription start
CmC3H4	TATA-box	TATA	1233	4	-	Arabidopsis thaliana	core promoter element around -30 of transcription start
CmC3H4	TATA-box	ATATAT	1335	6	-	Brassica napus	core promoter element around -30 of transcription start
CmC3H4	TATA-box	TATA	1336	4	-	Arabidopsis thaliana	core promoter element around -30 of transcription start
CmC3H4	TATA-box	ATATAT	1368	6	-	Brassica napus	core promoter element around -30 of transcription start
CmC3H4	TATA-box	TATA	1369	4	-	Arabidopsis thaliana	core promoter element around -30 of transcription start
CmC3H4	TATA-box	TATTTAAA	1484	8	-	Arabidopsis thaliana	core promoter element around -30 of transcription start
CmC3H4	TATA-box	ATATAT	1723	6	-	Brassica napus	core promoter element around -30 of transcription start
CmC3H4	TATA-box	TATA	1724	4	-	Arabidopsis thaliana	core promoter element around -30 of transcription start
CmC3H4	TATA-box	TATAA	1969	5	-	Arabidopsis thaliana	core promoter element around -30 of transcription start
CmC3H4	TATA-box	TATA	1970	4	-	Arabidopsis thaliana	core promoter element around -30 of transcription start
CmC3H4	AE-box	AGAAACTT	1629	8	+	Arabidopsis thaliana	part of a module for light response
CmC3H4	Unnamed__1	CGTGG	601	5	+	Zea mays
CmC3H4	Unnamed__1	CGTGG	1095	5	-	Zea mays
CmC3H4	TGACG-motif	TGACG	257	5	-	Hordeum vulgare	cis-acting regulatory element involved in the MeJA-responsiveness
CmC3H4	TGACG-motif	TGACG	627	5	+	Hordeum vulgare	cis-acting regulatory element involved in the MeJA-responsiveness
CmC3H4	ARE	AAACCA	617	6	-	Zea mays	cis-acting regulatory element essential for the anaerobic induction
CmC3H4	Unnamed__2	CCCCGG	359	6	+	Zea mays
CmC3H4	as-1	TGACG	257	5	-	Arabidopsis thaliana
CmC3H4	as-1	TGACG	627	5	+	Arabidopsis thaliana
CmC3H4	STRE	AGGGG	184	5	+	Arabidopsis thaliana
CmC3H4	STRE	AGGGG	1927	5	+	Arabidopsis thaliana
CmC3H4	DRE core	GCCGAC	366	6	-	Arabidopsis thaliana
CmC3H4	A-box	CCGTCC	375	6	-	Petroselinum crispum	cis-acting regulatory element
CmC3H4	AAAC-motif	CAATCAAAACCT	186	11	-	Spinacia oleracea	light responsive element
CmC3H4	MYB recognition site	CCGTTG	1778	6	-	Arabidopsis thaliana
CmC3H4	GCN4_motif	TGAGTCA	1461	7	-	Oryza sativa	cis-regulatory element involved in endosperm expression
CmC3H4	Unnamed__4	CTCC	205	4	-	Petroselinum hortense
CmC3H4	Unnamed__4	CTCC	382	4	-	Petroselinum hortense
CmC3H4	Unnamed__4	CTCC	429	4	-	Petroselinum hortense
CmC3H4	Unnamed__4	CTCC	457	4	-	Petroselinum hortense
CmC3H4	Unnamed__4	CTCC	549	4	-	Petroselinum hortense
CmC3H4	Unnamed__4	CTCC	643	4	+	Petroselinum hortense
CmC3H4	Unnamed__4	CTCC	1013	4	-	Petroselinum hortense
CmC3H4	Unnamed__4	CTCC	1138	4	+	Petroselinum hortense
CmC3H4	Unnamed__4	CTCC	1523	4	+	Petroselinum hortense
CmC3H4	Unnamed__4	CTCC	1704	4	-	Petroselinum hortense
CmC3H4	Unnamed__4	CTCC	1919	4	+	Petroselinum hortense
CmC3H4	MYC	CATTTG	1510	6	-	Arabidopsis thaliana
CmC3H4	Box 4	ATTAAT	915	6	+	Petroselinum crispum	part of a conserved DNA module involved in light responsiveness
CmC3H4	Box 4	ATTAAT	1164	6	-	Petroselinum crispum	part of a conserved DNA module involved in light responsiveness
CmC3H4	G-Box	CACGTT	1096	6	+	Pisum sativum	cis-acting regulatory element involved in light responsiveness
CmC3H4	TCA	TCATCTTCAT	1299	9	+	Pisum sativum
CmC3H4	MYB	CAACAG	524	6	-	Arabidopsis thaliana
CmC3H4	MYB	CAACCA	1034	6	+	Arabidopsis thaliana
CmC3H4	MYB	CAACCA	1816	6	+	Arabidopsis thaliana
CmC3H4	CCGTCC motif	CCGTCC	375	6	-	Nicotiana tabacum
CmC3H4	CGTCA-motif	CGTCA	257	5	+	Hordeum vulgare	cis-acting regulatory element involved in the MeJA-responsiveness
CmC3H4	CGTCA-motif	CGTCA	627	5	-	Hordeum vulgare	cis-acting regulatory element involved in the MeJA-responsiveness
CmC3H4	Myb-binding site	CAACAG	524	6	-	Nicotiana tabacum
CmC3H4	CAT-box	GCCACT	417	6	-	Arabidopsis thaliana	cis-acting regulatory element related to meristem expression
CmC3H4	GATA-motif	AAGGATAAGG	645	9	-	Solanum tuberosum	part of a light responsive element
CmC3H4	G-box	CACGTC	255	6	+	Zea mays	cis-acting regulatory element involved in light responsiveness
CmC3H4	TCT-motif	TCTTAC	783	6	+	Arabidopsis thaliana	part of a light responsive element
CmC3H4	TCT-motif	TCTTAC	1791	6	+	Arabidopsis thaliana	part of a light responsive element
CmC3H5	ATCT-motif	AATCTAATCC	488	9	+	Pisum sativum	part of a conserved DNA module involved in light responsiveness
CmC3H5	Unnamed__6	taTAAATATct	1736	10	-	Zea mays
CmC3H5	I-box	cCATATCCAAT	409	10	-	Flaveria trinervia	part of a light responsive element
CmC3H5	Myc	TCTCTTA	607	7	+	Arabidopsis thaliana
CmC3H5	TGA-element	AACGAC	30	6	+	Brassica oleracea	auxin-responsive element
CmC3H5	TGA-element	AACGAC	1569	6	+	Brassica oleracea	auxin-responsive element
CmC3H5	AAGAA-motif	GAAAGAA	816	7	-	Avena sativa
CmC3H5	TATA	TATAAAAT	694	8	-	Arabidopsis thaliana
CmC3H5	TATA	TATAAAAT	1011	8	-	Arabidopsis thaliana
CmC3H5	TATA	TATAAAAT	1032	8	-	Arabidopsis thaliana
CmC3H5	TATA	TATAAAAT	1913	8	+	Arabidopsis thaliana
CmC3H5	circadian	CAAAGATATC	1144	9	+	Lycopersicon esculentum	cis-acting regulatory element involved in circadian control
CmC3H5	ERE	ATTTTAAA	996	8	-	Nicotiana glutinos
CmC3H5	CAAT-box	CAAT	57	4	-	Nicotiana glutinosa
CmC3H5	CAAT-box	CAAT	110	4	-	Nicotiana glutinosa
CmC3H5	CAAT-box	CAAT	174	4	-	Nicotiana glutinosa
CmC3H5	CAAT-box	CAAAT	239	5	+	Pisum sativum	common cis-acting element in promoter and enhancer regions
CmC3H5	CAAT-box	CAAT	351	4	-	Nicotiana glutinosa
CmC3H5	CAAT-box	CAAT	382	4	+	Nicotiana glutinosa
CmC3H5	CAAT-box	CAAT	478	4	-	Nicotiana glutinosa
CmC3H5	CAAT-box	CAAAT	486	5	+	Pisum sativum	common cis-acting element in promoter and enhancer regions
CmC3H5	CAAT-box	CAAAT	491	5	+	Pisum sativum	common cis-acting element in promoter and enhancer regions
CmC3H5	CAAT-box	CCAAT	496	5	+	Arabidopsis thaliana	common cis-acting element in promoter and enhancer regions
CmC3H5	CAAT-box	CAAT	497	4	+	Nicotiana glutinosa
CmC3H5	CAAT-box	CAAT	528	4	-	Nicotiana glutinosa
CmC3H5	CAAT-box	CAAT	541	4	+	Nicotiana glutinosa
CmC3H5	CAAT-box	CAAT	553	4	+	Nicotiana glutinosa
CmC3H5	CAAT-box	CCAAT	627	5	-	Arabidopsis thaliana	common cis-acting element in promoter and enhancer regions
CmC3H5	CAAT-box	CAAAT	663	5	-	Pisum sativum	common cis-acting element in promoter and enhancer regions
CmC3H5	CAAT-box	CAAT	671	4	-	Nicotiana glutinosa
CmC3H5	CAAT-box	CAAAT	725	5	+	Pisum sativum	common cis-acting element in promoter and enhancer regions
CmC3H5	CAAT-box	CAAT	747	4	+	Nicotiana glutinosa
CmC3H5	CAAT-box	CAAT	788	4	-	Nicotiana glutinosa
CmC3H5	CAAT-box	CAAT	1030	4	+	Nicotiana glutinosa
CmC3H5	CAAT-box	CAAT	1162	4	-	Nicotiana glutinosa
CmC3H5	CAAT-box	CAAT	1201	4	-	Nicotiana glutinosa
CmC3H5	CAAT-box	CCAAT	1206	5	+	Arabidopsis thaliana	common cis-acting element in promoter and enhancer regions
CmC3H5	CAAT-box	CAAT	1207	4	+	Nicotiana glutinosa
CmC3H5	CAAT-box	CAAT	1274	4	-	Nicotiana glutinosa
CmC3H5	CAAT-box	CAAT	1286	4	-	Nicotiana glutinosa
CmC3H5	CAAT-box	CAAT	1501	4	+	Nicotiana glutinosa
CmC3H5	CAAT-box	CAAT	1503	4	-	Nicotiana glutinosa
CmC3H5	CAAT-box	CCAAT	1523	5	-	Arabidopsis thaliana	common cis-acting element in promoter and enhancer regions
CmC3H5	CAAT-box	CAAT	1539	4	+	Nicotiana glutinosa
CmC3H5	CAAT-box	CAAT	1593	4	-	Nicotiana glutinosa
CmC3H5	CAAT-box	CAAAT	1602	5	-	Pisum sativum	common cis-acting element in promoter and enhancer regions
CmC3H5	CAAT-box	CCAAT	1611	5	+	Arabidopsis thaliana	common cis-acting element in promoter and enhancer regions
CmC3H5	CAAT-box	CAAT	1612	4	+	Nicotiana glutinosa
CmC3H5	CAAT-box	CAAT	1620	4	-	Nicotiana glutinosa
CmC3H5	CAAT-box	CAAAT	1671	5	+	Pisum sativum	common cis-acting element in promoter and enhancer regions
CmC3H5	CAAT-box	CAAT	1685	4	+	Nicotiana glutinosa
CmC3H5	CAAT-box	CAAAT	1724	5	+	Pisum sativum	common cis-acting element in promoter and enhancer regions
CmC3H5	CAAT-box	CAAAT	1750	5	+	Pisum sativum	common cis-acting element in promoter and enhancer regions
CmC3H5	CAAT-box	CAAAT	1759	5	+	Pisum sativum	common cis-acting element in promoter and enhancer regions
CmC3H5	CAAT-box	CAAAT	1780	5	-	Pisum sativum	common cis-acting element in promoter and enhancer regions
CmC3H5	CAAT-box	CAAT	1795	4	-	Nicotiana glutinosa
CmC3H5	CAAT-box	CAAT	1943	4	+	Nicotiana glutinosa
CmC3H5	CAAT-box	CAAT	1982	4	-	Nicotiana glutinosa
CmC3H5	W box	TTGACC	1526	6	-	Arabidopsis thaliana
CmC3H5		motif_sequence	37	4	+	organism	short_function
CmC3H5		motif_sequence	180	4	+	organism	short_function
CmC3H5		motif_sequence	198	4	-	organism	short_function
CmC3H5		motif_sequence	230	4	+	organism	short_function
CmC3H5		motif_sequence	250	4	+	organism	short_function
CmC3H5		motif_sequence	288	4	-	organism	short_function
CmC3H5		motif_sequence	434	4	+	organism	short_function
CmC3H5		motif_sequence	474	4	-	organism	short_function
CmC3H5		motif_sequence	543	4	+	organism	short_function
CmC3H5		motif_sequence	548	4	+	organism	short_function
CmC3H5		motif_sequence	738	4	-	organism	short_function
CmC3H5		motif_sequence	1655	4	+	organism	short_function
CmC3H5		motif_sequence	1713	4	+	organism	short_function
CmC3H5		motif_sequence	1824	4	-	organism	short_function
CmC3H5		motif_sequence	1986	4	+	organism	short_function
CmC3H5	CCGTCC-box	CCGTCC	303	6	-	Petroselinum hortense
CmC3H5	CCAAT-box	CAACGG	1481	6	-	Hordeum vulgare	MYBHv1 binding site
CmC3H5	MBS	CAACTG	632	6	+	Arabidopsis thaliana	MYB binding site involved in drought-inducibility
CmC3H5	GATA-motif	GATAGGA	1703	7	-	Arabidopsis thaliana	part of a light responsive element
CmC3H5	Myb-binding site	CAACAG	407	6	-	Nicotiana tabacum
CmC3H5	Myb-binding site	CAACAG	1561	6	+	Nicotiana tabacum
CmC3H5	Myb	TAACTG	116	6	-	Arabidopsis thaliana
CmC3H5	Myb	TAACTG	617	6	+	Arabidopsis thaliana
CmC3H5	Myb	CAACTG	632	6	+	Arabidopsis thaliana
CmC3H5	Myb	TAACTG	1515	6	+	Arabidopsis thaliana
CmC3H5	AT~TATA-box	TATATA	165	6	+	Arabidopsis thaliana
CmC3H5	AT~TATA-box	TATATA	533	6	+	Arabidopsis thaliana
CmC3H5	AT~TATA-box	TATATA	956	6	+	Arabidopsis thaliana
CmC3H5	AT~TATA-box	TATATAAA	1257	8	-	Arabidopsis thaliana
CmC3H5	AT~TATA-box	TATATA	1259	6	-	Arabidopsis thaliana
CmC3H5	AT~TATA-box	TATATA	1261	6	-	Arabidopsis thaliana
CmC3H5	AT~TATA-box	TATATA	1731	6	-	Arabidopsis thaliana
CmC3H5	AT~TATA-box	TATATA	1739	6	-	Arabidopsis thaliana
CmC3H5	AT~TATA-box	TATATA	1741	6	-	Arabidopsis thaliana
CmC3H5	Unnamed__4	CTCC	277	4	-	Petroselinum hortense
CmC3H5	Unnamed__4	CTCC	545	4	+	Petroselinum hortense
CmC3H5	Unnamed__4	CTCC	1702	4	+	Petroselinum hortense
CmC3H5	WUN-motif	AAATTACTA	1464	9	-	Nicotiana glutinosa
CmC3H5	WUN-motif	AAATTACT	1465	8	-	Nicotiana glutinosa
CmC3H5	Box 4	ATTAAT	642	6	+	Petroselinum crispum	part of a conserved DNA module involved in light responsiveness
CmC3H5	Box 4	ATTAAT	1394	6	-	Petroselinum crispum	part of a conserved DNA module involved in light responsiveness
CmC3H5	MYC	CATGTG	1225	6	+	Arabidopsis thaliana
CmC3H5	MYC	CATGTG	1335	6	+	Arabidopsis thaliana
CmC3H5	MYC	CAATTG	1501	6	-	Arabidopsis thaliana
CmC3H5	MYC	CATTTG	1779	6	+	Arabidopsis thaliana
CmC3H5	MYC	CATGTG	1806	6	-	Arabidopsis thaliana
CmC3H5	MYB	CAACAG	407	6	-	Arabidopsis thaliana
CmC3H5	MYB	CAACCA	1346	6	+	Arabidopsis thaliana
CmC3H5	MYB	CAACAG	1561	6	+	Arabidopsis thaliana
CmC3H5	MYB	TAACCA	1905	6	-	Arabidopsis thaliana
CmC3H5	O2-site	GATGACATGG	583	9	-	Zea mays	cis-acting regulatory element involved in zein metabolism regulation
CmC3H5	WRE3	CCACCT	1349	6	+	Pisum sativum
CmC3H5	WRE3	CCACCT	1665	6	+	Pisum sativum
CmC3H5	CCGTCC motif	CCGTCC	303	6	-	Nicotiana tabacum
CmC3H5	MYB-like sequence	TAACCA	1905	6	-	Arabidopsis thaliana
CmC3H5	A-box	CCGTCC	303	6	-	Petroselinum crispum	cis-acting regulatory element
CmC3H5	MYB recognition site	CCGTTG	1481	6	+	Arabidopsis thaliana
CmC3H5	TATA-box	TATATAA	164	7	-	Arabidopsis thaliana	core promoter element around -30 of transcription start
CmC3H5	TATA-box	TATATA	165	6	+	Arabidopsis thaliana	core promoter element around -30 of transcription start
CmC3H5	TATA-box	TATA	167	4	+	Arabidopsis thaliana	core promoter element around -30 of transcription start
CmC3H5	TATA-box	ATTATA	209	6	+	Brassica napus	core promoter element around -30 of transcription start
CmC3H5	TATA-box	TATAA	210	5	-	Arabidopsis thaliana	core promoter element around -30 of transcription start
CmC3H5	TATA-box	TATA	211	4	+	Arabidopsis thaliana	core promoter element around -30 of transcription start
CmC3H5	TATA-box	TATAA	428	5	-	Arabidopsis thaliana	core promoter element around -30 of transcription start
CmC3H5	TATA-box	TATA	429	4	+	Arabidopsis thaliana	core promoter element around -30 of transcription start
CmC3H5	TATA-box	TATATAA	532	7	-	Arabidopsis thaliana	core promoter element around -30 of transcription start
CmC3H5	TATA-box	TATATA	533	6	+	Arabidopsis thaliana	core promoter element around -30 of transcription start
CmC3H5	TATA-box	ATATAA	534	6	+	Brassica oleracea	core promoter element around -30 of transcription start
CmC3H5	TATA-box	TATA	535	4	+	Arabidopsis thaliana	core promoter element around -30 of transcription start
CmC3H5	TATA-box	ATTATA	573	6	+	Brassica napus	core promoter element around -30 of transcription start
CmC3H5	TATA-box	TATAA	574	5	-	Arabidopsis thaliana	core promoter element around -30 of transcription start
CmC3H5	TATA-box	TATA	575	4	+	Arabidopsis thaliana	core promoter element around -30 of transcription start
CmC3H5	TATA-box	ATATAA	614	6	+	Brassica oleracea	core promoter element around -30 of transcription start
CmC3H5	TATA-box	TATA	615	4	+	Arabidopsis thaliana	core promoter element around -30 of transcription start
CmC3H5	TATA-box	TATAAAA	695	7	-	Pisum sativum	core promoter element around -30 of transcription start
CmC3H5	TATA-box	TATAAA	696	6	-	Helianthus annuus	core promoter element around -30 of transcription start
CmC3H5	TATA-box	TATAA	697	5	-	Arabidopsis thaliana	core promoter element around -30 of transcription start
CmC3H5	TATA-box	TATA	698	4	+	Arabidopsis thaliana	core promoter element around -30 of transcription start
CmC3H5	TATA-box	ATATAA	774	6	+	Brassica oleracea	core promoter element around -30 of transcription start
CmC3H5	TATA-box	TATA	775	4	+	Arabidopsis thaliana	core promoter element around -30 of transcription start
CmC3H5	TATA-box	ATATAA	884	6	+	Brassica oleracea	core promoter element around -30 of transcription start
CmC3H5	TATA-box	TATA	885	4	+	Arabidopsis thaliana	core promoter element around -30 of transcription start
CmC3H5	TATA-box	TATA	929	4	+	Arabidopsis thaliana	core promoter element around -30 of transcription start
CmC3H5	TATA-box	TATATAA	955	7	-	Arabidopsis thaliana	core promoter element around -30 of transcription start
CmC3H5	TATA-box	TATATA	956	6	+	Arabidopsis thaliana	core promoter element around -30 of transcription start
CmC3H5	TATA-box	TATA	958	4	+	Arabidopsis thaliana	core promoter element around -30 of transcription start
CmC3H5	TATA-box	TATTTAAA	975	8	-	Arabidopsis thaliana	core promoter element around -30 of transcription start
CmC3H5	TATA-box	TATAAAA	1012	7	-	Pisum sativum	core promoter element around -30 of transcription start
CmC3H5	TATA-box	TATAAA	1013	6	-	Helianthus annuus	core promoter element around -30 of transcription start
CmC3H5	TATA-box	TATAA	1014	5	-	Arabidopsis thaliana	core promoter element around -30 of transcription start
CmC3H5	TATA-box	TATA	1015	4	-	Arabidopsis thaliana	core promoter element around -30 of transcription start
CmC3H5	TATA-box	TATAAAA	1033	7	-	Pisum sativum	core promoter element around -30 of transcription start
CmC3H5	TATA-box	TATAAA	1034	6	-	Helianthus annuus	core promoter element around -30 of transcription start
CmC3H5	TATA-box	TATAA	1035	5	-	Arabidopsis thaliana	core promoter element around -30 of transcription start
CmC3H5	TATA-box	TATA	1036	4	-	Arabidopsis thaliana	core promoter element around -30 of transcription start
CmC3H5	TATA-box	TATAAA	1041	6	-	Helianthus annuus	core promoter element around -30 of transcription start
CmC3H5	TATA-box	TATAA	1042	5	-	Arabidopsis thaliana	core promoter element around -30 of transcription start
CmC3H5	TATA-box	TATA	1043	4	-	Arabidopsis thaliana	core promoter element around -30 of transcription start
CmC3H5	TATA-box	TATA	1067	4	-	Arabidopsis thaliana	core promoter element around -30 of transcription start
CmC3H5	TATA-box	TATAAA	1116	6	-	Helianthus annuus	core promoter element around -30 of transcription start
CmC3H5	TATA-box	TATAA	1117	5	-	Arabidopsis thaliana	core promoter element around -30 of transcription start
CmC3H5	TATA-box	TATA	1118	4	-	Arabidopsis thaliana	core promoter element around -30 of transcription start
CmC3H5	TATA-box	ATATAT	1149	6	-	Brassica napus	core promoter element around -30 of transcription start
CmC3H5	TATA-box	TATA	1150	4	-	Arabidopsis thaliana	core promoter element around -30 of transcription start
CmC3H5	TATA-box	TATACA	1246	6	-	Helianthus annuus	core promoter element around -30 of transcription start
CmC3H5	TATA-box	TATA	1248	4	-	Arabidopsis thaliana	core promoter element around -30 of transcription start
CmC3H5	TATA-box	TATAAAA	1256	7	-	Pisum sativum	core promoter element around -30 of transcription start
CmC3H5	TATA-box	TATAAA	1257	6	-	Helianthus annuus	core promoter element around -30 of transcription start
CmC3H5	TATA-box	TATATAA	1258	7	-	Arabidopsis thaliana	core promoter element around -30 of transcription start
CmC3H5	TATA-box	TATATA	1259	6	-	Arabidopsis thaliana	core promoter element around -30 of transcription start
CmC3H5	TATA-box	ATATAT	1260	6	-	Brassica napus	core promoter element around -30 of transcription start
CmC3H5	TATA-box	TATATA	1261	6	-	Arabidopsis thaliana	core promoter element around -30 of transcription start
CmC3H5	TATA-box	ATATAT	1262	6	-	Brassica napus	core promoter element around -30 of transcription start
CmC3H5	TATA-box	TATA	1263	4	-	Arabidopsis thaliana	core promoter element around -30 of transcription start
CmC3H5	TATA-box	ATTATA	1460	6	+	Brassica napus	core promoter element around -30 of transcription start
CmC3H5	TATA-box	TATAA	1461	5	-	Arabidopsis thaliana	core promoter element around -30 of transcription start
CmC3H5	TATA-box	TATA	1462	4	-	Arabidopsis thaliana	core promoter element around -30 of transcription start
CmC3H5	TATA-box	TATAAAA	1507	7	-	Pisum sativum	core promoter element around -30 of transcription start
CmC3H5	TATA-box	TATAAA	1508	6	-	Helianthus annuus	core promoter element around -30 of transcription start
CmC3H5	TATA-box	TATAA	1509	5	-	Arabidopsis thaliana	core promoter element around -30 of transcription start
CmC3H5	TATA-box	TATA	1510	4	-	Arabidopsis thaliana	core promoter element around -30 of transcription start
CmC3H5	TATA-box	TACAAAA	1586	7	-	Oryza sativa	core promoter element around -30 of transcription start
CmC3H5	TATA-box	ccTATAAAaa	1704	9	+	Arabidopsis thaliana	core promoter element around -30 of transcription start
CmC3H5	TATA-box	TATATA	1731	6	-	Arabidopsis thaliana	core promoter element around -30 of transcription start
CmC3H5	TATA-box	TATA	1733	4	-	Arabidopsis thaliana	core promoter element around -30 of transcription start
CmC3H5	TATA-box	taTATAAAtc	1737	9	-	Arabidopsis thaliana	core promoter element around -30 of transcription start
CmC3H5	TATA-box	ATATAT	1738	6	-	Brassica napus	core promoter element around -30 of transcription start
CmC3H5	TATA-box	TATATA	1739	6	-	Arabidopsis thaliana	core promoter element around -30 of transcription start
CmC3H5	TATA-box	ATATAT	1740	6	-	Brassica napus	core promoter element around -30 of transcription start
CmC3H5	TATA-box	TATATA	1741	6	-	Arabidopsis thaliana	core promoter element around -30 of transcription start
CmC3H5	TATA-box	ATATAT	1742	6	-	Brassica napus	core promoter element around -30 of transcription start
CmC3H5	TATA-box	TATA	1743	4	-	Arabidopsis thaliana	core promoter element around -30 of transcription start
CmC3H5	TATA-box	TATACA	1911	6	-	Helianthus annuus	core promoter element around -30 of transcription start
CmC3H5	TATA-box	TATA	1913	4	-	Arabidopsis thaliana	core promoter element around -30 of transcription start
CmC3H5	AE-box	AGAAACAA	939	8	-	Arabidopsis thaliana	part of a module for light response
CmC3H5	ARE	AAACCA	1409	6	-	Zea mays	cis-acting regulatory element essential for the anaerobic induction
CmC3H5	ARE	AAACCA	1429	6	+	Zea mays	cis-acting regulatory element essential for the anaerobic induction
CmC3H6		motif_sequence	735	4	+	organism	short_function
CmC3H6		motif_sequence	940	4	-	organism	short_function
CmC3H6		motif_sequence	1017	4	+	organism	short_function
CmC3H6		motif_sequence	1374	4	+	organism	short_function
CmC3H6		motif_sequence	1530	4	+	organism	short_function
CmC3H6		motif_sequence	1840	4	-	organism	short_function
CmC3H6		motif_sequence	1849	4	-	organism	short_function
CmC3H6		motif_sequence	1896	4	-	organism	short_function
CmC3H6	W box	TTGACC	1866	6	-	Arabidopsis thaliana
CmC3H6	CAAT-box	CCAAT	36	5	-	Arabidopsis thaliana	common cis-acting element in promoter and enhancer regions
CmC3H6	CAAT-box	CAAT	130	4	-	Nicotiana glutinosa
CmC3H6	CAAT-box	CAAAT	164	5	+	Pisum sativum	common cis-acting element in promoter and enhancer regions
CmC3H6	CAAT-box	CAAT	283	4	+	Nicotiana glutinosa
CmC3H6	CAAT-box	CAAT	285	4	-	Nicotiana glutinosa
CmC3H6	CAAT-box	CAAT	385	4	-	Nicotiana glutinosa
CmC3H6	CAAT-box	CAAT	398	4	-	Nicotiana glutinosa
CmC3H6	CAAT-box	CAAT	496	4	-	Nicotiana glutinosa
CmC3H6	CAAT-box	CAAAT	517	5	+	Pisum sativum	common cis-acting element in promoter and enhancer regions
CmC3H6	CAAT-box	CAAAT	524	5	+	Pisum sativum	common cis-acting element in promoter and enhancer regions
CmC3H6	CAAT-box	CAAAT	549	5	+	Pisum sativum	common cis-acting element in promoter and enhancer regions
CmC3H6	CAAT-box	CAAAT	558	5	+	Pisum sativum	common cis-acting element in promoter and enhancer regions
CmC3H6	CAAT-box	CAAT	703	4	-	Nicotiana glutinosa
CmC3H6	CAAT-box	CAAT	728	4	+	Nicotiana glutinosa
CmC3H6	CAAT-box	CAAT	740	4	+	Nicotiana glutinosa
CmC3H6	CAAT-box	CAAT	822	4	+	Nicotiana glutinosa
CmC3H6	CAAT-box	CAAT	856	4	-	Nicotiana glutinosa
CmC3H6	CAAT-box	CAAT	935	4	+	Nicotiana glutinosa
CmC3H6	CAAT-box	CAAAT	1027	5	-	Pisum sativum	common cis-acting element in promoter and enhancer regions
CmC3H6	CAAT-box	CAAT	1066	4	+	Nicotiana glutinosa
CmC3H6	CAAT-box	CAAAT	1189	5	-	Pisum sativum	common cis-acting element in promoter and enhancer regions
CmC3H6	CAAT-box	CAAT	1200	4	-	Nicotiana glutinosa
CmC3H6	CAAT-box	CAAAT	1219	5	-	Pisum sativum	common cis-acting element in promoter and enhancer regions
CmC3H6	CAAT-box	CAAT	1256	4	-	Nicotiana glutinosa
CmC3H6	CAAT-box	CAAAT	1268	5	-	Pisum sativum	common cis-acting element in promoter and enhancer regions
CmC3H6	CAAT-box	CAAAT	1337	5	+	Pisum sativum	common cis-acting element in promoter and enhancer regions
CmC3H6	CAAT-box	CAAAT	1412	5	+	Pisum sativum	common cis-acting element in promoter and enhancer regions
CmC3H6	CAAT-box	CAAT	1468	4	+	Nicotiana glutinosa
CmC3H6	CAAT-box	CCAAT	1512	5	+	Arabidopsis thaliana	common cis-acting element in promoter and enhancer regions
CmC3H6	CAAT-box	CAAT	1513	4	+	Nicotiana glutinosa
CmC3H6	CAAT-box	CAAT	1631	4	+	Nicotiana glutinosa
CmC3H6	CAAT-box	CAAAT	1665	5	+	Pisum sativum	common cis-acting element in promoter and enhancer regions
CmC3H6	CAAT-box	CAAT	1684	4	-	Nicotiana glutinosa
CmC3H6	CAAT-box	CAAT	1689	4	-	Nicotiana glutinosa
CmC3H6	CAAT-box	CCAAT	1699	5	-	Arabidopsis thaliana	common cis-acting element in promoter and enhancer regions
CmC3H6	CCAAT-box	CAACGG	134	6	+	Hordeum vulgare	MYBHv1 binding site
CmC3H6	CCAAT-box	CAACGG	920	6	-	Hordeum vulgare	MYBHv1 binding site
CmC3H6	MBS	CAACTG	980	6	+	Arabidopsis thaliana	MYB binding site involved in drought-inducibility
CmC3H6	MBS	CAACTG	1293	6	+	Arabidopsis thaliana	MYB binding site involved in drought-inducibility
CmC3H6	ABRE	ACGTG	180	5	+	Arabidopsis thaliana	cis-acting element involved in the abscisic acid responsiveness
CmC3H6	ABRE	ACGTG	763	5	+	Arabidopsis thaliana	cis-acting element involved in the abscisic acid responsiveness
CmC3H6	ABRE	ACGTG	999	5	+	Arabidopsis thaliana	cis-acting element involved in the abscisic acid responsiveness
CmC3H6	LTR	CCGAAA	216	6	-	Hordeum vulgare	cis-acting element involved in low-temperature responsiveness
CmC3H6	I-box	AAGATAAGGCT	1368	10	-	Gossypium hirsutum	part of a light responsive element
CmC3H6	I-box	GTATAAGGCC	1420	9	-	Larix laricina	part of a light responsive element
CmC3H6	TATA	TATAAAAT	121	8	+	Arabidopsis thaliana
CmC3H6	Myc	TCTCTTA	1835	7	-	Arabidopsis thaliana
CmC3H6	MYB recognition site	CCGTTG	134	6	-	Arabidopsis thaliana
CmC3H6	MYB recognition site	CCGTTG	920	6	+	Arabidopsis thaliana
CmC3H6	P-box	CCTTTTG	192	7	-	Oryza sativa	gibberellin-responsive element
CmC3H6	P-box	CCTTTTG	1520	7	+	Oryza sativa	gibberellin-responsive element
CmC3H6	STRE	AGGGG	962	5	+	Arabidopsis thaliana
CmC3H6	STRE	AGGGG	1495	5	-	Arabidopsis thaliana
CmC3H6	STRE	AGGGG	1674	5	-	Arabidopsis thaliana
CmC3H6	STRE	AGGGG	1758	5	+	Arabidopsis thaliana
CmC3H6	MYB-like sequence	TAACCA	308	6	-	Arabidopsis thaliana
CmC3H6	MYB-like sequence	TAACCA	1226	6	-	Arabidopsis thaliana
CmC3H6	MYB-like sequence	TAACCA	1251	6	-	Arabidopsis thaliana
CmC3H6	MYB-like sequence	TAACCA	1263	6	-	Arabidopsis thaliana
CmC3H6	ARE	AAACCA	1402	6	-	Zea mays	cis-acting regulatory element essential for the anaerobic induction
CmC3H6	ARE	AAACCA	1701	6	-	Zea mays	cis-acting regulatory element essential for the anaerobic induction
CmC3H6	TATA-box	TATAA	120	5	-	Arabidopsis thaliana	core promoter element around -30 of transcription start
CmC3H6	TATA-box	TATA	121	4	+	Arabidopsis thaliana	core promoter element around -30 of transcription start
CmC3H6	TATA-box	TATA	457	4	+	Arabidopsis thaliana	core promoter element around -30 of transcription start
CmC3H6	TATA-box	TATA	553	4	+	Arabidopsis thaliana	core promoter element around -30 of transcription start
CmC3H6	TATA-box	ATTATA	570	6	+	Brassica napus	core promoter element around -30 of transcription start
CmC3H6	TATA-box	TATAA	571	5	-	Arabidopsis thaliana	core promoter element around -30 of transcription start
CmC3H6	TATA-box	TATA	572	4	+	Arabidopsis thaliana	core promoter element around -30 of transcription start
CmC3H6	TATA-box	TACAAAA	629	7	+	Oryza sativa	core promoter element around -30 of transcription start
CmC3H6	TATA-box	ATATAT	788	6	+	Brassica napus	core promoter element around -30 of transcription start
CmC3H6	TATA-box	TATA	789	4	+	Arabidopsis thaliana	core promoter element around -30 of transcription start
CmC3H6	TATA-box	taTATAAAtc	1109	9	+	Arabidopsis thaliana	core promoter element around -30 of transcription start
CmC3H6	TATA-box	TATAAGAA	1135	8	-	Zea mays	core promoter element around -30 of transcription start
CmC3H6	TATA-box	TATAA	1138	5	-	Arabidopsis thaliana	core promoter element around -30 of transcription start
CmC3H6	TATA-box	TATA	1139	4	-	Arabidopsis thaliana	core promoter element around -30 of transcription start
CmC3H6	TATA-box	TATA	1153	4	-	Arabidopsis thaliana	core promoter element around -30 of transcription start
CmC3H6	TATA-box	TATAA	1229	5	-	Arabidopsis thaliana	core promoter element around -30 of transcription start
CmC3H6	TATA-box	TATA	1230	4	-	Arabidopsis thaliana	core promoter element around -30 of transcription start
CmC3H6	TATA-box	ATTATA	1315	6	+	Brassica napus	core promoter element around -30 of transcription start
CmC3H6	TATA-box	TATAA	1316	5	-	Arabidopsis thaliana	core promoter element around -30 of transcription start
CmC3H6	TATA-box	TATATTTATATTT	1317	12	+	Avena sativa	core promoter element around -30 of transcription start
CmC3H6	TATA-box	ATATAA	1633	6	+	Brassica oleracea	core promoter element around -30 of transcription start
CmC3H6	TATA-box	TATA	1634	4	-	Arabidopsis thaliana	core promoter element around -30 of transcription start
CmC3H6	TATA-box	TATA	1658	4	-	Arabidopsis thaliana	core promoter element around -30 of transcription start
CmC3H6	TATA-box	ATATAA	1926	6	+	Brassica oleracea	core promoter element around -30 of transcription start
CmC3H6	TATA-box	TATA	1927	4	-	Arabidopsis thaliana	core promoter element around -30 of transcription start
CmC3H6	TATA-box	TATA	1953	4	-	Arabidopsis thaliana	core promoter element around -30 of transcription start
CmC3H6	Unnamed__1	CGTGG	1000	5	+	Zea mays
CmC3H6	Unnamed__1	CGTGG	1618	5	-	Zea mays
CmC3H6	Unnamed__1	GAATTTAATTAA	1687	11	+	Glycine max	60K protein binding site
CmC3H6	Myb	CAACTG	980	6	+	Arabidopsis thaliana
CmC3H6	Myb	CAACTG	1293	6	+	Arabidopsis thaliana
CmC3H6	G-box	GCCACGTGGA	996	9	+	Arabidopsis thaliana	cis-acting regulatory element involved in light responsiveness
CmC3H6	GATA-motif	GATAGGG	1101	7	+	Pisum sativum	part of a light responsive element
CmC3H6	Myb-binding site	CAACAG	1456	6	-	Nicotiana tabacum
CmC3H6	WRE3	CCACCT	1260	6	-	Pisum sativum
CmC3H6	AC-I	(T/C)C(T/C)(C/T)ACC(T/C)ACC	14	8.5	-	Phaseolus vulgaris
CmC3H6	MYB	CAACCA	83	6	-	Arabidopsis thaliana
CmC3H6	MYB	TAACCA	308	6	-	Arabidopsis thaliana
CmC3H6	MYB	TAACCA	1226	6	-	Arabidopsis thaliana
CmC3H6	MYB	TAACCA	1251	6	-	Arabidopsis thaliana
CmC3H6	MYB	TAACCA	1263	6	-	Arabidopsis thaliana
CmC3H6	MYB	CAACAG	1456	6	-	Arabidopsis thaliana
CmC3H6	G-Box	CACGTT	179	6	-	Pisum sativum	cis-acting regulatory element involved in light responsiveness
CmC3H6	G-Box	CACGTT	762	6	-	Pisum sativum	cis-acting regulatory element involved in light responsiveness
CmC3H6	G-Box	CACGTT	998	6	-	Pisum sativum	cis-acting regulatory element involved in light responsiveness
CmC3H6	WUN-motif	TTATTACAT	201	9	-	Nicotiana glutinosa
CmC3H6	MYC	CATTTG	164	6	-	Arabidopsis thaliana
CmC3H6	MYC	CATGTG	251	6	+	Arabidopsis thaliana
CmC3H6	MYC	CAATTG	283	6	+	Arabidopsis thaliana
CmC3H6	MYC	CATTTG	558	6	-	Arabidopsis thaliana
CmC3H6	MYC	CATGTG	1379	6	-	Arabidopsis thaliana
CmC3H6	MYC	CATTTG	1412	6	-	Arabidopsis thaliana
CmC3H6	MYC	CATTTG	1665	6	-	Arabidopsis thaliana
CmC3H6	Box 4	ATTAAT	1043	6	-	Petroselinum crispum	part of a conserved DNA module involved in light responsiveness
CmC3H6	Box 4	ATTAAT	1922	6	-	Petroselinum crispum	part of a conserved DNA module involved in light responsiveness
CmC3H6	Box 4	ATTAAT	1943	6	-	Petroselinum crispum	part of a conserved DNA module involved in light responsiveness
CmC3H6	AC-II	CCACCAACCCCC	11	11	-	Phaseolus vulgaris
CmC3H6	Unnamed__4	CTCC	227	4	-	Petroselinum hortense
CmC3H6	Unnamed__4	CTCC	230	4	-	Petroselinum hortense
CmC3H6	Unnamed__4	CTCC	314	4	-	Petroselinum hortense
CmC3H6	Unnamed__4	CTCC	410	4	-	Petroselinum hortense
CmC3H6	Unnamed__4	CTCC	987	4	+	Petroselinum hortense
CmC3H6	Unnamed__4	CTCC	1349	4	+	Petroselinum hortense
CmC3H6	Unnamed__4	CTCC	1493	4	+	Petroselinum hortense
CmC3H6	Unnamed__4	CTCC	1745	4	-	Petroselinum hortense
CmC3H6	Unnamed__4	CTCC	1889	4	-	Petroselinum hortense
CmC3H7		motif_sequence	126	4	-	organism	short_function
CmC3H7		motif_sequence	591	4	+	organism	short_function
CmC3H7		motif_sequence	698	4	+	organism	short_function
CmC3H7		motif_sequence	759	4	-	organism	short_function
CmC3H7		motif_sequence	1697	4	-	organism	short_function
CmC3H7		motif_sequence	1727	4	+	organism	short_function
CmC3H7	MRE	AACCTAA	1930	7	+	Petroselinum crispum	MYB binding site involved in light responsiveness
CmC3H7	ERE	ATTTTAAA	101	8	-	Nicotiana glutinos
CmC3H7	ERE	ATTTTAAA	369	8	+	Nicotiana glutinos
CmC3H7	ERE	ATTTCATA	486	8	-	Nicotiana glutinos
CmC3H7	ERE	ATTTTAAA	1349	8	-	Nicotiana glutinos
CmC3H7	CAAT-box	CAAAT	62	5	-	Pisum sativum	common cis-acting element in promoter and enhancer regions
CmC3H7	CAAT-box	CAAT	82	4	+	Nicotiana glutinosa
CmC3H7	CAAT-box	CAAT	93	4	+	Nicotiana glutinosa
CmC3H7	CAAT-box	CAAAT	97	5	+	Pisum sativum	common cis-acting element in promoter and enhancer regions
CmC3H7	CAAT-box	CAAAT	147	5	-	Pisum sativum	common cis-acting element in promoter and enhancer regions
CmC3H7	CAAT-box	CAAT	167	4	+	Nicotiana glutinosa
CmC3H7	CAAT-box	CAAT	308	4	+	Nicotiana glutinosa
CmC3H7	CAAT-box	CAAAT	409	5	-	Pisum sativum	common cis-acting element in promoter and enhancer regions
CmC3H7	CAAT-box	CAAAT	436	5	+	Pisum sativum	common cis-acting element in promoter and enhancer regions
CmC3H7	CAAT-box	CAAT	457	4	-	Nicotiana glutinosa
CmC3H7	CAAT-box	CAAAT	556	5	-	Pisum sativum	common cis-acting element in promoter and enhancer regions
CmC3H7	CAAT-box	CAAT	668	4	+	Nicotiana glutinosa
CmC3H7	CAAT-box	CAAAT	793	5	-	Pisum sativum	common cis-acting element in promoter and enhancer regions
CmC3H7	CAAT-box	CCAAT	817	5	-	Arabidopsis thaliana	common cis-acting element in promoter and enhancer regions
CmC3H7	CAAT-box	CAAT	854	4	-	Nicotiana glutinosa
CmC3H7	CAAT-box	CAAAT	858	5	+	Pisum sativum	common cis-acting element in promoter and enhancer regions
CmC3H7	CAAT-box	CAAT	872	4	-	Nicotiana glutinosa
CmC3H7	CAAT-box	CAAT	878	4	+	Nicotiana glutinosa
CmC3H7	CAAT-box	CAAT	897	4	+	Nicotiana glutinosa
CmC3H7	CAAT-box	CAAT	963	4	+	Nicotiana glutinosa
CmC3H7	CAAT-box	CAAT	965	4	-	Nicotiana glutinosa
CmC3H7	CAAT-box	CAAT	983	4	+	Nicotiana glutinosa
CmC3H7	CAAT-box	CAAT	985	4	-	Nicotiana glutinosa
CmC3H7	CAAT-box	CAAT	1006	4	+	Nicotiana glutinosa
CmC3H7	CAAT-box	CAAAT	1042	5	+	Pisum sativum	common cis-acting element in promoter and enhancer regions
CmC3H7	CAAT-box	CAAT	1075	4	-	Nicotiana glutinosa
CmC3H7	CAAT-box	CAAAT	1123	5	+	Pisum sativum	common cis-acting element in promoter and enhancer regions
CmC3H7	CAAT-box	CAAAT	1216	5	+	Pisum sativum	common cis-acting element in promoter and enhancer regions
CmC3H7	CAAT-box	CAAT	1449	4	+	Nicotiana glutinosa
CmC3H7	CAAT-box	CAAT	1476	4	-	Nicotiana glutinosa
CmC3H7	CAAT-box	CAAT	1484	4	-	Nicotiana glutinosa
CmC3H7	CAAT-box	CAAAT	1507	5	-	Pisum sativum	common cis-acting element in promoter and enhancer regions
CmC3H7	CAAT-box	CAAT	1555	4	+	Nicotiana glutinosa
CmC3H7	CAAT-box	CCAAT	1885	5	-	Arabidopsis thaliana	common cis-acting element in promoter and enhancer regions
CmC3H7	CCAAT-box	CAACGG	1752	6	-	Hordeum vulgare	MYBHv1 binding site
CmC3H7	ABRE	CACGTG	1182	6	-	Arabidopsis thaliana	cis-acting element involved in the abscisic acid responsiveness
CmC3H7	ABRE	ACGTG	1183	5	+	Arabidopsis thaliana	cis-acting element involved in the abscisic acid responsiveness
CmC3H7	ABRE	GACACGTGGC	1690	9	+	Triticum aestivum	cis-acting element involved in the abscisic acid responsiveness
CmC3H7	ABRE	CACGTG	1692	6	-	Arabidopsis thaliana	cis-acting element involved in the abscisic acid responsiveness
CmC3H7	ABRE	ACGTG	1693	5	+	Arabidopsis thaliana	cis-acting element involved in the abscisic acid responsiveness
CmC3H7	GT1-motif	GGTTAA	566	6	+	Arabidopsis thaliana	light responsive element
CmC3H7	GT1-motif	GGTTAA	945	6	+	Arabidopsis thaliana	light responsive element
CmC3H7	GT1-motif	GGTTAA	1114	6	-	Arabidopsis thaliana	light responsive element
CmC3H7	GT1-motif	GGTTAA	1913	6	-	Arabidopsis thaliana	light responsive element
CmC3H7	GT1-motif	GGTTAA	1928	6	-	Arabidopsis thaliana	light responsive element
CmC3H7	ACE	CTAACGTATT	350	9	-	Petroselinum crispum	cis-acting element involved in light responsiveness
CmC3H7	Unnamed__6	taTAAATATct	1150	10	-	Zea mays
CmC3H7	TGA-element	AACGAC	1774	6	+	Brassica oleracea	auxin-responsive element
CmC3H7	Myc	TCTCTTA	710	7	-	Arabidopsis thaliana
CmC3H7	AT-rich element	ATAGAAATCAA	177	10	+	Glycine max	binding site of AT-rich DNA binding protein (ATBP-1)
CmC3H7	MYB recognition site	CCGTTG	1752	6	+	Arabidopsis thaliana
CmC3H7	MYB-like sequence	TAACCA	1583	6	-	Arabidopsis thaliana
CmC3H7	MYB-like sequence	TAACCA	1705	6	-	Arabidopsis thaliana
CmC3H7	MYB-like sequence	TAACCA	1914	6	+	Arabidopsis thaliana
CmC3H7	as-1	TGACG	1560	5	-	Arabidopsis thaliana
CmC3H7	as-1	TGACG	1767	5	+	Arabidopsis thaliana
CmC3H7	as-1	TGACG	1806	5	-	Arabidopsis thaliana
CmC3H7	as-1	TGACG	1812	5	-	Arabidopsis thaliana
CmC3H7	as-1	TGACG	1818	5	-	Arabidopsis thaliana
CmC3H7	as-1	TGACG	1824	5	-	Arabidopsis thaliana
CmC3H7	STRE	AGGGG	1521	5	+	Arabidopsis thaliana
CmC3H7	AT-rich sequence	TAAAATACT	912	9	+	Pisum sativum	element for maximal elicitor-mediated activation (2copies)
CmC3H7	TATA-box	TATTTAAA	74	8	-	Arabidopsis thaliana	core promoter element around -30 of transcription start
CmC3H7	TATA-box	TATA	87	4	+	Arabidopsis thaliana	core promoter element around -30 of transcription start
CmC3H7	TATA-box	TATAA	297	5	-	Arabidopsis thaliana	core promoter element around -30 of transcription start
CmC3H7	TATA-box	TATA	298	4	+	Arabidopsis thaliana	core promoter element around -30 of transcription start
CmC3H7	TATA-box	TATAA	334	5	-	Arabidopsis thaliana	core promoter element around -30 of transcription start
CmC3H7	TATA-box	TATA	335	4	+	Arabidopsis thaliana	core promoter element around -30 of transcription start
CmC3H7	TATA-box	TATTTAAA	371	8	-	Arabidopsis thaliana	core promoter element around -30 of transcription start
CmC3H7	TATA-box	TACAAAA	503	7	-	Oryza sativa	core promoter element around -30 of transcription start
CmC3H7	TATA-box	ATATAT	604	6	+	Brassica napus	core promoter element around -30 of transcription start
CmC3H7	TATA-box	TATA	605	4	+	Arabidopsis thaliana	core promoter element around -30 of transcription start
CmC3H7	TATA-box	ATTATA	653	6	+	Brassica napus	core promoter element around -30 of transcription start
CmC3H7	TATA-box	TATAA	654	5	-	Arabidopsis thaliana	core promoter element around -30 of transcription start
CmC3H7	TATA-box	TATA	655	4	+	Arabidopsis thaliana	core promoter element around -30 of transcription start
CmC3H7	TATA-box	TACAAAA	657	7	+	Oryza sativa	core promoter element around -30 of transcription start
CmC3H7	TATA-box	ATATAT	716	6	+	Brassica napus	core promoter element around -30 of transcription start
CmC3H7	TATA-box	TATA	717	4	+	Arabidopsis thaliana	core promoter element around -30 of transcription start
CmC3H7	TATA-box	TATTTAAA	823	8	-	Arabidopsis thaliana	core promoter element around -30 of transcription start
CmC3H7	TATA-box	TATAAATA	1021	8	-	Daucus carota	core promoter element around -30 of transcription start
CmC3H7	TATA-box	TATAAAT	1022	7	-	Brassica juncea	core promoter element around -30 of transcription start
CmC3H7	TATA-box	TATAAA	1023	6	-	Helianthus annuus	core promoter element around -30 of transcription start
CmC3H7	TATA-box	TATAA	1024	5	-	Arabidopsis thaliana	core promoter element around -30 of transcription start
CmC3H7	TATA-box	TATA	1025	4	-	Arabidopsis thaliana	core promoter element around -30 of transcription start
CmC3H7	TATA-box	TATAAAT	1052	7	-	Brassica juncea	core promoter element around -30 of transcription start
CmC3H7	TATA-box	TATAAA	1053	6	-	Helianthus annuus	core promoter element around -30 of transcription start
CmC3H7	TATA-box	TATAA	1054	5	-	Arabidopsis thaliana	core promoter element around -30 of transcription start
CmC3H7	TATA-box	TATA	1055	4	-	Arabidopsis thaliana	core promoter element around -30 of transcription start
CmC3H7	TATA-box	taTATAAAtc	1145	9	-	Arabidopsis thaliana	core promoter element around -30 of transcription start
CmC3H7	TATA-box	ATATAT	1150	6	-	Brassica napus	core promoter element around -30 of transcription start
CmC3H7	TATA-box	TATA	1151	4	-	Arabidopsis thaliana	core promoter element around -30 of transcription start
CmC3H7	TATA-box	TATAAATA	1153	8	-	Daucus carota	core promoter element around -30 of transcription start
CmC3H7	TATA-box	TATAAAT	1154	7	-	Brassica juncea	core promoter element around -30 of transcription start
CmC3H7	TATA-box	TATAAA	1155	6	-	Helianthus annuus	core promoter element around -30 of transcription start
CmC3H7	TATA-box	TATAA	1156	5	-	Arabidopsis thaliana	core promoter element around -30 of transcription start
CmC3H7	TATA-box	TATA	1157	4	-	Arabidopsis thaliana	core promoter element around -30 of transcription start
CmC3H7	TATA-box	TATA	1227	4	-	Arabidopsis thaliana	core promoter element around -30 of transcription start
CmC3H7	TATA-box	TATAAA	1238	6	-	Helianthus annuus	core promoter element around -30 of transcription start
CmC3H7	TATA-box	TATAA	1239	5	-	Arabidopsis thaliana	core promoter element around -30 of transcription start
CmC3H7	TATA-box	TATA	1240	4	-	Arabidopsis thaliana	core promoter element around -30 of transcription start
CmC3H7	TATA-box	ATTATA	1289	6	+	Brassica napus	core promoter element around -30 of transcription start
CmC3H7	TATA-box	TATAA	1290	5	-	Arabidopsis thaliana	core promoter element around -30 of transcription start
CmC3H7	TATA-box	TATA	1291	4	-	Arabidopsis thaliana	core promoter element around -30 of transcription start
CmC3H7	TATA-box	ATTATA	1294	6	+	Brassica napus	core promoter element around -30 of transcription start
CmC3H7	TATA-box	TATAA	1295	5	-	Arabidopsis thaliana	core promoter element around -30 of transcription start
CmC3H7	TATA-box	TATA	1296	4	-	Arabidopsis thaliana	core promoter element around -30 of transcription start
CmC3H7	TATA-box	TATAAAT	1401	7	-	Brassica juncea	core promoter element around -30 of transcription start
CmC3H7	TATA-box	TATAAA	1402	6	-	Helianthus annuus	core promoter element around -30 of transcription start
CmC3H7	TATA-box	TATAA	1403	5	-	Arabidopsis thaliana	core promoter element around -30 of transcription start
CmC3H7	TATA-box	TATA	1404	4	-	Arabidopsis thaliana	core promoter element around -30 of transcription start
CmC3H7	TATA-box	ATATAA	1451	6	+	Brassica oleracea	core promoter element around -30 of transcription start
CmC3H7	TATA-box	TATA	1452	4	-	Arabidopsis thaliana	core promoter element around -30 of transcription start
CmC3H7	TATA-box	TACAAAA	1576	7	-	Oryza sativa	core promoter element around -30 of transcription start
CmC3H7	TATA-box	ATTATA	1600	6	+	Brassica napus	core promoter element around -30 of transcription start
CmC3H7	TATA-box	TATAA	1601	5	-	Arabidopsis thaliana	core promoter element around -30 of transcription start
CmC3H7	TATA-box	TATA	1602	4	-	Arabidopsis thaliana	core promoter element around -30 of transcription start
CmC3H7	TATA-box	ATTATA	1710	6	+	Brassica napus	core promoter element around -30 of transcription start
CmC3H7	TATA-box	TATAA	1711	5	-	Arabidopsis thaliana	core promoter element around -30 of transcription start
CmC3H7	TATA-box	TATA	1712	4	-	Arabidopsis thaliana	core promoter element around -30 of transcription start
CmC3H7	TATA-box	TATAAA	1758	6	-	Helianthus annuus	core promoter element around -30 of transcription start
CmC3H7	TATA-box	TATAA	1759	5	-	Arabidopsis thaliana	core promoter element around -30 of transcription start
CmC3H7	TATA-box	TATA	1760	4	-	Arabidopsis thaliana	core promoter element around -30 of transcription start
CmC3H7	TATA-box	TATAAA	1966	6	-	Helianthus annuus	core promoter element around -30 of transcription start
CmC3H7	TATA-box	TATAA	1967	5	-	Arabidopsis thaliana	core promoter element around -30 of transcription start
CmC3H7	TATA-box	TATA	1968	4	-	Arabidopsis thaliana	core promoter element around -30 of transcription start
CmC3H7	Unnamed__1	CGTGG	574	5	-	Zea mays
CmC3H7	Unnamed__1	GAATTTAATTAA	733	11	+	Glycine max	60K protein binding site
CmC3H7	Unnamed__1	CGTGG	1694	5	+	Zea mays
CmC3H7	Unnamed__1	CGTGG	1735	5	+	Zea mays
CmC3H7	TGACG-motif	TGACG	1560	5	-	Hordeum vulgare	cis-acting regulatory element involved in the MeJA-responsiveness
CmC3H7	TGACG-motif	TGACG	1767	5	+	Hordeum vulgare	cis-acting regulatory element involved in the MeJA-responsiveness
CmC3H7	TGACG-motif	TGACG	1806	5	-	Hordeum vulgare	cis-acting regulatory element involved in the MeJA-responsiveness
CmC3H7	TGACG-motif	TGACG	1812	5	-	Hordeum vulgare	cis-acting regulatory element involved in the MeJA-responsiveness
CmC3H7	TGACG-motif	TGACG	1818	5	-	Hordeum vulgare	cis-acting regulatory element involved in the MeJA-responsiveness
CmC3H7	TGACG-motif	TGACG	1824	5	-	Hordeum vulgare	cis-acting regulatory element involved in the MeJA-responsiveness
CmC3H7	Unnamed__2	AACCTAACCT	1930	10	+	Petroselinum hortense
CmC3H7	ARE	AAACCA	388	6	-	Zea mays	cis-acting regulatory element essential for the anaerobic induction
CmC3H7	ARE	AAACCA	571	6	+	Zea mays	cis-acting regulatory element essential for the anaerobic induction
CmC3H7	ARE	AAACCA	1924	6	-	Zea mays	cis-acting regulatory element essential for the anaerobic induction
CmC3H7	ARE	AAACCA	1947	6	-	Zea mays	cis-acting regulatory element essential for the anaerobic induction
CmC3H7	ARE	AAACCA	1991	6	-	Zea mays	cis-acting regulatory element essential for the anaerobic induction
CmC3H7	TCA-element	CCATCTTTTT	55	9	+	Nicotiana tabacum	cis-acting element involved in salicylic acid responsiveness
CmC3H7	GC-motif	CCCCCG	1802	6	+	Zea mays	enhancer-like element involved in anoxic specific inducibility
CmC3H7	GATA-motif	GATAGGA	1210	7	-	Arabidopsis thaliana	part of a light responsive element
CmC3H7	G-box	CACGTG	1182	6	-	Arabidopsis thaliana	cis-acting regulatory element involved in light responsiveness
CmC3H7	G-box	tcCACGTGTCACT	1687	12	-	Glycine max	cis-acting regulatory element involved in light responsiveness
CmC3H7	G-box	GCCACGTGGA	1690	9	+	Arabidopsis thaliana	cis-acting regulatory element involved in light responsiveness
CmC3H7	G-box	CACGTG	1692	6	-	Arabidopsis thaliana	cis-acting regulatory element involved in light responsiveness
CmC3H7	G-box	CACGAC	1733	6	-	Zea mays	cis-acting regulatory element involved in light responsiveness
CmC3H7	ACTCATCCT sequence	ACTCATCCT	1408	9	-	Arabidopsis thaliana
CmC3H7	G-Box	CACGTG	1182	6	-	Pisum sativum	cis-acting regulatory element involved in light responsiveness
CmC3H7	G-Box	CACGTG	1692	6	-	Pisum sativum	cis-acting regulatory element involved in light responsiveness
CmC3H7	TCA	TCATCTTCAT	1453	9	-	Pisum sativum
CmC3H7	MYB	TAACCA	1583	6	-	Arabidopsis thaliana
CmC3H7	MYB	TAACCA	1705	6	-	Arabidopsis thaliana
CmC3H7	MYB	TAACCA	1914	6	+	Arabidopsis thaliana
CmC3H7	MYB	CAACCA	1920	6	-	Arabidopsis thaliana
CmC3H7	CGTCA-motif	CGTCA	1560	5	+	Hordeum vulgare	cis-acting regulatory element involved in the MeJA-responsiveness
CmC3H7	CGTCA-motif	CGTCA	1767	5	-	Hordeum vulgare	cis-acting regulatory element involved in the MeJA-responsiveness
CmC3H7	CGTCA-motif	CGTCA	1806	5	+	Hordeum vulgare	cis-acting regulatory element involved in the MeJA-responsiveness
CmC3H7	CGTCA-motif	CGTCA	1812	5	+	Hordeum vulgare	cis-acting regulatory element involved in the MeJA-responsiveness
CmC3H7	CGTCA-motif	CGTCA	1818	5	+	Hordeum vulgare	cis-acting regulatory element involved in the MeJA-responsiveness
CmC3H7	CGTCA-motif	CGTCA	1824	5	+	Hordeum vulgare	cis-acting regulatory element involved in the MeJA-responsiveness
CmC3H7	Unnamed__4	CTCC	259	4	-	Petroselinum hortense
CmC3H7	Unnamed__4	CTCC	446	4	-	Petroselinum hortense
CmC3H7	Unnamed__4	CTCC	1064	4	+	Petroselinum hortense
CmC3H7	Unnamed__4	CTCC	1697	4	-	Petroselinum hortense
CmC3H7	Unnamed__4	CTCC	1729	4	+	Petroselinum hortense
CmC3H7	Unnamed__4	CTCC	1781	4	-	Petroselinum hortense
CmC3H7	Unnamed__4	CTCC	1800	4	+	Petroselinum hortense
CmC3H7	Unnamed__4	CTCC	1833	4	+	Petroselinum hortense
CmC3H7	AP-1	TGAGTTAG	1898	8	+	Arabidopsis thaliana
CmC3H7	Box 4	ATTAAT	672	6	+	Petroselinum crispum	part of a conserved DNA module involved in light responsiveness
CmC3H7	Box 4	ATTAAT	922	6	+	Petroselinum crispum	part of a conserved DNA module involved in light responsiveness
CmC3H7	Box 4	ATTAAT	952	6	+	Petroselinum crispum	part of a conserved DNA module involved in light responsiveness
CmC3H7	Box 4	ATTAAT	1146	6	-	Petroselinum crispum	part of a conserved DNA module involved in light responsiveness
CmC3H7	Box 4	ATTAAT	1615	6	-	Petroselinum crispum	part of a conserved DNA module involved in light responsiveness
CmC3H7	MYC	CATTTG	436	6	-	Arabidopsis thaliana
CmC3H7	MYC	CAATTG	963	6	+	Arabidopsis thaliana
CmC3H7	MYC	CAATTG	983	6	+	Arabidopsis thaliana
CmC3H7	WUN-motif	ACATTACGG	243	9	-	Nicotiana glutinosa
CmC3H7	WUN-motif	CCATTTCAA	558	9	-	Nicotiana glutinosa
CmC3H7	WUN-motif	TAATTACTC	1413	9	-	Nicotiana glutinosa
CmC3H8	TGACG-motif	TGACG	1185	5	+	Hordeum vulgare	cis-acting regulatory element involved in the MeJA-responsiveness
CmC3H8	TGACG-motif	TGACG	1967	5	-	Hordeum vulgare	cis-acting regulatory element involved in the MeJA-responsiveness
CmC3H8	Unnamed__1	CGTGG	1752	5	+	Zea mays
CmC3H8	TATA-box	TATA	62	4	+	Arabidopsis thaliana	core promoter element around -30 of transcription start
CmC3H8	TATA-box	ATTATA	140	6	+	Brassica napus	core promoter element around -30 of transcription start
CmC3H8	TATA-box	TATAA	141	5	-	Arabidopsis thaliana	core promoter element around -30 of transcription start
CmC3H8	TATA-box	TATA	142	4	+	Arabidopsis thaliana	core promoter element around -30 of transcription start
CmC3H8	TATA-box	ATATAT	209	6	+	Brassica napus	core promoter element around -30 of transcription start
CmC3H8	TATA-box	TATATA	210	6	+	Arabidopsis thaliana	core promoter element around -30 of transcription start
CmC3H8	TATA-box	ATATAA	211	6	+	Brassica oleracea	core promoter element around -30 of transcription start
CmC3H8	TATA-box	TATA	212	4	+	Arabidopsis thaliana	core promoter element around -30 of transcription start
CmC3H8	TATA-box	ATATAT	269	6	+	Brassica napus	core promoter element around -30 of transcription start
CmC3H8	TATA-box	TATA	270	4	+	Arabidopsis thaliana	core promoter element around -30 of transcription start
CmC3H8	TATA-box	taTATAAAtc	570	9	-	Arabidopsis thaliana	core promoter element around -30 of transcription start
CmC3H8	TATA-box	TACATAAA	574	8	+	Oryza sativa	core promoter element around -30 of transcription start
CmC3H8	TATA-box	ATTATA	589	6	+	Brassica napus	core promoter element around -30 of transcription start
CmC3H8	TATA-box	TATAA	590	5	-	Arabidopsis thaliana	core promoter element around -30 of transcription start
CmC3H8	TATA-box	TATA	591	4	+	Arabidopsis thaliana	core promoter element around -30 of transcription start
CmC3H8	TATA-box	TACAAAA	619	7	+	Oryza sativa	core promoter element around -30 of transcription start
CmC3H8	TATA-box	ATTATA	704	6	+	Brassica napus	core promoter element around -30 of transcription start
CmC3H8	TATA-box	TATAA	705	5	-	Arabidopsis thaliana	core promoter element around -30 of transcription start
CmC3H8	TATA-box	TATA	706	4	+	Arabidopsis thaliana	core promoter element around -30 of transcription start
CmC3H8	TATA-box	TACAAAA	920	7	+	Oryza sativa	core promoter element around -30 of transcription start
CmC3H8	TATA-box	TATACA	988	6	-	Helianthus annuus	core promoter element around -30 of transcription start
CmC3H8	TATA-box	TATA	990	4	+	Arabidopsis thaliana	core promoter element around -30 of transcription start
CmC3H8	TATA-box	ATTATA	1065	6	+	Brassica napus	core promoter element around -30 of transcription start
CmC3H8	TATA-box	TATAA	1066	5	-	Arabidopsis thaliana	core promoter element around -30 of transcription start
CmC3H8	TATA-box	TATA	1067	4	-	Arabidopsis thaliana	core promoter element around -30 of transcription start
CmC3H8	TATA-box	TATAAAA	1071	7	-	Pisum sativum	core promoter element around -30 of transcription start
CmC3H8	TATA-box	TATAAA	1072	6	-	Helianthus annuus	core promoter element around -30 of transcription start
CmC3H8	TATA-box	TATAA	1073	5	-	Arabidopsis thaliana	core promoter element around -30 of transcription start
CmC3H8	TATA-box	TATA	1074	4	-	Arabidopsis thaliana	core promoter element around -30 of transcription start
CmC3H8	TATA-box	taTATAAAtc	1149	9	+	Arabidopsis thaliana	core promoter element around -30 of transcription start
CmC3H8	TATA-box	ccTATAAAaa	1198	9	+	Arabidopsis thaliana	core promoter element around -30 of transcription start
CmC3H8	TATA-box	TATA	1200	4	-	Arabidopsis thaliana	core promoter element around -30 of transcription start
CmC3H8	TATA-box	ATATAT	1216	6	-	Brassica napus	core promoter element around -30 of transcription start
CmC3H8	TATA-box	TATA	1217	4	-	Arabidopsis thaliana	core promoter element around -30 of transcription start
CmC3H8	TATA-box	TATA	1274	4	-	Arabidopsis thaliana	core promoter element around -30 of transcription start
CmC3H8	TATA-box	ATTATA	1318	6	+	Brassica napus	core promoter element around -30 of transcription start
CmC3H8	TATA-box	TATATAA	1319	7	-	Arabidopsis thaliana	core promoter element around -30 of transcription start
CmC3H8	TATA-box	TATATA	1320	6	-	Arabidopsis thaliana	core promoter element around -30 of transcription start
CmC3H8	TATA-box	ATATAT	1321	6	-	Brassica napus	core promoter element around -30 of transcription start
CmC3H8	TATA-box	TATATA	1322	6	-	Arabidopsis thaliana	core promoter element around -30 of transcription start
CmC3H8	TATA-box	TATA	1324	4	-	Arabidopsis thaliana	core promoter element around -30 of transcription start
CmC3H8	TATA-box	ATATAA	1370	6	+	Brassica oleracea	core promoter element around -30 of transcription start
CmC3H8	TATA-box	TATA	1371	4	-	Arabidopsis thaliana	core promoter element around -30 of transcription start
CmC3H8	TATA-box	TATA	1447	4	-	Arabidopsis thaliana	core promoter element around -30 of transcription start
CmC3H8	TATA-box	TATA	1714	4	-	Arabidopsis thaliana	core promoter element around -30 of transcription start
CmC3H8	TATA-box	TATA	1727	4	-	Arabidopsis thaliana	core promoter element around -30 of transcription start
CmC3H8	TATA-box	TATA	1850	4	-	Arabidopsis thaliana	core promoter element around -30 of transcription start
CmC3H8	TATA-box	TAAAGATT	1881	8	+	Arabidopsis thaliana	core promoter element around -30 of transcription start
CmC3H8	TATA-box	TATAA	1901	5	-	Arabidopsis thaliana	core promoter element around -30 of transcription start
CmC3H8	TATA-box	TATA	1902	4	-	Arabidopsis thaliana	core promoter element around -30 of transcription start
CmC3H8	Gap-box	CAAATGAA(A/G)A	1177	9	-	Arabidopsis thaliana	part of a light responsive element
CmC3H8	TCA-element	CCATCTTTTT	412	9	-	Nicotiana tabacum	cis-acting element involved in salicylic acid responsiveness
CmC3H8	ABRE4	CACGTA	1307	6	+	Zea mays
CmC3H8	ABRE4	CACGTA	1750	6	-	Zea mays
CmC3H8	GA-motif	ATAGATAA	608	8	+	Arabidopsis thaliana	part of a light responsive element
CmC3H8	GA-motif	ATAGATAA	1545	8	-	Arabidopsis thaliana	part of a light responsive element
CmC3H8	P-box	CCTTTTG	1116	7	-	Oryza sativa	gibberellin-responsive element
CmC3H8	P-box	CCTTTTG	1488	7	-	Oryza sativa	gibberellin-responsive element
CmC3H8	MYB-like sequence	TAACCA	1977	6	-	Arabidopsis thaliana
CmC3H8	as-1	TGACG	1185	5	+	Arabidopsis thaliana
CmC3H8	as-1	TGACG	1967	5	-	Arabidopsis thaliana
CmC3H8	CGTCA-motif	CGTCA	1185	5	-	Hordeum vulgare	cis-acting regulatory element involved in the MeJA-responsiveness
CmC3H8	CGTCA-motif	CGTCA	1967	5	+	Hordeum vulgare	cis-acting regulatory element involved in the MeJA-responsiveness
CmC3H8	MYB	CAACCA	1552	6	-	Arabidopsis thaliana
CmC3H8	MYB	CAACCA	1556	6	-	Arabidopsis thaliana
CmC3H8	MYB	TAACCA	1977	6	-	Arabidopsis thaliana
CmC3H8	MYC	CAATTG	1164	6	-	Arabidopsis thaliana
CmC3H8	MYC	CATTTG	1181	6	+	Arabidopsis thaliana
CmC3H8	MYC	CAATTG	1607	6	-	Arabidopsis thaliana
CmC3H8	Box 4	ATTAAT	299	6	+	Petroselinum crispum	part of a conserved DNA module involved in light responsiveness
CmC3H8	Box 4	ATTAAT	1047	6	-	Petroselinum crispum	part of a conserved DNA module involved in light responsiveness
CmC3H8	Box 4	ATTAAT	1825	6	-	Petroselinum crispum	part of a conserved DNA module involved in light responsiveness
CmC3H8	Unnamed__4	CTCC	18	4	-	Petroselinum hortense
CmC3H8	Unnamed__4	CTCC	390	4	-	Petroselinum hortense
CmC3H8	Unnamed__4	CTCC	1580	4	-	Petroselinum hortense
CmC3H8	TC-rich repeats	ATTCTCTAAC	535	9	-	Nicotiana tabacum	cis-acting element involved in defense and stress responsiveness
CmC3H8	TC-rich repeats	GTTTTCTTAC	1694	9	+	Nicotiana tabacum	cis-acting element involved in defense and stress responsiveness
CmC3H8	AT~TATA-box	TATATA	210	6	+	Arabidopsis thaliana
CmC3H8	AT~TATA-box	TATATA	1320	6	-	Arabidopsis thaliana
CmC3H8	AT~TATA-box	TATATA	1322	6	-	Arabidopsis thaliana
CmC3H8	CTAG-motif	ACTAGCAGAA	1565	9	-	Avena sativa
CmC3H8	Myb	CAACTG	1653	6	-	Arabidopsis thaliana
CmC3H8	Myb	TAACTG	1855	6	-	Arabidopsis thaliana
CmC3H8	G-box	TACGTG	1307	6	-	Arabidopsis thaliana	cis-acting regulatory element involved in light responsiveness
CmC3H8	G-box	TACGTG	1750	6	+	Arabidopsis thaliana	cis-acting regulatory element involved in light responsiveness
CmC3H8	ABRE3a	TACGTG	1307	6	-	Zea mays
CmC3H8	ABRE3a	TACGTG	1750	6	+	Zea mays
CmC3H8	MBS	CAACTG	1653	6	-	Arabidopsis thaliana	MYB binding site involved in drought-inducibility
CmC3H8	AT~ABRE	TACGTGTC	1305	8	-	Arabidopsis thaliana
CmC3H8	ABRE	TACGTGTC	1305	8	-	Oryza sativa	cis-acting element involved in the abscisic acid responsiveness
CmC3H8	ABRE	ACGTG	1307	5	-	Arabidopsis thaliana	cis-acting element involved in the abscisic acid responsiveness
CmC3H8	ABRE	ACGTG	1751	5	+	Arabidopsis thaliana	cis-acting element involved in the abscisic acid responsiveness
CmC3H8		motif_sequence	241	4	+	organism	short_function
CmC3H8		motif_sequence	243	4	-	organism	short_function
CmC3H8		motif_sequence	648	4	+	organism	short_function
CmC3H8		motif_sequence	733	4	+	organism	short_function
CmC3H8		motif_sequence	771	4	+	organism	short_function
CmC3H8		motif_sequence	1345	4	+	organism	short_function
CmC3H8		motif_sequence	1483	4	+	organism	short_function
CmC3H8		motif_sequence	1800	4	-	organism	short_function
CmC3H8	3-AF3 binding site	CACTATCTAAC	1146	10	+	Pisum sativum	part of a conserved DNA module array (CMA3)
CmC3H8	W box	TTGACC	445	6	+	Arabidopsis thaliana
CmC3H8	CAAT-box	CAAAT	22	5	+	Pisum sativum	common cis-acting element in promoter and enhancer regions
CmC3H8	CAAT-box	CAAT	84	4	+	Nicotiana glutinosa
CmC3H8	CAAT-box	CAAAT	170	5	+	Pisum sativum	common cis-acting element in promoter and enhancer regions
CmC3H8	CAAT-box	CAAT	254	4	-	Nicotiana glutinosa
CmC3H8	CAAT-box	CAAT	273	4	-	Nicotiana glutinosa
CmC3H8	CAAT-box	CAAAT	321	5	+	Pisum sativum	common cis-acting element in promoter and enhancer regions
CmC3H8	CAAT-box	CAAT	324	4	-	Nicotiana glutinosa
CmC3H8	CAAT-box	CCAAT	395	5	-	Arabidopsis thaliana	common cis-acting element in promoter and enhancer regions
CmC3H8	CAAT-box	CAAT	403	4	-	Nicotiana glutinosa
CmC3H8	CAAT-box	CAAT	585	4	+	Nicotiana glutinosa
CmC3H8	CAAT-box	CAAT	636	4	-	Nicotiana glutinosa
CmC3H8	CAAT-box	CAAT	667	4	+	Nicotiana glutinosa
CmC3H8	CAAT-box	CAAAT	690	5	+	Pisum sativum	common cis-acting element in promoter and enhancer regions
CmC3H8	CAAT-box	CAAAT	695	5	+	Pisum sativum	common cis-acting element in promoter and enhancer regions
CmC3H8	CAAT-box	CAAT	700	4	-	Nicotiana glutinosa
CmC3H8	CAAT-box	CAAAT	815	5	+	Pisum sativum	common cis-acting element in promoter and enhancer regions
CmC3H8	CAAT-box	CAAT	895	4	-	Nicotiana glutinosa
CmC3H8	CAAT-box	CAAT	929	4	+	Nicotiana glutinosa
CmC3H8	CAAT-box	CCAAT	954	5	+	Arabidopsis thaliana	common cis-acting element in promoter and enhancer regions
CmC3H8	CAAT-box	CAAT	955	4	+	Nicotiana glutinosa
CmC3H8	CAAT-box	CCAAT	982	5	+	Arabidopsis thaliana	common cis-acting element in promoter and enhancer regions
CmC3H8	CAAT-box	CAAT	983	4	+	Nicotiana glutinosa
CmC3H8	CAAT-box	CAAAT	985	5	-	Pisum sativum	common cis-acting element in promoter and enhancer regions
CmC3H8	CAAT-box	CAAT	1123	4	-	Nicotiana glutinosa
CmC3H8	CAAT-box	CAAAT	1127	5	-	Pisum sativum	common cis-acting element in promoter and enhancer regions
CmC3H8	CAAT-box	CAAT	1158	4	+	Nicotiana glutinosa
CmC3H8	CAAT-box	CAAT	1164	4	+	Nicotiana glutinosa
CmC3H8	CAAT-box	CAAT	1166	4	-	Nicotiana glutinosa
CmC3H8	CAAT-box	CAAAT	1182	5	-	Pisum sativum	common cis-acting element in promoter and enhancer regions
CmC3H8	CAAT-box	CAAAT	1350	5	+	Pisum sativum	common cis-acting element in promoter and enhancer regions
CmC3H8	CAAT-box	CCAAT	1367	5	+	Arabidopsis thaliana	common cis-acting element in promoter and enhancer regions
CmC3H8	CAAT-box	CAAT	1368	4	+	Nicotiana glutinosa
CmC3H8	CAAT-box	CAAT	1379	4	-	Nicotiana glutinosa
CmC3H8	CAAT-box	CAAT	1411	4	+	Nicotiana glutinosa
CmC3H8	CAAT-box	CAAT	1454	4	+	Nicotiana glutinosa
CmC3H8	CAAT-box	CAAT	1510	4	-	Nicotiana glutinosa
CmC3H8	CAAT-box	CAAT	1526	4	+	Nicotiana glutinosa
CmC3H8	CAAT-box	CCAAT	1606	5	+	Arabidopsis thaliana	common cis-acting element in promoter and enhancer regions
CmC3H8	CAAT-box	CAAT	1607	4	+	Nicotiana glutinosa
CmC3H8	CAAT-box	CAAT	1609	4	-	Nicotiana glutinosa
CmC3H8	CAAT-box	CCAAT	1618	5	-	Arabidopsis thaliana	common cis-acting element in promoter and enhancer regions
CmC3H8	CAAT-box	CAAT	1706	4	+	Nicotiana glutinosa
CmC3H8	CAAT-box	CAAT	1780	4	+	Nicotiana glutinosa
CmC3H8	CAAT-box	CAAT	1792	4	+	Nicotiana glutinosa
CmC3H8	CAAT-box	CAAT	1842	4	-	Nicotiana glutinosa
CmC3H8	CAAT-box	CAAAT	1846	5	+	Pisum sativum	common cis-acting element in promoter and enhancer regions
CmC3H8	CAAT-box	CAAAT	1896	5	-	Pisum sativum	common cis-acting element in promoter and enhancer regions
CmC3H8	CAAT-box	CAAAT	1905	5	-	Pisum sativum	common cis-acting element in promoter and enhancer regions
CmC3H8	CAAT-box	CAAAT	1974	5	-	Pisum sativum	common cis-acting element in promoter and enhancer regions
CmC3H8	circadian	CAAAGATATC	1674	9	+	Lycopersicon esculentum	cis-acting regulatory element involved in circadian control
CmC3H8	TATA	TATAAAAT	1070	8	-	Arabidopsis thaliana
CmC3H8	AT-rich element	ATAGAAATCAA	1100	10	-	Glycine max	binding site of AT-rich DNA binding protein (ATBP-1)
CmC3H8	MSA-like	(T/C)C(T/C)AACGG(T/C)(T/C)A	1629	8.5	-	Catharanthus roseus	cis-acting element involved in cell cycle regulation
CmC3H8	I-box	cCATATCCAAT	1600	10	+	Flaveria trinervia	part of a light responsive element
CmC3H9	AAGAA-motif	GAAAGAA	450	7	+	Avena sativa
CmC3H9	AAGAA-motif	GAAAGAA	1851	7	+	Avena sativa
CmC3H9	Unnamed__6	taTAAATATct	786	10	+	Zea mays
CmC3H9	HD-Zip 1	CAAT(A/T)ATTG	463	8.5	+	Arabidopsis thaliana	element involved in differentiation of the palisade mesophyll cells
CmC3H9	ABRE	ACGTG	270	5	-	Arabidopsis thaliana	cis-acting element involved in the abscisic acid responsiveness
CmC3H9	ABRE	CACGTG	1906	6	-	Arabidopsis thaliana	cis-acting element involved in the abscisic acid responsiveness
CmC3H9	ABRE	ACGTG	1907	5	+	Arabidopsis thaliana	cis-acting element involved in the abscisic acid responsiveness
CmC3H9	ABRE3a	TACGTG	270	6	-	Zea mays
CmC3H9		motif_sequence	351	4	+	organism	short_function
CmC3H9		motif_sequence	454	4	-	organism	short_function
CmC3H9		motif_sequence	1099	4	-	organism	short_function
CmC3H9		motif_sequence	1900	4	-	organism	short_function
CmC3H9	MRE	AACCTAA	772	7	-	Petroselinum crispum	MYB binding site involved in light responsiveness
CmC3H9	MYC	CATTTG	1426	6	+	Arabidopsis thaliana
CmC3H9	MYC	CATTTG	1819	6	-	Arabidopsis thaliana
CmC3H9	WUN-motif	AAATTACT	914	8	+	Nicotiana glutinosa
CmC3H9	G-box	TACGTG	270	6	-	Arabidopsis thaliana	cis-acting regulatory element involved in light responsiveness
CmC3H9	G-box	CACGTG	1906	6	-	Arabidopsis thaliana	cis-acting regulatory element involved in light responsiveness
CmC3H9	TCA-element	CCATCTTTTT	333	9	-	Nicotiana tabacum	cis-acting element involved in salicylic acid responsiveness
CmC3H9	TCA-element	CCATCTTTTT	1952	9	+	Nicotiana tabacum	cis-acting element involved in salicylic acid responsiveness
CmC3H9	ARE	AAACCA	971	6	-	Zea mays	cis-acting regulatory element essential for the anaerobic induction
CmC3H9	ARE	AAACCA	1120	6	+	Zea mays	cis-acting regulatory element essential for the anaerobic induction
CmC3H9	Unnamed__2	AACCTAACCT	769	9	-	Petroselinum hortense
CmC3H9	ABRE4	CACGTA	270	6	+	Zea mays
CmC3H9	AT-rich element	ATAGAAATCAA	875	10	+	Glycine max	binding site of AT-rich DNA binding protein (ATBP-1)
CmC3H9	AT-rich element	ATAGAAATCAA	1760	10	+	Glycine max	binding site of AT-rich DNA binding protein (ATBP-1)
CmC3H9	TGA-element	AACGAC	1068	6	-	Brassica oleracea	auxin-responsive element
CmC3H9	TGA-element	AACGAC	1222	6	+	Brassica oleracea	auxin-responsive element
CmC3H9	Myc	TCTCTTA	477	7	-	Arabidopsis thaliana
CmC3H9	TATA	TATAAAAT	1611	8	+	Arabidopsis thaliana
CmC3H9	ACE	CTAACGTATT	1557	9	-	Petroselinum crispum	cis-acting element involved in light responsiveness
CmC3H9	ATCT-motif	AATCTAATCC	242	9	+	Pisum sativum	part of a conserved DNA module involved in light responsiveness
CmC3H9	ATCT-motif	AATCTAATCC	1193	9	-	Pisum sativum	part of a conserved DNA module involved in light responsiveness
CmC3H9	GT1-motif	GGTTAA	341	6	+	Arabidopsis thaliana	light responsive element
CmC3H9	GT1-motif	GGTTAA	775	6	+	Arabidopsis thaliana	light responsive element
CmC3H9	W box	TTGACC	1981	6	+	Arabidopsis thaliana
CmC3H9	CAAT-box	CAAT	2	4	+	Nicotiana glutinosa
CmC3H9	CAAT-box	CAAT	29	4	+	Nicotiana glutinosa
CmC3H9	CAAT-box	CAAT	80	4	+	Nicotiana glutinosa
CmC3H9	CAAT-box	CAAT	266	4	+	Nicotiana glutinosa
CmC3H9	CAAT-box	CAAT	308	4	+	Nicotiana glutinosa
CmC3H9	CAAT-box	CAAT	463	4	+	Nicotiana glutinosa
CmC3H9	CAAT-box	CAAT	468	4	-	Nicotiana glutinosa
CmC3H9	CAAT-box	CAAT	515	4	+	Nicotiana glutinosa
CmC3H9	CAAT-box	CAAAT	616	5	+	Pisum sativum	common cis-acting element in promoter and enhancer regions
CmC3H9	CAAT-box	CAAAT	651	5	+	Pisum sativum	common cis-acting element in promoter and enhancer regions
CmC3H9	CAAT-box	CCAAT	658	5	+	Arabidopsis thaliana	common cis-acting element in promoter and enhancer regions
CmC3H9	CAAT-box	CAAT	659	4	+	Nicotiana glutinosa
CmC3H9	CAAT-box	CAAT	875	4	-	Nicotiana glutinosa
CmC3H9	CAAT-box	CAAT	1001	4	+	Nicotiana glutinosa
CmC3H9	CAAT-box	CAAT	1011	4	+	Nicotiana glutinosa
CmC3H9	CAAT-box	CAAT	1106	4	+	Nicotiana glutinosa
CmC3H9	CAAT-box	CCAAT	1123	5	+	Arabidopsis thaliana	common cis-acting element in promoter and enhancer regions
CmC3H9	CAAT-box	CAAT	1124	4	+	Nicotiana glutinosa
CmC3H9	CAAT-box	CAAT	1157	4	-	Nicotiana glutinosa
CmC3H9	CAAT-box	CAAT	1200	4	-	Nicotiana glutinosa
CmC3H9	CAAT-box	CAAAT	1210	5	-	Pisum sativum	common cis-acting element in promoter and enhancer regions
CmC3H9	CAAT-box	CAAT	1310	4	+	Nicotiana glutinosa
CmC3H9	CAAT-box	CAAT	1419	4	+	Nicotiana glutinosa
CmC3H9	CAAT-box	CAAAT	1421	5	-	Pisum sativum	common cis-acting element in promoter and enhancer regions
CmC3H9	CAAT-box	CAAAT	1427	5	-	Pisum sativum	common cis-acting element in promoter and enhancer regions
CmC3H9	CAAT-box	CAAT	1535	4	+	Nicotiana glutinosa
CmC3H9	CAAT-box	CAAAT	1581	5	-	Pisum sativum	common cis-acting element in promoter and enhancer regions
CmC3H9	CAAT-box	CAAAT	1634	5	+	Pisum sativum	common cis-acting element in promoter and enhancer regions
CmC3H9	CAAT-box	CAAAT	1712	5	+	Pisum sativum	common cis-acting element in promoter and enhancer regions
CmC3H9	CAAT-box	CCAAT	1810	5	-	Arabidopsis thaliana	common cis-acting element in promoter and enhancer regions
CmC3H9	CAAT-box	CAAAT	1819	5	+	Pisum sativum	common cis-acting element in promoter and enhancer regions
CmC3H9	CAAT-box	CAAT	1830	4	+	Nicotiana glutinosa
CmC3H9	CAAT-box	CAAAT	1994	5	+	Pisum sativum	common cis-acting element in promoter and enhancer regions
CmC3H9	ERE	ATTTTAAA	677	8	-	Nicotiana glutinos
CmC3H9	ERE	ATTTTAAA	1086	8	-	Nicotiana glutinos
CmC3H9	ERE	ATTTTAAA	1515	8	-	Nicotiana glutinos
CmC3H9	ERE	ATTTTAAA	1738	8	+	Nicotiana glutinos
CmC3H9	LAMP-element	CTTTATCA	439	8	-	Pisum sativum	part of a light responsive element
CmC3H9	Box 4	ATTAAT	66	6	+	Petroselinum crispum	part of a conserved DNA module involved in light responsiveness
CmC3H9	Box 4	ATTAAT	424	6	+	Petroselinum crispum	part of a conserved DNA module involved in light responsiveness
CmC3H9	Box 4	ATTAAT	720	6	+	Petroselinum crispum	part of a conserved DNA module involved in light responsiveness
CmC3H9	Box 4	ATTAAT	1134	6	-	Petroselinum crispum	part of a conserved DNA module involved in light responsiveness
CmC3H9	Box 4	ATTAAT	1717	6	-	Petroselinum crispum	part of a conserved DNA module involved in light responsiveness
CmC3H9	Unnamed__4	CTCC	146	4	-	Petroselinum hortense
CmC3H9	Unnamed__4	CTCC	155	4	-	Petroselinum hortense
CmC3H9	Unnamed__4	CTCC	234	4	-	Petroselinum hortense
CmC3H9	Unnamed__4	CTCC	1395	4	+	Petroselinum hortense
CmC3H9	CGTCA-motif	CGTCA	1910	5	-	Hordeum vulgare	cis-acting regulatory element involved in the MeJA-responsiveness
CmC3H9	WRE3	CCACCT	1939	6	+	Pisum sativum
CmC3H9	G-Box	CACGTG	1906	6	-	Pisum sativum	cis-acting regulatory element involved in light responsiveness
CmC3H9	MYB	TAACCA	340	6	-	Arabidopsis thaliana
CmC3H9	MYB	CAACCA	435	6	-	Arabidopsis thaliana
CmC3H9	MYB	TAACCA	620	6	+	Arabidopsis thaliana
CmC3H9	MYB	TAACCA	655	6	+	Arabidopsis thaliana
CmC3H9	MYB	CAACCA	1444	6	-	Arabidopsis thaliana
CmC3H9	MBSI	aaaAaaC(G/C)GTTA	334	10.5	+	Petunia hybrida	MYB binding site involved in flavonoid biosynthetic genes regulation
CmC3H9	Myb	TAACTG	667	6	+	Arabidopsis thaliana
CmC3H9	TCT-motif	TCTTAC	471	6	-	Arabidopsis thaliana	part of a light responsive element
CmC3H9	GATA-motif	AAGATAAGATT	1192	10	+	Arabidopsis thaliana	part of a light responsive element
CmC3H9	GATA-motif	AAGATAAGATT	1536	10	-	Arabidopsis thaliana	part of a light responsive element
CmC3H9	TC-rich repeats	ATTCTCTAAC	1203	9	-	Nicotiana tabacum	cis-acting element involved in defense and stress responsiveness
CmC3H9	AT~TATA-box	TATATA	320	6	+	Arabidopsis thaliana
CmC3H9	AT~TATA-box	TATATA	1273	6	-	Arabidopsis thaliana
CmC3H9	TATA-box	TATA	88	4	+	Arabidopsis thaliana	core promoter element around -30 of transcription start
CmC3H9	TATA-box	TATA	230	4	+	Arabidopsis thaliana	core promoter element around -30 of transcription start
CmC3H9	TATA-box	TATATTTATATTT	274	12	+	Avena sativa	core promoter element around -30 of transcription start
CmC3H9	TATA-box	TATAAAT	277	7	-	Brassica juncea	core promoter element around -30 of transcription start
CmC3H9	TATA-box	TATAAA	278	6	-	Helianthus annuus	core promoter element around -30 of transcription start
CmC3H9	TATA-box	TATAA	279	5	-	Arabidopsis thaliana	core promoter element around -30 of transcription start
CmC3H9	TATA-box	TATA	280	4	+	Arabidopsis thaliana	core promoter element around -30 of transcription start
CmC3H9	TATA-box	TATATA	320	6	+	Arabidopsis thaliana	core promoter element around -30 of transcription start
CmC3H9	TATA-box	ATATAA	321	6	+	Brassica oleracea	core promoter element around -30 of transcription start
CmC3H9	TATA-box	TATA	322	4	+	Arabidopsis thaliana	core promoter element around -30 of transcription start
CmC3H9	TATA-box	ATATAT	388	6	+	Brassica napus	core promoter element around -30 of transcription start
CmC3H9	TATA-box	TATA	389	4	+	Arabidopsis thaliana	core promoter element around -30 of transcription start
CmC3H9	TATA-box	taTATAAAtc	543	9	+	Arabidopsis thaliana	core promoter element around -30 of transcription start
CmC3H9	TATA-box	TATAA	544	5	-	Arabidopsis thaliana	core promoter element around -30 of transcription start
CmC3H9	TATA-box	TATA	545	4	+	Arabidopsis thaliana	core promoter element around -30 of transcription start
CmC3H9	TATA-box	TATA	562	4	+	Arabidopsis thaliana	core promoter element around -30 of transcription start
CmC3H9	TATA-box	ATTATA	724	6	+	Brassica napus	core promoter element around -30 of transcription start
CmC3H9	TATA-box	TATAA	725	5	-	Arabidopsis thaliana	core promoter element around -30 of transcription start
CmC3H9	TATA-box	TATA	726	4	+	Arabidopsis thaliana	core promoter element around -30 of transcription start
CmC3H9	TATA-box	TATACA	784	6	-	Helianthus annuus	core promoter element around -30 of transcription start
CmC3H9	TATA-box	TATA	786	4	+	Arabidopsis thaliana	core promoter element around -30 of transcription start
CmC3H9	TATA-box	ATTATA	846	6	+	Brassica napus	core promoter element around -30 of transcription start
CmC3H9	TATA-box	TATAA	847	5	-	Arabidopsis thaliana	core promoter element around -30 of transcription start
CmC3H9	TATA-box	TATA	848	4	+	Arabidopsis thaliana	core promoter element around -30 of transcription start
CmC3H9	TATA-box	TATACA	1032	6	-	Helianthus annuus	core promoter element around -30 of transcription start
CmC3H9	TATA-box	TATA	1034	4	-	Arabidopsis thaliana	core promoter element around -30 of transcription start
CmC3H9	TATA-box	TAAAGATT	1190	8	+	Arabidopsis thaliana	core promoter element around -30 of transcription start
CmC3H9	TATA-box	TACAAAA	1259	7	+	Oryza sativa	core promoter element around -30 of transcription start
CmC3H9	TATA-box	TATATA	1273	6	-	Arabidopsis thaliana	core promoter element around -30 of transcription start
CmC3H9	TATA-box	TATA	1275	4	-	Arabidopsis thaliana	core promoter element around -30 of transcription start
CmC3H9	TATA-box	TATAAAT	1303	7	-	Brassica juncea	core promoter element around -30 of transcription start
CmC3H9	TATA-box	TATAAA	1304	6	-	Helianthus annuus	core promoter element around -30 of transcription start
CmC3H9	TATA-box	TATAA	1305	5	-	Arabidopsis thaliana	core promoter element around -30 of transcription start
CmC3H9	TATA-box	TATA	1306	4	-	Arabidopsis thaliana	core promoter element around -30 of transcription start
CmC3H9	TATA-box	TATAAAT	1312	7	-	Brassica juncea	core promoter element around -30 of transcription start
CmC3H9	TATA-box	TATAAA	1313	6	-	Helianthus annuus	core promoter element around -30 of transcription start
CmC3H9	TATA-box	TATAA	1314	5	-	Arabidopsis thaliana	core promoter element around -30 of transcription start
CmC3H9	TATA-box	TATA	1315	4	-	Arabidopsis thaliana	core promoter element around -30 of transcription start
CmC3H9	TATA-box	TATAAAA	1367	7	-	Pisum sativum	core promoter element around -30 of transcription start
CmC3H9	TATA-box	TATAAA	1368	6	-	Helianthus annuus	core promoter element around -30 of transcription start
CmC3H9	TATA-box	TATAA	1369	5	-	Arabidopsis thaliana	core promoter element around -30 of transcription start
CmC3H9	TATA-box	TATA	1370	4	-	Arabidopsis thaliana	core promoter element around -30 of transcription start
CmC3H9	TATA-box	TATTTAAA	1372	8	+	Arabidopsis thaliana	core promoter element around -30 of transcription start
CmC3H9	TATA-box	TATTTAAA	1433	8	-	Arabidopsis thaliana	core promoter element around -30 of transcription start
CmC3H9	TATA-box	ATATAT	1510	6	-	Brassica napus	core promoter element around -30 of transcription start
CmC3H9	TATA-box	TATA	1511	4	-	Arabidopsis thaliana	core promoter element around -30 of transcription start
CmC3H9	TATA-box	TATTTAAA	1513	8	+	Arabidopsis thaliana	core promoter element around -30 of transcription start
CmC3H9	TATA-box	TATA	1578	4	-	Arabidopsis thaliana	core promoter element around -30 of transcription start
CmC3H9	TATA-box	TATAAAA	1608	7	-	Pisum sativum	core promoter element around -30 of transcription start
CmC3H9	TATA-box	TATAAA	1609	6	-	Helianthus annuus	core promoter element around -30 of transcription start
CmC3H9	TATA-box	TATAA	1610	5	-	Arabidopsis thaliana	core promoter element around -30 of transcription start
CmC3H9	TATA-box	TATA	1611	4	-	Arabidopsis thaliana	core promoter element around -30 of transcription start
CmC3H9	TATA-box	TATAAAA	1729	7	-	Pisum sativum	core promoter element around -30 of transcription start
CmC3H9	TATA-box	TATAAA	1730	6	-	Helianthus annuus	core promoter element around -30 of transcription start
CmC3H9	TATA-box	TATAA	1731	5	-	Arabidopsis thaliana	core promoter element around -30 of transcription start
CmC3H9	TATA-box	TATA	1732	4	-	Arabidopsis thaliana	core promoter element around -30 of transcription start
CmC3H9	TATA-box	TATAA	1748	5	-	Arabidopsis thaliana	core promoter element around -30 of transcription start
CmC3H9	TATA-box	TATA	1749	4	-	Arabidopsis thaliana	core promoter element around -30 of transcription start
CmC3H9	TGACG-motif	TGACG	1910	5	+	Hordeum vulgare	cis-acting regulatory element involved in the MeJA-responsiveness
CmC3H9	AT-rich sequence	TAAAATACT	554	9	+	Pisum sativum	element for maximal elicitor-mediated activation (2copies)
CmC3H9	as-1	TGACG	1910	5	+	Arabidopsis thaliana
CmC3H9	MYB-like sequence	TAACCA	340	6	-	Arabidopsis thaliana
CmC3H9	MYB-like sequence	TAACCA	620	6	+	Arabidopsis thaliana
CmC3H9	MYB-like sequence	TAACCA	655	6	+	Arabidopsis thaliana
CmC3H9	GA-motif	ATAGATAA	498	8	-	Arabidopsis thaliana	part of a light responsive element
CmC3H10	TCT-motif	TCTTAC	386	6	-	Arabidopsis thaliana	part of a light responsive element
CmC3H10	Myb	TAACTG	532	6	+	Arabidopsis thaliana
CmC3H10	Myb	CAACTG	1636	6	+	Arabidopsis thaliana
CmC3H10	G-box	CACGTG	478	6	+	Arabidopsis thaliana	cis-acting regulatory element involved in light responsiveness
CmC3H10	GATA-motif	GATAGGG	235	7	+	Pisum sativum	part of a light responsive element
CmC3H10	TC-rich repeats	GTTTTCTTAC	386	9	-	Nicotiana tabacum	cis-acting element involved in defense and stress responsiveness
CmC3H10	TC-rich repeats	GTTTTCTTAC	1711	9	-	Nicotiana tabacum	cis-acting element involved in defense and stress responsiveness
CmC3H10	AT~TATA-box	TATATA	427	6	+	Arabidopsis thaliana
CmC3H10	AT~TATA-box	TATATA	626	6	+	Arabidopsis thaliana
CmC3H10	AT~TATA-box	TATATA	741	6	+	Arabidopsis thaliana
CmC3H10	AT~TATA-box	TATATA	973	6	+	Arabidopsis thaliana
CmC3H10	AT~TATA-box	TATATA	975	6	+	Arabidopsis thaliana
CmC3H10	AT~TATA-box	TATATA	1053	6	-	Arabidopsis thaliana
CmC3H10	AT~TATA-box	TATATA	1344	6	-	Arabidopsis thaliana
CmC3H10	Box 4	ATTAAT	137	6	+	Petroselinum crispum	part of a conserved DNA module involved in light responsiveness
CmC3H10	Box 4	ATTAAT	295	6	+	Petroselinum crispum	part of a conserved DNA module involved in light responsiveness
CmC3H10	Box 4	ATTAAT	750	6	+	Petroselinum crispum	part of a conserved DNA module involved in light responsiveness
CmC3H10	Box 4	ATTAAT	1657	6	-	Petroselinum crispum	part of a conserved DNA module involved in light responsiveness
CmC3H10	Box 4	ATTAAT	1661	6	-	Petroselinum crispum	part of a conserved DNA module involved in light responsiveness
CmC3H10	Box 4	ATTAAT	1665	6	-	Petroselinum crispum	part of a conserved DNA module involved in light responsiveness
CmC3H10	MYC	CATGTG	604	6	+	Arabidopsis thaliana
CmC3H10	MYC	CATTTG	1306	6	-	Arabidopsis thaliana
CmC3H10	Unnamed__4	CTCC	561	4	-	Petroselinum hortense
CmC3H10	Unnamed__4	CTCC	994	4	-	Petroselinum hortense
CmC3H10	Unnamed__4	CTCC	1482	4	-	Petroselinum hortense
CmC3H10	MYB	TAACCA	1244	6	-	Arabidopsis thaliana
CmC3H10	MYB	CAACCA	1788	6	-	Arabidopsis thaliana
CmC3H10	G-Box	CACGTG	478	6	+	Pisum sativum	cis-acting regulatory element involved in light responsiveness
CmC3H10	TCA	TCATCTTCAT	861	9	-	Pisum sativum
CmC3H10	TCA	TCATCTTCAT	960	9	-	Pisum sativum
CmC3H10	TCA	TCATCTTCAT	1800	9	+	Pisum sativum
CmC3H10	TCA	TCATCTTCAT	1829	9	-	Pisum sativum
CmC3H10	MYB-like sequence	TAACCA	1244	6	-	Arabidopsis thaliana
CmC3H10	P-box	CCTTTTG	1477	7	-	Oryza sativa	gibberellin-responsive element
CmC3H10	GA-motif	ATAGATAA	1105	8	+	Arabidopsis thaliana	part of a light responsive element
CmC3H10	TCA-element	CCATCTTTTT	1263	9	-	Nicotiana tabacum	cis-acting element involved in salicylic acid responsiveness
CmC3H10	ARE	AAACCA	471	6	+	Zea mays	cis-acting regulatory element essential for the anaerobic induction
CmC3H10	ARE	AAACCA	695	6	+	Zea mays	cis-acting regulatory element essential for the anaerobic induction
CmC3H10	ARE	AAACCA	921	6	-	Zea mays	cis-acting regulatory element essential for the anaerobic induction
CmC3H10	ARE	AAACCA	1632	6	+	Zea mays	cis-acting regulatory element essential for the anaerobic induction
CmC3H10	TATA-box	ATATAT	78	6	+	Brassica napus	core promoter element around -30 of transcription start
CmC3H10	TATA-box	TATA	79	4	+	Arabidopsis thaliana	core promoter element around -30 of transcription start
CmC3H10	TATA-box	ATATAT	287	6	+	Brassica napus	core promoter element around -30 of transcription start
CmC3H10	TATA-box	TATA	288	4	+	Arabidopsis thaliana	core promoter element around -30 of transcription start
CmC3H10	TATA-box	TATA	309	4	+	Arabidopsis thaliana	core promoter element around -30 of transcription start
CmC3H10	TATA-box	ATTATA	320	6	+	Brassica napus	core promoter element around -30 of transcription start
CmC3H10	TATA-box	TATAA	321	5	-	Arabidopsis thaliana	core promoter element around -30 of transcription start
CmC3H10	TATA-box	TATA	322	4	+	Arabidopsis thaliana	core promoter element around -30 of transcription start
CmC3H10	TATA-box	ccTATAAAaa	355	9	+	Arabidopsis thaliana	core promoter element around -30 of transcription start
CmC3H10	TATA-box	ATTATA	425	6	+	Brassica napus	core promoter element around -30 of transcription start
CmC3H10	TATA-box	TATATAA	426	7	-	Arabidopsis thaliana	core promoter element around -30 of transcription start
CmC3H10	TATA-box	TATATA	427	6	+	Arabidopsis thaliana	core promoter element around -30 of transcription start
CmC3H10	TATA-box	ATATAA	428	6	+	Brassica oleracea	core promoter element around -30 of transcription start
CmC3H10	TATA-box	TATA	429	4	+	Arabidopsis thaliana	core promoter element around -30 of transcription start
CmC3H10	TATA-box	ATTATA	454	6	+	Brassica napus	core promoter element around -30 of transcription start
CmC3H10	TATA-box	TATAA	455	5	-	Arabidopsis thaliana	core promoter element around -30 of transcription start
CmC3H10	TATA-box	TATA	456	4	+	Arabidopsis thaliana	core promoter element around -30 of transcription start
CmC3H10	TATA-box	TATA	466	4	+	Arabidopsis thaliana	core promoter element around -30 of transcription start
CmC3H10	TATA-box	ATATAT	485	6	+	Brassica napus	core promoter element around -30 of transcription start
CmC3H10	TATA-box	TATA	486	4	+	Arabidopsis thaliana	core promoter element around -30 of transcription start
CmC3H10	TATA-box	ATATAA	514	6	+	Brassica oleracea	core promoter element around -30 of transcription start
CmC3H10	TATA-box	TATA	515	4	+	Arabidopsis thaliana	core promoter element around -30 of transcription start
CmC3H10	TATA-box	TATA	545	4	+	Arabidopsis thaliana	core promoter element around -30 of transcription start
CmC3H10	TATA-box	TATA	614	4	+	Arabidopsis thaliana	core promoter element around -30 of transcription start
CmC3H10	TATA-box	ATATAT	625	6	+	Brassica napus	core promoter element around -30 of transcription start
CmC3H10	TATA-box	TATATA	626	6	+	Arabidopsis thaliana	core promoter element around -30 of transcription start
CmC3H10	TATA-box	ATATAA	627	6	+	Brassica oleracea	core promoter element around -30 of transcription start
CmC3H10	TATA-box	TATA	628	4	+	Arabidopsis thaliana	core promoter element around -30 of transcription start
CmC3H10	TATA-box	TATTTAAA	678	8	-	Arabidopsis thaliana	core promoter element around -30 of transcription start
CmC3H10	TATA-box	TATA	684	4	+	Arabidopsis thaliana	core promoter element around -30 of transcription start
CmC3H10	TATA-box	ATATAA	713	6	+	Brassica oleracea	core promoter element around -30 of transcription start
CmC3H10	TATA-box	TATA	714	4	+	Arabidopsis thaliana	core promoter element around -30 of transcription start
CmC3H10	TATA-box	ATATAT	740	6	+	Brassica napus	core promoter element around -30 of transcription start
CmC3H10	TATA-box	TATATA	741	6	+	Arabidopsis thaliana	core promoter element around -30 of transcription start
CmC3H10	TATA-box	ATATAT	742	6	+	Brassica napus	core promoter element around -30 of transcription start
CmC3H10	TATA-box	TATA	743	4	+	Arabidopsis thaliana	core promoter element around -30 of transcription start
CmC3H10	TATA-box	TATACA	755	6	-	Helianthus annuus	core promoter element around -30 of transcription start
CmC3H10	TATA-box	TATA	757	4	+	Arabidopsis thaliana	core promoter element around -30 of transcription start
CmC3H10	TATA-box	TATA	786	4	+	Arabidopsis thaliana	core promoter element around -30 of transcription start
CmC3H10	TATA-box	TATTTAAA	846	8	-	Arabidopsis thaliana	core promoter element around -30 of transcription start
CmC3H10	TATA-box	TATA	878	4	+	Arabidopsis thaliana	core promoter element around -30 of transcription start
CmC3H10	TATA-box	ATATAA	940	6	+	Brassica oleracea	core promoter element around -30 of transcription start
CmC3H10	TATA-box	TATA	941	4	+	Arabidopsis thaliana	core promoter element around -30 of transcription start
CmC3H10	TATA-box	ATTATA	971	6	+	Brassica napus	core promoter element around -30 of transcription start
CmC3H10	TATA-box	TATATAA	972	7	-	Arabidopsis thaliana	core promoter element around -30 of transcription start
CmC3H10	TATA-box	TATATA	973	6	+	Arabidopsis thaliana	core promoter element around -30 of transcription start
CmC3H10	TATA-box	ATATAT	974	6	+	Brassica napus	core promoter element around -30 of transcription start
CmC3H10	TATA-box	TATATA	975	6	+	Arabidopsis thaliana	core promoter element around -30 of transcription start
CmC3H10	TATA-box	ATATAA	976	6	+	Brassica oleracea	core promoter element around -30 of transcription start
CmC3H10	TATA-box	TATA	977	4	+	Arabidopsis thaliana	core promoter element around -30 of transcription start
CmC3H10	TATA-box	TACAAAA	1006	7	+	Oryza sativa	core promoter element around -30 of transcription start
CmC3H10	TATA-box	TATATA	1053	6	-	Arabidopsis thaliana	core promoter element around -30 of transcription start
CmC3H10	TATA-box	ATATAT	1054	6	-	Brassica napus	core promoter element around -30 of transcription start
CmC3H10	TATA-box	TATA	1055	4	-	Arabidopsis thaliana	core promoter element around -30 of transcription start
CmC3H10	TATA-box	TATAA	1067	5	-	Arabidopsis thaliana	core promoter element around -30 of transcription start
CmC3H10	TATA-box	TATA	1068	4	-	Arabidopsis thaliana	core promoter element around -30 of transcription start
CmC3H10	TATA-box	TATA	1104	4	-	Arabidopsis thaliana	core promoter element around -30 of transcription start
CmC3H10	TATA-box	TATA	1143	4	-	Arabidopsis thaliana	core promoter element around -30 of transcription start
CmC3H10	TATA-box	TATA	1171	4	-	Arabidopsis thaliana	core promoter element around -30 of transcription start
CmC3H10	TATA-box	ATATAA	1255	6	+	Brassica oleracea	core promoter element around -30 of transcription start
CmC3H10	TATA-box	TATA	1256	4	-	Arabidopsis thaliana	core promoter element around -30 of transcription start
CmC3H10	TATA-box	ATTATA	1342	6	+	Brassica napus	core promoter element around -30 of transcription start
CmC3H10	TATA-box	TATATAA	1343	7	-	Arabidopsis thaliana	core promoter element around -30 of transcription start
CmC3H10	TATA-box	TATATA	1344	6	-	Arabidopsis thaliana	core promoter element around -30 of transcription start
CmC3H10	TATA-box	ATATAT	1345	6	-	Brassica napus	core promoter element around -30 of transcription start
CmC3H10	TATA-box	TATA	1346	4	-	Arabidopsis thaliana	core promoter element around -30 of transcription start
CmC3H10	TATA-box	TATAAA	1373	6	-	Helianthus annuus	core promoter element around -30 of transcription start
CmC3H10	TATA-box	TATAA	1374	5	-	Arabidopsis thaliana	core promoter element around -30 of transcription start
CmC3H10	TATA-box	TATA	1375	4	-	Arabidopsis thaliana	core promoter element around -30 of transcription start
CmC3H10	TATA-box	TATA	1486	4	-	Arabidopsis thaliana	core promoter element around -30 of transcription start
CmC3H10	TATA-box	ATTATA	1542	6	+	Brassica napus	core promoter element around -30 of transcription start
CmC3H10	TATA-box	TATAA	1543	5	-	Arabidopsis thaliana	core promoter element around -30 of transcription start
CmC3H10	TATA-box	TATA	1544	4	-	Arabidopsis thaliana	core promoter element around -30 of transcription start
CmC3H10	TATA-box	TATAA	1598	5	-	Arabidopsis thaliana	core promoter element around -30 of transcription start
CmC3H10	TATA-box	TATA	1599	4	-	Arabidopsis thaliana	core promoter element around -30 of transcription start
CmC3H10	TATA-box	ATATAA	1813	6	+	Brassica oleracea	core promoter element around -30 of transcription start
CmC3H10	TATA-box	TATA	1814	4	-	Arabidopsis thaliana	core promoter element around -30 of transcription start
CmC3H10	TATA-box	TATA	1858	4	-	Arabidopsis thaliana	core promoter element around -30 of transcription start
CmC3H10	L-box	ATCCCACCTAC	175	10	+	Petroselinum crispum	part of a light responsive element
CmC3H10	I-box	gGATAAGGTG	234	9	+	Zea mays	part of a light responsive element
CmC3H10	TGA-element	AACGAC	1587	6	-	Brassica oleracea	auxin-responsive element
CmC3H10	AAGAA-motif	gGTAAAGAAA	1075	9	+	Avena sativa
CmC3H10	AAGAA-motif	gGTAAAGAAA	1709	9	+	Avena sativa
CmC3H10	AAGAA-motif	GAAAGAA	1711	7	+	Avena sativa
CmC3H10	TATA	TATAAAAT	941	8	+	Arabidopsis thaliana
CmC3H10	W box	TTGACC	400	6	+	Arabidopsis thaliana
CmC3H10	ERE	ATTTTAAA	651	8	-	Nicotiana glutinos
CmC3H10	ERE	ATTTTAAA	934	8	-	Nicotiana glutinos
CmC3H10	ERE	ATTTTAAA	1415	8	-	Nicotiana glutinos
CmC3H10	CAAT-box	CAAT	11	4	-	Nicotiana glutinosa
CmC3H10	CAAT-box	CAAT	132	4	+	Nicotiana glutinosa
CmC3H10	CAAT-box	CAAAT	172	5	+	Pisum sativum	common cis-acting element in promoter and enhancer regions
CmC3H10	CAAT-box	CAAAT	227	5	+	Pisum sativum	common cis-acting element in promoter and enhancer regions
CmC3H10	CAAT-box	CAAAT	230	5	-	Pisum sativum	common cis-acting element in promoter and enhancer regions
CmC3H10	CAAT-box	CAAT	334	4	-	Nicotiana glutinosa
CmC3H10	CAAT-box	CAAAT	371	5	-	Pisum sativum	common cis-acting element in promoter and enhancer regions
CmC3H10	CAAT-box	CAAT	380	4	-	Nicotiana glutinosa
CmC3H10	CAAT-box	CAAT	399	4	-	Nicotiana glutinosa
CmC3H10	CAAT-box	CAAT	412	4	-	Nicotiana glutinosa
CmC3H10	CAAT-box	CAAAT	442	5	-	Pisum sativum	common cis-acting element in promoter and enhancer regions
CmC3H10	CAAT-box	CAAT	550	4	-	Nicotiana glutinosa
CmC3H10	CAAT-box	CAAAT	572	5	-	Pisum sativum	common cis-acting element in promoter and enhancer regions
CmC3H10	CAAT-box	CCAAT	583	5	+	Arabidopsis thaliana	common cis-acting element in promoter and enhancer regions
CmC3H10	CAAT-box	CAAT	584	4	+	Nicotiana glutinosa
CmC3H10	CAAT-box	CCAAT	588	5	+	Arabidopsis thaliana	common cis-acting element in promoter and enhancer regions
CmC3H10	CAAT-box	CAAT	589	4	+	Nicotiana glutinosa
CmC3H10	CAAT-box	CAAAT	637	5	-	Pisum sativum	common cis-acting element in promoter and enhancer regions
CmC3H10	CAAT-box	CAAAT	710	5	+	Pisum sativum	common cis-acting element in promoter and enhancer regions
CmC3H10	CAAT-box	CAAT	736	4	-	Nicotiana glutinosa
CmC3H10	CAAT-box	CAAT	853	4	-	Nicotiana glutinosa
CmC3H10	CAAT-box	CAAAT	1237	5	+	Pisum sativum	common cis-acting element in promoter and enhancer regions
CmC3H10	CAAT-box	CAAAT	1306	5	+	Pisum sativum	common cis-acting element in promoter and enhancer regions
CmC3H10	CAAT-box	CAAT	1409	4	+	Nicotiana glutinosa
CmC3H10	CAAT-box	CAAAT	1457	5	-	Pisum sativum	common cis-acting element in promoter and enhancer regions
CmC3H10	CAAT-box	CAAAT	1468	5	+	Pisum sativum	common cis-acting element in promoter and enhancer regions
CmC3H10	CAAT-box	CAAAT	1608	5	+	Pisum sativum	common cis-acting element in promoter and enhancer regions
CmC3H10	CAAT-box	CAAT	1642	4	+	Nicotiana glutinosa
CmC3H10	CAAT-box	CAAT	1700	4	+	Nicotiana glutinosa
CmC3H10	CAAT-box	CAAT	1734	4	-	Nicotiana glutinosa
CmC3H10	CAAT-box	CAAT	1749	4	-	Nicotiana glutinosa
CmC3H10	CAAT-box	CAAT	1760	4	-	Nicotiana glutinosa
CmC3H10	CAAT-box	CAAAT	1773	5	-	Pisum sativum	common cis-acting element in promoter and enhancer regions
CmC3H10	CAAT-box	CAAT	1782	4	+	Nicotiana glutinosa
CmC3H10	CAAT-box	CAAAT	1854	5	+	Pisum sativum	common cis-acting element in promoter and enhancer regions
CmC3H10		motif_sequence	665	4	-	organism	short_function
CmC3H10		motif_sequence	1312	4	+	organism	short_function
CmC3H10		motif_sequence	1314	4	-	organism	short_function
CmC3H10		motif_sequence	1769	4	-	organism	short_function
CmC3H10		motif_sequence	1843	4	-	organism	short_function
CmC3H10		motif_sequence	1848	4	-	organism	short_function
CmC3H10		motif_sequence	1882	4	-	organism	short_function
CmC3H10	ABRE	CACGTG	478	6	+	Arabidopsis thaliana	cis-acting element involved in the abscisic acid responsiveness
CmC3H10	ABRE	ACGTG	479	5	+	Arabidopsis thaliana	cis-acting element involved in the abscisic acid responsiveness
CmC3H10	GT1-motif	GGTTAA	1245	6	+	Arabidopsis thaliana	light responsive element
CmC3H10	MBS	CAACTG	1636	6	+	Arabidopsis thaliana	MYB binding site involved in drought-inducibility
CmC3H11	CAAT-box	CAAAT	35	5	-	Pisum sativum	common cis-acting element in promoter and enhancer regions
CmC3H11	CAAT-box	CAAAT	43	5	+	Pisum sativum	common cis-acting element in promoter and enhancer regions
CmC3H11	CAAT-box	CAAT	82	4	-	Nicotiana glutinosa
CmC3H11	CAAT-box	CCAAT	210	5	-	Arabidopsis thaliana	common cis-acting element in promoter and enhancer regions
CmC3H11	CAAT-box	CAAT	447	4	+	Nicotiana glutinosa
CmC3H11	CAAT-box	CAAT	471	4	-	Nicotiana glutinosa
CmC3H11	CAAT-box	CAAT	539	4	+	Nicotiana glutinosa
CmC3H11	CAAT-box	CAAT	632	4	-	Nicotiana glutinosa
CmC3H11	CAAT-box	CAAAT	648	5	+	Pisum sativum	common cis-acting element in promoter and enhancer regions
CmC3H11	CAAT-box	CAAT	690	4	+	Nicotiana glutinosa
CmC3H11	CAAT-box	CAAT	777	4	-	Nicotiana glutinosa
CmC3H11	CAAT-box	CAAAT	781	5	+	Pisum sativum	common cis-acting element in promoter and enhancer regions
CmC3H11	CAAT-box	CCAAT	892	5	+	Arabidopsis thaliana	common cis-acting element in promoter and enhancer regions
CmC3H11	CAAT-box	CAAT	893	4	+	Nicotiana glutinosa
CmC3H11	CAAT-box	CAAT	923	4	+	Nicotiana glutinosa
CmC3H11	CAAT-box	CAAT	929	4	+	Nicotiana glutinosa
CmC3H11	CAAT-box	CAAAT	979	5	+	Pisum sativum	common cis-acting element in promoter and enhancer regions
CmC3H11	CAAT-box	CAAT	1018	4	+	Nicotiana glutinosa
CmC3H11	CAAT-box	CAAAT	1046	5	+	Pisum sativum	common cis-acting element in promoter and enhancer regions
CmC3H11	CAAT-box	CAAT	1090	4	+	Nicotiana glutinosa
CmC3H11	CAAT-box	CAAT	1092	4	-	Nicotiana glutinosa
CmC3H11	CAAT-box	CAAAT	1107	5	-	Pisum sativum	common cis-acting element in promoter and enhancer regions
CmC3H11	CAAT-box	CAAT	1132	4	-	Nicotiana glutinosa
CmC3H11	CAAT-box	CCAAT	1142	5	-	Arabidopsis thaliana	common cis-acting element in promoter and enhancer regions
CmC3H11	CAAT-box	CCAAT	1160	5	-	Arabidopsis thaliana	common cis-acting element in promoter and enhancer regions
CmC3H11	CAAT-box	CAAT	1212	4	-	Nicotiana glutinosa
CmC3H11	CAAT-box	CAAT	1360	4	+	Nicotiana glutinosa
CmC3H11	CAAT-box	CAAAT	1558	5	-	Pisum sativum	common cis-acting element in promoter and enhancer regions
CmC3H11	CAAT-box	CAAAT	1581	5	-	Pisum sativum	common cis-acting element in promoter and enhancer regions
CmC3H11	CAAT-box	CAAT	1601	4	+	Nicotiana glutinosa
CmC3H11	CAAT-box	CAAAT	1690	5	+	Pisum sativum	common cis-acting element in promoter and enhancer regions
CmC3H11	CAAT-box	CAAAT	1738	5	-	Pisum sativum	common cis-acting element in promoter and enhancer regions
CmC3H11	CAAT-box	CCAAT	1827	5	-	Arabidopsis thaliana	common cis-acting element in promoter and enhancer regions
CmC3H11	CAAT-box	CAAT	1906	4	-	Nicotiana glutinosa
CmC3H11	MRE	AACCTAA	936	7	+	Petroselinum crispum	MYB binding site involved in light responsiveness
CmC3H11		motif_sequence	113	4	+	organism	short_function
CmC3H11		motif_sequence	440	4	-	organism	short_function
CmC3H11		motif_sequence	865	4	+	organism	short_function
CmC3H11		motif_sequence	1423	4	+	organism	short_function
CmC3H11		motif_sequence	1649	4	+	organism	short_function
CmC3H11		motif_sequence	1665	4	-	organism	short_function
CmC3H11	GT1-motif	GGTTAA	22	6	+	Arabidopsis thaliana	light responsive element
CmC3H11	GT1-motif	GGTTAAT	593	7	-	Avena sativa	light responsive element
CmC3H11	GT1-motif	GGTTAA	594	6	-	Arabidopsis thaliana	light responsive element
CmC3H11	GT1-motif	GGTTAA	888	6	-	Arabidopsis thaliana	light responsive element
CmC3H11	GT1-motif	GGTTAAT	1523	7	-	Avena sativa	light responsive element
CmC3H11	GT1-motif	GGTTAA	1524	6	-	Arabidopsis thaliana	light responsive element
CmC3H11	ABRE	ACGTG	268	5	+	Arabidopsis thaliana	cis-acting element involved in the abscisic acid responsiveness
CmC3H11	ABRE	ACGTG	697	5	+	Arabidopsis thaliana	cis-acting element involved in the abscisic acid responsiveness
CmC3H11	ABRE	ACGTG	1236	5	-	Arabidopsis thaliana	cis-acting element involved in the abscisic acid responsiveness
CmC3H11	MBS	CAACTG	1066	6	-	Arabidopsis thaliana	MYB binding site involved in drought-inducibility
CmC3H11	LTR	CCGAAA	811	6	+	Hordeum vulgare	cis-acting element involved in low-temperature responsiveness
CmC3H11	TCCC-motif	TCTCCCT	866	7	+	Spinacia oleracea	part of a light responsive element
CmC3H11	Myc	TCTCTTA	484	7	+	Arabidopsis thaliana
CmC3H11	AAGAA-motif	gGTAAAGAAA	306	9	-	Avena sativa
CmC3H11	AAGAA-motif	GAAAGAA	1731	7	+	Avena sativa
CmC3H11	AAGAA-motif	gGTAAAGAAA	1815	9	+	Avena sativa
CmC3H11	STRE	AGGGG	735	5	-	Arabidopsis thaliana
CmC3H11	STRE	AGGGG	1085	5	-	Arabidopsis thaliana
CmC3H11	STRE	AGGGG	1252	5	+	Arabidopsis thaliana
CmC3H11	STRE	AGGGG	1563	5	+	Arabidopsis thaliana
CmC3H11	MYB-like sequence	TAACCA	30	6	+	Arabidopsis thaliana
CmC3H11	MYB-like sequence	TAACCA	889	6	+	Arabidopsis thaliana
CmC3H11	as-1	TGACG	504	5	-	Arabidopsis thaliana
CmC3H11	AT-rich sequence	TAAAATACT	816	9	-	Pisum sativum	element for maximal elicitor-mediated activation (2copies)
CmC3H11	GCN4_motif	TGAGTCA	767	7	-	Oryza sativa	cis-regulatory element involved in endosperm expression
CmC3H11	AAAC-motif	CAATCAAAACCT	929	11	+	Spinacia oleracea	light responsive element
CmC3H11	TGACG-motif	TGACG	504	5	-	Hordeum vulgare	cis-acting regulatory element involved in the MeJA-responsiveness
CmC3H11	AE-box	AGAAACAA	1072	8	-	Arabidopsis thaliana	part of a module for light response
CmC3H11	TATA-box	ATTATA	7	6	+	Brassica napus	core promoter element around -30 of transcription start
CmC3H11	TATA-box	TATAA	8	5	-	Arabidopsis thaliana	core promoter element around -30 of transcription start
CmC3H11	TATA-box	TATA	9	4	+	Arabidopsis thaliana	core promoter element around -30 of transcription start
CmC3H11	TATA-box	TAAAGATT	57	8	-	Arabidopsis thaliana	core promoter element around -30 of transcription start
CmC3H11	TATA-box	TATA	588	4	+	Arabidopsis thaliana	core promoter element around -30 of transcription start
CmC3H11	TATA-box	TATAAA	642	6	-	Helianthus annuus	core promoter element around -30 of transcription start
CmC3H11	TATA-box	TATAA	643	5	-	Arabidopsis thaliana	core promoter element around -30 of transcription start
CmC3H11	TATA-box	TATA	644	4	+	Arabidopsis thaliana	core promoter element around -30 of transcription start
CmC3H11	TATA-box	TATA	652	4	+	Arabidopsis thaliana	core promoter element around -30 of transcription start
CmC3H11	TATA-box	TATA	853	4	+	Arabidopsis thaliana	core promoter element around -30 of transcription start
CmC3H11	TATA-box	TATA	951	4	+	Arabidopsis thaliana	core promoter element around -30 of transcription start
CmC3H11	TATA-box	ATTATA	1049	6	+	Brassica napus	core promoter element around -30 of transcription start
CmC3H11	TATA-box	TATAA	1050	5	-	Arabidopsis thaliana	core promoter element around -30 of transcription start
CmC3H11	TATA-box	TATA	1051	4	-	Arabidopsis thaliana	core promoter element around -30 of transcription start
CmC3H11	TATA-box	TATATA	1269	6	-	Arabidopsis thaliana	core promoter element around -30 of transcription start
CmC3H11	TATA-box	ATATAT	1270	6	-	Brassica napus	core promoter element around -30 of transcription start
CmC3H11	TATA-box	TATATA	1271	6	-	Arabidopsis thaliana	core promoter element around -30 of transcription start
CmC3H11	TATA-box	ATATAA	1272	6	+	Brassica oleracea	core promoter element around -30 of transcription start
CmC3H11	TATA-box	TATA	1273	4	-	Arabidopsis thaliana	core promoter element around -30 of transcription start
CmC3H11	TATA-box	ATTATA	1372	6	+	Brassica napus	core promoter element around -30 of transcription start
CmC3H11	TATA-box	TATAA	1373	5	-	Arabidopsis thaliana	core promoter element around -30 of transcription start
CmC3H11	TATA-box	TATA	1374	4	-	Arabidopsis thaliana	core promoter element around -30 of transcription start
CmC3H11	TATA-box	TATATA	1630	6	-	Arabidopsis thaliana	core promoter element around -30 of transcription start
CmC3H11	TATA-box	ATATAA	1631	6	+	Brassica oleracea	core promoter element around -30 of transcription start
CmC3H11	TATA-box	TATA	1632	4	-	Arabidopsis thaliana	core promoter element around -30 of transcription start
CmC3H11	TATA-box	TATAAA	1704	6	-	Helianthus annuus	core promoter element around -30 of transcription start
CmC3H11	TATA-box	TATAA	1705	5	-	Arabidopsis thaliana	core promoter element around -30 of transcription start
CmC3H11	TATA-box	TATA	1706	4	-	Arabidopsis thaliana	core promoter element around -30 of transcription start
CmC3H11	TATA-box	ATATAA	1780	6	+	Brassica oleracea	core promoter element around -30 of transcription start
CmC3H11	TATA-box	TATA	1781	4	-	Arabidopsis thaliana	core promoter element around -30 of transcription start
CmC3H11	TATA-box	ATTATA	1835	6	+	Brassica napus	core promoter element around -30 of transcription start
CmC3H11	TATA-box	TATAA	1836	5	-	Arabidopsis thaliana	core promoter element around -30 of transcription start
CmC3H11	TATA-box	TATA	1837	4	-	Arabidopsis thaliana	core promoter element around -30 of transcription start
CmC3H11	TATA-box	TATA	1864	4	-	Arabidopsis thaliana	core promoter element around -30 of transcription start
CmC3H11	ARE	AAACCA	1320	6	+	Zea mays	cis-acting regulatory element essential for the anaerobic induction
CmC3H11	ARE	AAACCA	1743	6	-	Zea mays	cis-acting regulatory element essential for the anaerobic induction
CmC3H11	GATA-motif	AAGGATAAGG	309	9	-	Solanum tuberosum	part of a light responsive element
CmC3H11	GATA-motif	AAGATAAGATT	875	10	-	Arabidopsis thaliana	part of a light responsive element
CmC3H11	Myb-binding site	CAACAG	1461	6	-	Nicotiana tabacum
CmC3H11	Myb-binding site	CAACAG	1869	6	-	Nicotiana tabacum
CmC3H11	CTAG-motif	ACTAGCAGAA	335	9	-	Avena sativa
CmC3H11	TCT-motif	TCTTAC	882	6	+	Arabidopsis thaliana	part of a light responsive element
CmC3H11	TCT-motif	TCTTAC	1539	6	-	Arabidopsis thaliana	part of a light responsive element
CmC3H11	TCT-motif	TCTTAC	1966	6	+	Arabidopsis thaliana	part of a light responsive element
CmC3H11	Myb	CAACTG	1066	6	-	Arabidopsis thaliana
CmC3H11	Myb	TAACTG	1866	6	+	Arabidopsis thaliana
CmC3H11	G-box	CACGAC	418	6	+	Zea mays	cis-acting regulatory element involved in light responsiveness
CmC3H11	G-box	CACGTC	696	6	-	Zea mays	cis-acting regulatory element involved in light responsiveness
CmC3H11	AT~TATA-box	TATATA	1269	6	-	Arabidopsis thaliana
CmC3H11	AT~TATA-box	TATATA	1271	6	-	Arabidopsis thaliana
CmC3H11	AT~TATA-box	TATATA	1630	6	-	Arabidopsis thaliana
CmC3H11	chs-CMA1a	TTACTTAA	884	8	+	Daucus carota	part of a light responsive element
CmC3H11	AP-1	TGAGTTAG	237	8	+	Arabidopsis thaliana
CmC3H11	Unnamed__4	CTCC	126	4	+	Petroselinum hortense
CmC3H11	Unnamed__4	CTCC	136	4	+	Petroselinum hortense
CmC3H11	Unnamed__4	CTCC	198	4	-	Petroselinum hortense
CmC3H11	Unnamed__4	CTCC	510	4	-	Petroselinum hortense
CmC3H11	Unnamed__4	CTCC	519	4	+	Petroselinum hortense
CmC3H11	Unnamed__4	CTCC	684	4	-	Petroselinum hortense
CmC3H11	Unnamed__4	CTCC	720	4	-	Petroselinum hortense
CmC3H11	Unnamed__4	CTCC	867	4	+	Petroselinum hortense
CmC3H11	Unnamed__4	CTCC	1012	4	+	Petroselinum hortense
CmC3H11	Unnamed__4	CTCC	1387	4	-	Petroselinum hortense
CmC3H11	Unnamed__4	CTCC	1588	4	-	Petroselinum hortense
CmC3H11	Unnamed__4	CTCC	1651	4	+	Petroselinum hortense
CmC3H11	Unnamed__4	CTCC	1830	4	-	Petroselinum hortense
CmC3H11	WUN-motif	AAATTTCTT	1733	9	-	Nicotiana glutinosa
CmC3H11	MYC	CATTTG	34	6	+	Arabidopsis thaliana
CmC3H11	MYC	CATTTG	781	6	-	Arabidopsis thaliana
CmC3H11	MYC	CAATTG	1090	6	-	Arabidopsis thaliana
CmC3H11	MYC	CATGTG	1154	6	+	Arabidopsis thaliana
CmC3H11	MYC	CATTTG	1580	6	+	Arabidopsis thaliana
CmC3H11	Box 4	ATTAAT	669	6	+	Petroselinum crispum	part of a conserved DNA module involved in light responsiveness
CmC3H11	Box 4	ATTAAT	726	6	+	Petroselinum crispum	part of a conserved DNA module involved in light responsiveness
CmC3H11	Box 4	ATTAAT	824	6	+	Petroselinum crispum	part of a conserved DNA module involved in light responsiveness
CmC3H11	Box 4	ATTAAT	1296	6	-	Petroselinum crispum	part of a conserved DNA module involved in light responsiveness
CmC3H11	MYB	TAACCA	30	6	+	Arabidopsis thaliana
CmC3H11	MYB	TAACCA	889	6	+	Arabidopsis thaliana
CmC3H11	MYB	CAACAG	1461	6	-	Arabidopsis thaliana
CmC3H11	MYB	CAACAG	1869	6	-	Arabidopsis thaliana
CmC3H11	MYB	CAACCA	1994	6	+	Arabidopsis thaliana
CmC3H11	GARE-motif	TCTGTTG	1460	7	+	Brassica oleracea	gibberellin-responsive element
CmC3H11	G-Box	CACGTT	267	6	-	Pisum sativum	cis-acting regulatory element involved in light responsiveness
CmC3H11	G-Box	CACGTT	1236	6	+	Pisum sativum	cis-acting regulatory element involved in light responsiveness
CmC3H11	CGTCA-motif	CGTCA	504	5	+	Hordeum vulgare	cis-acting regulatory element involved in the MeJA-responsiveness
CmC3H12	ABRE	CACGTG	1080	6	-	Arabidopsis thaliana	cis-acting element involved in the abscisic acid responsiveness
CmC3H12	ABRE	ACGTG	1081	5	+	Arabidopsis thaliana	cis-acting element involved in the abscisic acid responsiveness
CmC3H12		motif_sequence	318	4	+	organism	short_function
CmC3H12		motif_sequence	561	4	-	organism	short_function
CmC3H12		motif_sequence	613	4	-	organism	short_function
CmC3H12		motif_sequence	922	4	+	organism	short_function
CmC3H12		motif_sequence	943	4	+	organism	short_function
CmC3H12		motif_sequence	1575	4	+	organism	short_function
CmC3H12		motif_sequence	1658	4	+	organism	short_function
CmC3H12	CAAT-box	CCAAT	43	5	-	Arabidopsis thaliana	common cis-acting element in promoter and enhancer regions
CmC3H12	CAAT-box	CCAAT	50	5	-	Arabidopsis thaliana	common cis-acting element in promoter and enhancer regions
CmC3H12	CAAT-box	CAAT	70	4	+	Nicotiana glutinosa
CmC3H12	CAAT-box	CAAT	82	4	+	Nicotiana glutinosa
CmC3H12	CAAT-box	CAAT	126	4	-	Nicotiana glutinosa
CmC3H12	CAAT-box	CAAT	249	4	-	Nicotiana glutinosa
CmC3H12	CAAT-box	CAAAT	257	5	-	Pisum sativum	common cis-acting element in promoter and enhancer regions
CmC3H12	CAAT-box	CAAAT	372	5	+	Pisum sativum	common cis-acting element in promoter and enhancer regions
CmC3H12	CAAT-box	CAAT	375	4	-	Nicotiana glutinosa
CmC3H12	CAAT-box	CAAT	401	4	-	Nicotiana glutinosa
CmC3H12	CAAT-box	CAAT	436	4	+	Nicotiana glutinosa
CmC3H12	CAAT-box	CAAAT	455	5	+	Pisum sativum	common cis-acting element in promoter and enhancer regions
CmC3H12	CAAT-box	CAAAT	472	5	+	Pisum sativum	common cis-acting element in promoter and enhancer regions
CmC3H12	CAAT-box	CAAT	504	4	-	Nicotiana glutinosa
CmC3H12	CAAT-box	CCAAT	523	5	+	Arabidopsis thaliana	common cis-acting element in promoter and enhancer regions
CmC3H12	CAAT-box	CAAT	524	4	+	Nicotiana glutinosa
CmC3H12	CAAT-box	CAAAT	661	5	+	Pisum sativum	common cis-acting element in promoter and enhancer regions
CmC3H12	CAAT-box	CAAT	709	4	-	Nicotiana glutinosa
CmC3H12	CAAT-box	CAAT	717	4	-	Nicotiana glutinosa
CmC3H12	CAAT-box	CAAT	779	4	-	Nicotiana glutinosa
CmC3H12	CAAT-box	CAAT	795	4	+	Nicotiana glutinosa
CmC3H12	CAAT-box	CAAAT	807	5	-	Pisum sativum	common cis-acting element in promoter and enhancer regions
CmC3H12	CAAT-box	CAAT	909	4	-	Nicotiana glutinosa
CmC3H12	CAAT-box	CCAAT	919	5	+	Arabidopsis thaliana	common cis-acting element in promoter and enhancer regions
CmC3H12	CAAT-box	CAAT	920	4	+	Nicotiana glutinosa
CmC3H12	CAAT-box	CAAAT	979	5	+	Pisum sativum	common cis-acting element in promoter and enhancer regions
CmC3H12	CAAT-box	CAAAT	1160	5	+	Pisum sativum	common cis-acting element in promoter and enhancer regions
CmC3H12	CAAT-box	CAAAT	1163	5	-	Pisum sativum	common cis-acting element in promoter and enhancer regions
CmC3H12	CAAT-box	CAAAT	1200	5	-	Pisum sativum	common cis-acting element in promoter and enhancer regions
CmC3H12	CAAT-box	CAAAT	1327	5	-	Pisum sativum	common cis-acting element in promoter and enhancer regions
CmC3H12	CAAT-box	CAAAT	1397	5	-	Pisum sativum	common cis-acting element in promoter and enhancer regions
CmC3H12	CAAT-box	CAAT	1430	4	+	Nicotiana glutinosa
CmC3H12	CAAT-box	CAAT	1452	4	-	Nicotiana glutinosa
CmC3H12	CAAT-box	CAAT	1464	4	-	Nicotiana glutinosa
CmC3H12	CAAT-box	CCAAT	1536	5	-	Arabidopsis thaliana	common cis-acting element in promoter and enhancer regions
CmC3H12	CAAT-box	CAAT	1610	4	+	Nicotiana glutinosa
CmC3H12	CAAT-box	CAAAT	1617	5	+	Pisum sativum	common cis-acting element in promoter and enhancer regions
CmC3H12	CAAT-box	CAAT	1688	4	-	Nicotiana glutinosa
CmC3H12	CAAT-box	CAAAT	1753	5	+	Pisum sativum	common cis-acting element in promoter and enhancer regions
CmC3H12	CAAT-box	CAAAT	1775	5	+	Pisum sativum	common cis-acting element in promoter and enhancer regions
CmC3H12	CAAT-box	CAAT	1848	4	-	Nicotiana glutinosa
CmC3H12	CAAT-box	CAAAT	1900	5	+	Pisum sativum	common cis-acting element in promoter and enhancer regions
CmC3H12	CAAT-box	CAAT	1903	4	-	Nicotiana glutinosa
CmC3H12	CAAT-box	CAAT	1920	4	+	Nicotiana glutinosa
CmC3H12	CAAT-box	CAAT	1927	4	-	Nicotiana glutinosa
CmC3H12	CAAT-box	CAAT	1957	4	+	Nicotiana glutinosa
CmC3H12	CAAT-box	CAAT	1971	4	-	Nicotiana glutinosa
CmC3H12	CAAT-box	CAAT	1986	4	-	Nicotiana glutinosa
CmC3H12	circadian	CAAAGATATC	1383	9	-	Lycopersicon esculentum	cis-acting regulatory element involved in circadian control
CmC3H12	AT-rich element	ATAGAAATCAA	577	10	+	Glycine max	binding site of AT-rich DNA binding protein (ATBP-1)
CmC3H12	TGA-element	AACGAC	1141	6	+	Brassica oleracea	auxin-responsive element
CmC3H12	TGA-element	AACGAC	1888	6	+	Brassica oleracea	auxin-responsive element
CmC3H12	AAGAA-motif	gGTAAAGAAA	215	9	+	Avena sativa
CmC3H12	AAGAA-motif	gGTAAAGAAA	1166	9	+	Avena sativa
CmC3H12	AAGAA-motif	GAAAGAA	1296	7	+	Avena sativa
CmC3H12	AAGAA-motif	GAAAGAA	1343	7	-	Avena sativa
CmC3H12	AAGAA-motif	GAAAGAA	1424	7	-	Avena sativa
CmC3H12	AAGAA-motif	gGTAAAGAAA	1655	9	-	Avena sativa
CmC3H12	AAGAA-motif	GAAAGAA	1874	7	+	Avena sativa
CmC3H12	CARE	CAACTCCC	935	8	+	Oryza sativa
CmC3H12	AACA_motif	TAACAAACTCCA	1026	11	+	Oryza sativa	involved in endosperm-specific negative expression
CmC3H12	LTR	CCGAAA	339	6	+	Hordeum vulgare	cis-acting element involved in low-temperature responsiveness
CmC3H12	ARE	AAACCA	571	6	-	Zea mays	cis-acting regulatory element essential for the anaerobic induction
CmC3H12	ARE	AAACCA	670	6	+	Zea mays	cis-acting regulatory element essential for the anaerobic induction
CmC3H12	ARE	AAACCA	783	6	+	Zea mays	cis-acting regulatory element essential for the anaerobic induction
CmC3H12	ARE	AAACCA	1680	6	-	Zea mays	cis-acting regulatory element essential for the anaerobic induction
CmC3H12	ARE	AAACCA	1840	6	-	Zea mays	cis-acting regulatory element essential for the anaerobic induction
CmC3H12	Unnamed__1	CGTGG	973	5	-	Zea mays
CmC3H12	TATA-box	ATTATA	182	6	+	Brassica napus	core promoter element around -30 of transcription start
CmC3H12	TATA-box	TATAA	183	5	-	Arabidopsis thaliana	core promoter element around -30 of transcription start
CmC3H12	TATA-box	TATA	184	4	+	Arabidopsis thaliana	core promoter element around -30 of transcription start
CmC3H12	TATA-box	TATACA	208	6	-	Helianthus annuus	core promoter element around -30 of transcription start
CmC3H12	TATA-box	TATA	210	4	+	Arabidopsis thaliana	core promoter element around -30 of transcription start
CmC3H12	TATA-box	TATA	366	4	+	Arabidopsis thaliana	core promoter element around -30 of transcription start
CmC3H12	TATA-box	taTATAAAtc	572	9	-	Arabidopsis thaliana	core promoter element around -30 of transcription start
CmC3H12	TATA-box	TATAAA	574	6	-	Helianthus annuus	core promoter element around -30 of transcription start
CmC3H12	TATA-box	TATATAA	575	7	-	Arabidopsis thaliana	core promoter element around -30 of transcription start
CmC3H12	TATA-box	TATATA	576	6	+	Arabidopsis thaliana	core promoter element around -30 of transcription start
CmC3H12	TATA-box	ATATAA	577	6	+	Brassica oleracea	core promoter element around -30 of transcription start
[truncated: 4,735 more rows]

## Sheet: Table S5
Table S5 CmC3H family member FPKM values
Gene name	Dry seeds	Root	Middle stem	Upside stem	Leaves	Tendril	petal	stigma	Ovary DAF4	Fruit flesh DAF50	Fruit epicarp DAF50
CmC3H1	0.294359	1.18756	0.574508	1.41771	1.44697	1.44975	1.18778	1.10352	1.04021	0	0.133051
CmC3H2	4.2656	14.4298	14.8885	17.8733	11.2406	14.0298	8.03188	13.559	16.5262	7.20864	12.4624
CmC3H3	13.2598	13.2894	15.4168	12.7409	8.842	11.1021	8.21699	12.9745	12.2573	7.62936	12.3724
CmC3H4	25.3829	19.9076	23.166	14.9521	21.306	27.8172	27.7426	26.1159	15.8919	20.4662	22.7927
CmC3H5	1.00995	7.5564	7.87834	7.96319	1.4564	4.92744	3.94974	7.20198	9.49752	4.4771	12.4416
CmC3H7	589.842	114.38	150.818	29.5151	77.4973	103.348	2.78686	38.2641	31.815	41.2902	59.9448
CmC3H8	14.9259	24.2942	24.4342	9.99286	14.7623	12.4022	5.55368	12.9241	12.7658	4.98103	17.3958
CmC3H9	24.9441	13.9438	14.6315	21.5272	8.82187	10.9393	12.456	12.5336	17.1074	4.57642	5.68599
CmC3H10	7.51559	24.5364	19.4754	17.9663	8.66881	10.4968	4.37393	14.2796	37.1956	11.4617	17.3828
CmC3H11	9.76209	63.391	64.2574	49.1644	56.0662	62.0894	51.8896	58.8772	38.642	28.0542	45.9935
CmC3H12	0	9.58844	4.98715	2.35794	0	3.24375	0	0	0	0	0
CmC3H13	46.3006	53.6645	63.688	41.1614	46.8137	45.9276	30.2703	63.4296	42.7949	37.1799	72.2238
CmC3H14	8.10427	10.6712	10.5259	7.61104	11.8001	10.7203	15.9631	10.8987	13.0968	5.95429	9.14702
CmC3H15	17.0695	72.4346	90.3555	66.424	36.0466	77.6787	42.3552	66.6551	118.114	53.7427	75.5042
CmC3H16	32.3498	18.7212	21.1194	26.2626	17.7297	27.4288	25.1383	18.2171	15.1792	46.2981	22.6603
CmC3H17	2.76922	35.6018	35.4397	13.3281	11.142	21.1112	14.4739	32.6077	13.3311	21.2352	22.5299
CmC3H18	33.1034	13.6418	17.113	14.3887	12.3117	11.8975	7.38184	10.8835	19.4861	21.292	18.1771
CmC3H19	13.9799	7.06762	6.71087	6.78395	2.3622	4.64271	3.47113	2.18442	6.66993	8.82387	4.8386
CmC3H21	21.366	38.302	37.1256	10.9326	22.6725	30.3898	13.2656	46.1441	15.2843	18.2222	68.2453
CmC3H22	3.29436	2.25827	4.72779	0.953077	2.00226	0.447555	0.407692	0.647099	3.57183	0	0.226783
CmC3H23	55.5741	24.8673	18.0354	16.9996	12.0843	17.3616	17.0741	21.3989	18.5901	7.00909	23.4961
CmC3H24	67.5732	56.9513	39.6014	5.44007	17.2111	14.7357	0.480211	60.5262	11.8742	85.6918	122.162
CmC3H25	12.3162	4.30276	3.57911	1.87617	3.29246	4.72247	5.70592	6.31029	2.65653	2.29992	4.22438
CmC3H26	8.0133	0	0	0	0	0	0	0	0	0	0
CmC3H27	2.10546	4.24997	4.05451	3.46361	2.00521	2.8744	4.92145	4.16421	5.08723	1.42676	2.16638
CmC3H28	4.58752	21.0196	17.9861	8.82851	8.78217	14.4907	6.46134	19.384	10.8211	4.96891	13.5688
CmC3H29	28.4508	55.109	67.0337	68.3841	36.5963	47.9422	35.6367	48.8795	70.3884	31.6186	34.5122
CmC3H30	69.959	20.7144	22.2307	19.7748	13.9284	21.9595	18.5655	18.488	22.4677	41.9525	21.8909
CmC3H31	87.3962	12.779	11.671	5.89124	6.92918	10.9437	11.9012	15.2241	7.9466	12.9941	35.15
CmC3H32	0.588387	2.58756	4.717	1.7708	0.351569	4.07673	0	6.02775	0.874863	0	0
CmC3H33	23.3477	184.83	61.6459	30.7054	62.5936	66.0412	192.209	190.695	119.968	307.634	163.796
CmC3H34	55.098	15.0194	9.40099	4.95577	6.82985	8.86353	4.55107	7.28052	6.58513	9.9213	40.5581
CmC3H35	5.22107	19.1191	31.6636	29.4001	18.5484	29.6181	21.124	23.4663	28.5024	78.8296	40.7429
CmC3H36	6.82834	12.0749	12.2775	14.3104	11.8652	11.4727	11.5621	13.8084	13.1617	1.41537	6.89689
CmC3H37	262.11	57.5375	115.927	52.5208	40.0117	65.1705	34.0677	108.419	28.3592	140.315	145.403
CmC3H38	23.7761	55.238	56.0237	42.4802	28.9508	45.0286	33.6427	63.2037	48.5503	36.1031	38.1394

## Sheet: Table S6
Table S6 String interactions
node1	node2	node1_string_id	node2_string_id	neighborhood_on_chromosome	gene_fusion	phylogenetic_cooccurrence	homology	coexpression	experimentally_determined_interaction	database_annotated	automated_textmining	combined_score
CmC3H13	CmC3H17	3702.Q8GX84	3702.P93755	0	0	0	0	0	0	0	0.783	0.783
CmC3H13	CmC3H22	3702.Q8GX84	3702.Q9SJ41	0	0	0	0	0	0	0	0.421	0.421
CmC3H13	CmC3H18	3702.Q8GX84	3702.Q9C7C3	0	0	0	0	0	0.053	0	0.435	0.442
CmC3H13	CmC3H21	3702.Q8GX84	3702.Q9SY74	0	0	0	0	0	0	0.108	0.433	0.472
CmC3H13	CmC3H2	3702.Q8GX84	3702.Q9T0J6	0	0	0	0	0.067	0	0	0.572	0.583
CmC3H13	CmC3H3	3702.Q8GX84	3702.Q941Q3	0	0	0	0	0	0.053	0	0.598	0.603
CmC3H13	CmC3H38	3702.Q8GX84	3702.Q9STM4	0	0	0	0	0	0.053	0	0.599	0.604
CmC3H13	CmC3H29	3702.Q8GX84	3702.Q9S709	0	0	0	0	0	0	0.108	0.735	0.753
CmC3H13	CmC3H37	3702.Q8GX84	3702.Q9FMY5	0	0	0	0	0	0	0.108	0.751	0.768
CmC3H13	CmC3H14	3702.Q8GX84	3702.Q9LQM3	0	0	0	0	0	0.053	0	0.79	0.792
CmC3H13	CmC3H32	3702.Q8GX84	3702.Q9C9F5	0	0	0	0	0	0.053	0	0.794	0.796
CmC3H13	CmC3H34	3702.Q8GX84	3702.Q9SD61	0	0	0	0	0.078	0.774	0	0.236	0.826
CmC3H14	CmC3H26	3702.Q9LQM3	3702.O65036	0	0	0	0	0	0	0	0.759	0.759
CmC3H14	CmC3H17	3702.Q9LQM3	3702.P93755	0	0	0	0	0	0	0	0.719	0.719
CmC3H14	CmC3H13	3702.Q9LQM3	3702.Q8GX84	0	0	0	0	0	0.053	0	0.79	0.792
CmC3H14	CmC3H3	3702.Q9LQM3	3702.Q941Q3	0	0	0	0	0	0	0	0.6	0.6
CmC3H14	CmC3H37	3702.Q9LQM3	3702.Q9FMY5	0	0	0	0	0.044	0	0	0.758	0.758
CmC3H14	CmC3H22	3702.Q9LQM3	3702.Q9SJ41	0	0	0	0	0	0.058	0	0.431	0.441
CmC3H14	CmC3H21	3702.Q9LQM3	3702.Q9SY74	0	0	0	0	0	0	0	0.473	0.473
CmC3H14	CmC3H2	3702.Q9LQM3	3702.Q9T0J6	0	0	0	0	0	0	0	0.597	0.597
CmC3H14	CmC3H38	3702.Q9LQM3	3702.Q9STM4	0	0	0	0	0	0	0	0.634	0.634
CmC3H14	CmC3H29	3702.Q9LQM3	3702.Q9S709	0	0	0	0	0.045	0	0	0.739	0.74
CmC3H16	CmC3H32	3702.Q9FNZ2	3702.Q9C9F5	0	0	0	0	0	0.061	0	0.718	0.723
CmC3H17	CmC3H2	3702.P93755	3702.Q9T0J6	0	0	0	0	0	0	0	0.408	0.408
CmC3H17	CmC3H38	3702.P93755	3702.Q9STM4	0	0	0	0	0.1	0	0	0.436	0.47
CmC3H17	CmC3H29	3702.P93755	3702.Q9S709	0	0	0	0	0	0	0	0.574	0.574
CmC3H17	CmC3H37	3702.P93755	3702.Q9FMY5	0	0	0	0	0	0	0	0.599	0.599
CmC3H17	CmC3H32	3702.P93755	3702.Q9C9F5	0	0	0	0	0	0	0	0.639	0.639
CmC3H17	CmC3H14	3702.P93755	3702.Q9LQM3	0	0	0	0	0	0	0	0.719	0.719
CmC3H17	CmC3H13	3702.P93755	3702.Q8GX84	0	0	0	0	0	0	0	0.783	0.783
CmC3H18	CmC3H26	3702.Q9C7C3	3702.O65036	0	0	0	0	0	0	0	0.74	0.74
CmC3H18	CmC3H24	3702.Q9C7C3	3702.O82199	0	0	0	0	0.072	0	0	0.514	0.529
CmC3H18	CmC3H13	3702.Q9C7C3	3702.Q8GX84	0	0	0	0	0	0.053	0	0.435	0.442
CmC3H18	CmC3H3	3702.Q9C7C3	3702.Q941Q3	0	0	0	0	0	0	0	0.758	0.758
CmC3H18	CmC3H33	3702.Q9C7C3	3702.Q9XEE6	0	0	0	0	0	0	0	0.54	0.54
CmC3H18	CmC3H32	3702.Q9C7C3	3702.Q9C9F5	0	0	0	0	0	0	0	0.794	0.794
CmC3H18	CmC3H19	3702.Q9C7C3	3702.Q9LT81	0	0	0	0	0.057	0	0	0.926	0.927
CmC3H19	CmC3H26	3702.Q9LT81	3702.O65036	0	0	0	0	0	0	0	0.5	0.499
CmC3H19	CmC3H3	3702.Q9LT81	3702.Q941Q3	0	0	0	0	0	0	0	0.403	0.403
CmC3H19	CmC3H18	3702.Q9LT81	3702.Q9C7C3	0	0	0	0	0.057	0	0	0.926	0.927
CmC3H19	CmC3H32	3702.Q9LT81	3702.Q9C9F5	0	0	0	0	0	0	0	0.82	0.82
CmC3H19	CmC3H30	3702.Q9LT81	3702.Q9FG30	0	0	0	0	0	0	0	0.899	0.899
CmC3H2	CmC3H26	3702.Q9T0J6	3702.O65036	0	0	0	0	0	0	0	0.759	0.759
CmC3H2	CmC3H17	3702.Q9T0J6	3702.P93755	0	0	0	0	0	0	0	0.408	0.408
CmC3H2	CmC3H13	3702.Q9T0J6	3702.Q8GX84	0	0	0	0	0.067	0	0	0.572	0.583
CmC3H2	CmC3H36	3702.Q9T0J6	3702.Q8L7S3	0.09	0	0	0	0.545	0	0	0.309	0.689
CmC3H2	CmC3H32	3702.Q9T0J6	3702.Q9C9F5	0	0	0	0	0	0	0	0.79	0.79
CmC3H2	CmC3H37	3702.Q9T0J6	3702.Q9FMY5	0	0	0	0	0	0	0	0.484	0.483
CmC3H2	CmC3H28	3702.Q9T0J6	3702.Q9LIH5	0.044	0	0	0	0.47	0.057	0	0.06	0.49
CmC3H2	CmC3H14	3702.Q9T0J6	3702.Q9LQM3	0	0	0	0	0	0	0	0.597	0.597
CmC3H2	CmC3H29	3702.Q9T0J6	3702.Q9S709	0	0	0	0	0	0	0	0.434	0.434
CmC3H2	CmC3H22	3702.Q9T0J6	3702.Q9SJ41	0	0	0	0	0.08	0	0	0.881	0.885
CmC3H2	CmC3H38	3702.Q9T0J6	3702.Q9STM4	0	0	0	0	0	0	0	0.926	0.926
CmC3H2	CmC3H21	3702.Q9T0J6	3702.Q9SY74	0	0	0	0	0	0	0	0.89	0.89
CmC3H20	CmC3H21	3702.Q84W91	3702.Q9SY74	0	0	0	0	0	0	0	0.795	0.795
CmC3H21	CmC3H26	3702.Q9SY74	3702.O65036	0	0	0	0	0	0	0	0.758	0.758
CmC3H21	CmC3H20	3702.Q9SY74	3702.Q84W91	0	0	0	0	0	0	0	0.795	0.795
CmC3H21	CmC3H13	3702.Q9SY74	3702.Q8GX84	0	0	0	0	0	0	0.108	0.433	0.472
CmC3H21	CmC3H3	3702.Q9SY74	3702.Q941Q3	0	0	0	0	0.057	0	0	0.718	0.722
CmC3H21	CmC3H32	3702.Q9SY74	3702.Q9C9F5	0	0	0	0	0	0	0	0.739	0.739
CmC3H21	CmC3H37	3702.Q9SY74	3702.Q9FMY5	0	0	0.088	0.789	0	0	0.54	0.106	0.592
CmC3H21	CmC3H14	3702.Q9SY74	3702.Q9LQM3	0	0	0	0	0	0	0	0.473	0.473
CmC3H21	CmC3H29	3702.Q9SY74	3702.Q9S709	0	0	0.091	0.775	0	0	0.54	0.104	0.592
CmC3H21	CmC3H34	3702.Q9SY74	3702.Q9SD61	0	0	0	0	0.053	0	0	0.883	0.884
CmC3H21	CmC3H22	3702.Q9SY74	3702.Q9SJ41	0	0	0	0	0	0	0	0.795	0.795
CmC3H21	CmC3H38	3702.Q9SY74	3702.Q9STM4	0	0	0	0	0	0	0	0.895	0.895
CmC3H21	CmC3H2	3702.Q9SY74	3702.Q9T0J6	0	0	0	0	0	0	0	0.89	0.89
CmC3H22	CmC3H26	3702.Q9SJ41	3702.O65036	0	0	0	0	0	0.061	0	0.639	0.646
CmC3H22	CmC3H13	3702.Q9SJ41	3702.Q8GX84	0	0	0	0	0	0	0	0.421	0.421
CmC3H22	CmC3H32	3702.Q9SJ41	3702.Q9C9F5	0	0	0	0	0	0.058	0	0.719	0.723
CmC3H22	CmC3H14	3702.Q9SJ41	3702.Q9LQM3	0	0	0	0	0	0.058	0	0.431	0.441
CmC3H22	CmC3H21	3702.Q9SJ41	3702.Q9SY74	0	0	0	0	0	0	0	0.795	0.795
CmC3H22	CmC3H2	3702.Q9SJ41	3702.Q9T0J6	0	0	0	0	0.08	0	0	0.881	0.885
CmC3H22	CmC3H38	3702.Q9SJ41	3702.Q9STM4	0	0	0	0	0	0.058	0	0.891	0.892
CmC3H24	CmC3H18	3702.O82199	3702.Q9C7C3	0	0	0	0	0.072	0	0	0.514	0.529
CmC3H26	CmC3H27	3702.O65036	3702.Q84VG7	0	0	0	0	0	0	0.047	0.401	0.404
CmC3H26	CmC3H19	3702.O65036	3702.Q9LT81	0	0	0	0	0	0	0	0.5	0.499
CmC3H26	CmC3H30	3702.O65036	3702.Q9FG30	0	0	0	0	0	0	0	0.541	0.541
CmC3H26	CmC3H22	3702.O65036	3702.Q9SJ41	0	0	0	0	0	0.061	0	0.639	0.646
CmC3H26	CmC3H18	3702.O65036	3702.Q9C7C3	0	0	0	0	0	0	0	0.74	0.74
CmC3H26	CmC3H21	3702.O65036	3702.Q9SY74	0	0	0	0	0	0	0	0.758	0.758
CmC3H26	CmC3H14	3702.O65036	3702.Q9LQM3	0	0	0	0	0	0	0	0.759	0.759
CmC3H26	CmC3H2	3702.O65036	3702.Q9T0J6	0	0	0	0	0	0	0	0.759	0.759
CmC3H26	CmC3H38	3702.O65036	3702.Q9STM4	0	0	0	0	0	0	0	0.784	0.784
CmC3H26	CmC3H32	3702.O65036	3702.Q9C9F5	0	0	0	0	0	0	0	0.795	0.795
CmC3H26	CmC3H3	3702.O65036	3702.Q941Q3	0	0	0	0	0	0	0	0.802	0.802
CmC3H27	CmC3H26	3702.Q84VG7	3702.O65036	0	0	0	0	0	0	0.047	0.401	0.404
CmC3H27	CmC3H3	3702.Q84VG7	3702.Q941Q3	0	0	0	0	0	0.042	0	0.696	0.696
CmC3H28	CmC3H2	3702.Q9LIH5	3702.Q9T0J6	0.044	0	0	0	0.47	0.057	0	0.06	0.49
CmC3H29	CmC3H17	3702.Q9S709	3702.P93755	0	0	0	0	0	0	0	0.574	0.574
CmC3H29	CmC3H13	3702.Q9S709	3702.Q8GX84	0	0	0	0	0	0	0.108	0.735	0.753
CmC3H29	CmC3H32	3702.Q9S709	3702.Q9C9F5	0	0	0	0	0	0	0	0.545	0.545
CmC3H29	CmC3H37	3702.Q9S709	3702.Q9FMY5	0	0	0.05	0.98	0.309	0.23	0.9	0.369	0.962
CmC3H29	CmC3H14	3702.Q9S709	3702.Q9LQM3	0	0	0	0	0.045	0	0	0.739	0.74
CmC3H29	CmC3H2	3702.Q9S709	3702.Q9T0J6	0	0	0	0	0	0	0	0.434	0.434
CmC3H29	CmC3H38	3702.Q9S709	3702.Q9STM4	0	0	0	0	0	0	0	0.485	0.485
CmC3H29	CmC3H21	3702.Q9S709	3702.Q9SY74	0	0	0.091	0.775	0	0	0.54	0.104	0.592
CmC3H3	CmC3H26	3702.Q941Q3	3702.O65036	0	0	0	0	0	0	0	0.802	0.802
CmC3H3	CmC3H27	3702.Q941Q3	3702.Q84VG7	0	0	0	0	0	0.042	0	0.696	0.696
CmC3H3	CmC3H13	3702.Q941Q3	3702.Q8GX84	0	0	0	0	0	0.053	0	0.598	0.603
CmC3H3	CmC3H19	3702.Q941Q3	3702.Q9LT81	0	0	0	0	0	0	0	0.403	0.403
CmC3H3	CmC3H30	3702.Q941Q3	3702.Q9FG30	0	0	0	0	0	0	0	0.572	0.572
CmC3H3	CmC3H14	3702.Q941Q3	3702.Q9LQM3	0	0	0	0	0	0	0	0.6	0.6
CmC3H3	CmC3H21	3702.Q941Q3	3702.Q9SY74	0	0	0	0	0.057	0	0	0.718	0.722
CmC3H3	CmC3H18	3702.Q941Q3	3702.Q9C7C3	0	0	0	0	0	0	0	0.758	0.758
CmC3H3	CmC3H32	3702.Q941Q3	3702.Q9C9F5	0	0	0	0	0	0	0	0.795	0.795
CmC3H3	CmC3H33	3702.Q941Q3	3702.Q9XEE6	0	0	0	0	0	0	0	0.795	0.795
CmC3H30	CmC3H26	3702.Q9FG30	3702.O65036	0	0	0	0	0	0	0	0.541	0.541
CmC3H30	CmC3H3	3702.Q9FG30	3702.Q941Q3	0	0	0	0	0	0	0	0.572	0.572
CmC3H30	CmC3H32	3702.Q9FG30	3702.Q9C9F5	0	0	0	0	0	0	0	0.738	0.738
CmC3H30	CmC3H19	3702.Q9FG30	3702.Q9LT81	0	0	0	0	0	0	0	0.899	0.899
CmC3H32	CmC3H26	3702.Q9C9F5	3702.O65036	0	0	0	0	0	0	0	0.795	0.795
CmC3H32	CmC3H17	3702.Q9C9F5	3702.P93755	0	0	0	0	0	0	0	0.639	0.639
CmC3H32	CmC3H13	3702.Q9C9F5	3702.Q8GX84	0	0	0	0	0	0.053	0	0.794	0.796
CmC3H32	CmC3H3	3702.Q9C9F5	3702.Q941Q3	0	0	0	0	0	0	0	0.795	0.795
CmC3H32	CmC3H18	3702.Q9C9F5	3702.Q9C7C3	0	0	0	0	0	0	0	0.794	0.794
CmC3H32	CmC3H29	3702.Q9C9F5	3702.Q9S709	0	0	0	0	0	0	0	0.545	0.545
CmC3H32	CmC3H37	3702.Q9C9F5	3702.Q9FMY5	0	0	0	0	0	0	0	0.717	0.717
CmC3H32	CmC3H22	3702.Q9C9F5	3702.Q9SJ41	0	0	0	0	0	0.058	0	0.719	0.723
CmC3H32	CmC3H16	3702.Q9C9F5	3702.Q9FNZ2	0	0	0	0	0	0.061	0	0.718	0.723
CmC3H32	CmC3H30	3702.Q9C9F5	3702.Q9FG30	0	0	0	0	0	0	0	0.738	0.738
CmC3H32	CmC3H21	3702.Q9C9F5	3702.Q9SY74	0	0	0	0	0	0	0	0.739	0.739
CmC3H32	CmC3H2	3702.Q9C9F5	3702.Q9T0J6	0	0	0	0	0	0	0	0.79	0.79
CmC3H32	CmC3H38	3702.Q9C9F5	3702.Q9STM4	0	0	0	0	0	0	0	0.792	0.792
CmC3H32	CmC3H33	3702.Q9C9F5	3702.Q9XEE6	0	0	0	0	0	0	0	0.795	0.795
CmC3H32	CmC3H19	3702.Q9C9F5	3702.Q9LT81	0	0	0	0	0	0	0	0.82	0.82
CmC3H33	CmC3H4	3702.Q9XEE6	3702.E0X9N4	0	0	0	0	0	0	0	0.75	0.75
CmC3H33	CmC3H3	3702.Q9XEE6	3702.Q941Q3	0	0	0	0	0	0	0	0.795	0.795
CmC3H33	CmC3H18	3702.Q9XEE6	3702.Q9C7C3	0	0	0	0	0	0	0	0.54	0.54
CmC3H33	CmC3H32	3702.Q9XEE6	3702.Q9C9F5	0	0	0	0	0	0	0	0.795	0.795
CmC3H34	CmC3H13	3702.Q9SD61	3702.Q8GX84	0	0	0	0	0.078	0.774	0	0.236	0.826
CmC3H34	CmC3H21	3702.Q9SD61	3702.Q9SY74	0	0	0	0	0.053	0	0	0.883	0.884
CmC3H36	CmC3H2	3702.Q8L7S3	3702.Q9T0J6	0.09	0	0	0	0.545	0	0	0.309	0.689
CmC3H37	CmC3H17	3702.Q9FMY5	3702.P93755	0	0	0	0	0	0	0	0.599	0.599
CmC3H37	CmC3H13	3702.Q9FMY5	3702.Q8GX84	0	0	0	0	0	0	0.108	0.751	0.768
CmC3H37	CmC3H32	3702.Q9FMY5	3702.Q9C9F5	0	0	0	0	0	0	0	0.717	0.717
CmC3H37	CmC3H2	3702.Q9FMY5	3702.Q9T0J6	0	0	0	0	0	0	0	0.484	0.483
CmC3H37	CmC3H38	3702.Q9FMY5	3702.Q9STM4	0	0	0	0	0	0	0	0.54	0.54
CmC3H37	CmC3H21	3702.Q9FMY5	3702.Q9SY74	0	0	0.088	0.789	0	0	0.54	0.106	0.592
CmC3H37	CmC3H14	3702.Q9FMY5	3702.Q9LQM3	0	0	0	0	0.044	0	0	0.758	0.758
CmC3H37	CmC3H29	3702.Q9FMY5	3702.Q9S709	0	0	0.05	0.98	0.309	0.23	0.9	0.369	0.962
CmC3H38	CmC3H26	3702.Q9STM4	3702.O65036	0	0	0	0	0	0	0	0.784	0.784
CmC3H38	CmC3H17	3702.Q9STM4	3702.P93755	0	0	0	0	0.1	0	0	0.436	0.47
CmC3H38	CmC3H13	3702.Q9STM4	3702.Q8GX84	0	0	0	0	0	0.053	0	0.599	0.604
CmC3H38	CmC3H32	3702.Q9STM4	3702.Q9C9F5	0	0	0	0	0	0	0	0.792	0.792
CmC3H38	CmC3H37	3702.Q9STM4	3702.Q9FMY5	0	0	0	0	0	0	0	0.54	0.54
CmC3H38	CmC3H14	3702.Q9STM4	3702.Q9LQM3	0	0	0	0	0	0	0	0.634	0.634
CmC3H38	CmC3H29	3702.Q9STM4	3702.Q9S709	0	0	0	0	0	0	0	0.485	0.485
CmC3H38	CmC3H22	3702.Q9STM4	3702.Q9SJ41	0	0	0	0	0	0.058	0	0.891	0.892
CmC3H38	CmC3H21	3702.Q9STM4	3702.Q9SY74	0	0	0	0	0	0	0	0.895	0.895
CmC3H38	CmC3H2	3702.Q9STM4	3702.Q9T0J6	0	0	0	0	0	0	0	0.926	0.926
CmC3H4	CmC3H33	3702.E0X9N4	3702.Q9XEE6	0	0	0	0	0	0	0	0.75	0.75

## Sheet: Table S7
Table S7 Target gene information statistics
motif_id	motif_alt_id	sequence_name	start	stop	strand	score	p-value	q-value	matched_sequence	GO ID
MA1756.2	GRF9	MELO3C017739	3	9	+	13.0328	6.51e-05	1	TGTCAGA	MELO3C018425	GO:0016021
MA1756.2	GRF9	MELO3C011370	4	10	+	13.0328	6.51e-05	1	TGTCAGA	MELO3C018425	GO:0080030
MA1756.2	GRF9	MELO3C026962	5	11	+	13.0328	6.51e-05	1	TGTCAGA	MELO3C018425	GO:0080031
MA1756.2	GRF9	MELO3C023856	5	11	+	13.0328	6.51e-05	1	TGTCAGA	MELO3C018425	GO:0080032
MA1756.2	GRF9	MELO3C000934	5	11	+	13.0328	6.51e-05	1	TGTCAGA	MELO3C018425	GO:0009694
MA1756.2	GRF9	MELO3C025588	6	12	+	13.0328	6.51e-05	1	TGTCAGA	MELO3C018425	GO:0009696
MA1756.2	GRF9	MELO3C015085	1	7	-	13.0328	6.51e-05	1	TGTCAGA	MELO3C018432	GO:0000177
MA1756.2	GRF9	MELO3C025900	8	14	+	13.0328	6.51e-05	1	TGTCAGA	MELO3C018432	GO:0090503
MA1756.2	GRF9	MELO3C024753	8	14	+	13.0328	6.51e-05	1	TGTCAGA	MELO3C018432	GO:0000176
MA1756.2	GRF9	MELO3C003312	2	8	-	13.0328	6.51e-05	1	TGTCAGA	MELO3C018432	GO:0000175
MA1756.2	GRF9	MELO3C005026	8	14	+	13.0328	6.51e-05	1	TGTCAGA	MELO3C018432	GO:0003723
MA1756.2	GRF9	MELO3C009358	3	9	-	13.0328	6.51e-05	1	TGTCAGA	MELO3C018432	GO:0004519
MA1756.2	GRF9	MELO3C032342	10	16	+	13.0328	6.51e-05	1	TGTCAGA	MELO3C018432	GO:0016075
MA1756.2	GRF9	MELO3C031762	4	10	-	13.0328	6.51e-05	1	TGTCAGA	MELO3C018433	GO:0005737
MA1756.2	GRF9	MELO3C006830	4	10	-	13.0328	6.51e-05	1	TGTCAGA	MELO3C018433	GO:0003755
MA1756.2	GRF9	MELO3C016143	11	17	+	13.0328	6.51e-05	1	TGTCAGA	MELO3C018433	GO:0005515
MA1756.2	GRF9	MELO3C002669	6	12	-	13.0328	6.51e-05	1	TGTCAGA	MELO3C018433	GO:0016018
MA1756.2	GRF9	MELO3C002130	12	18	+	13.0328	6.51e-05	1	TGTCAGA	MELO3C018433	GO:0000413
MA1756.2	GRF9	MELO3C032107	13	19	+	13.0328	6.51e-05	1	TGTCAGA	MELO3C018433	GO:0006457
MA1756.2	GRF9	MELO3C034008	7	13	-	13.0328	6.51e-05	1	TGTCAGA	MELO3C018433	GO:0010050
MA1756.2	GRF9	MELO3C003116	7	13	-	13.0328	6.51e-05	1	TGTCAGA	MELO3C018433	GO:0010582
MA1756.2	GRF9	MELO3C025614	7	13	-	13.0328	6.51e-05	1	TGTCAGA	MELO3C028582	GO:0005829
MA1756.2	GRF9	MELO3C017063	8	14	-	13.0328	6.51e-05	1	TGTCAGA	MELO3C028582	GO:0004385
MA1756.2	GRF9	MELO3C021922	9	15	-	13.0328	6.51e-05	1	TGTCAGA	MELO3C028582	GO:0005524
MA1756.2	GRF9	MELO3C020757	9	15	-	13.0328	6.51e-05	1	TGTCAGA	MELO3C028582	GO:0016310
MA1756.2	GRF9	MELO3C033801	15	21	+	13.0328	6.51e-05	1	TGTCAGA	MELO3C028582	GO:0046037
MA1756.2	GRF9	MELO3C027471	16	22	+	13.0328	6.51e-05	1	TGTCAGA	MELO3C028582	GO:0046710
MA1756.2	GRF9	MELO3C028964	16	22	+	13.0328	6.51e-05	1	TGTCAGA	MELO3C018460	GO:0047196
MA1756.2	GRF9	MELO3C027089	16	22	+	13.0328	6.51e-05	1	TGTCAGA	MELO3C018460	GO:0016021
MA1756.2	GRF9	MELO3C011874	16	22	+	13.0328	6.51e-05	1	TGTCAGA	MELO3C018460	GO:0019432
MA1756.2	GRF9	MELO3C024552	17	23	+	13.0328	6.51e-05	1	TGTCAGA	MELO3C018460	GO:0004144
MA1756.2	GRF9	MELO3C003129	11	17	-	13.0328	6.51e-05	1	TGTCAGA	MELO3C018460	GO:0005886
MA1756.2	GRF9	MELO3C031110	17	23	+	13.0328	6.51e-05	1	TGTCAGA	MELO3C018488	GO:0005634
MA1756.2	GRF9	MELO3C007840	11	17	-	13.0328	6.51e-05	1	TGTCAGA	MELO3C018488	GO:0003677
MA1756.2	GRF9	MELO3C028052	13	19	-	13.0328	6.51e-05	1	TGTCAGA	MELO3C018488	GO:0003700
MA1756.2	GRF9	MELO3C029002	19	25	+	13.0328	6.51e-05	1	TGTCAGA	MELO3C018488	GO:0080043
MA1756.2	GRF9	MELO3C017725	19	25	+	13.0328	6.51e-05	1	TGTCAGA	MELO3C018488	GO:0080044
MA1756.2	GRF9	MELO3C031817	14	20	-	13.0328	6.51e-05	1	TGTCAGA	MELO3C018488	GO:0006355
MA1756.2	GRF9	MELO3C016228	20	26	+	13.0328	6.51e-05	1	TGTCAGA	MELO3C000019	GO:0003700
MA1756.2	GRF9	MELO3C028115	20	26	+	13.0328	6.51e-05	1	TGTCAGA	MELO3C000019	GO:0006355
MA1756.2	GRF9	MELO3C016708	15	21	-	13.0328	6.51e-05	1	TGTCAGA	MELO3C018524	GO:0005886
MA1756.2	GRF9	MELO3C035438	21	27	+	13.0328	6.51e-05	1	TGTCAGA	MELO3C018524	GO:0015629
MA1756.2	GRF9	MELO3C000553	17	23	-	13.0328	6.51e-05	1	TGTCAGA	MELO3C018524	GO:0046872
MA1756.2	GRF9	MELO3C030217	26	32	+	13.0328	6.51e-05	1	TGTCAGA	MELO3C018524	GO:0051015
MA1756.2	GRF9	MELO3C022299	26	32	+	13.0328	6.51e-05	1	TGTCAGA	MELO3C018524	GO:0051017
MA1756.2	GRF9	MELO3C025662	20	26	-	13.0328	6.51e-05	1	TGTCAGA	MELO3C028591	GO:0016021
MA1756.2	GRF9	MELO3C005352	20	26	-	13.0328	6.51e-05	1	TGTCAGA	MELO3C018553	GO:0016021
MA1756.2	GRF9	MELO3C005644	27	33	+	13.0328	6.51e-05	1	TGTCAGA	MELO3C018560	GO:0005515
MA1756.2	GRF9	MELO3C000391	27	33	+	13.0328	6.51e-05	1	TGTCAGA	MELO3C018562	GO:0005515
MA1756.2	GRF9	MELO3C003651	22	28	-	13.0328	6.51e-05	1	TGTCAGA	MELO3C018576	GO:0010349
MA1756.2	GRF9	MELO3C034085	24	30	-	13.0328	6.51e-05	1	TGTCAGA	MELO3C018576	GO:0019853
MA1756.2	GRF9	MELO3C018562	24	30	-	13.0328	6.51e-05	1	TGTCAGA	MELO3C018576	GO:0047834
MA1756.2	GRF9	MELO3C026333	31	37	+	13.0328	6.51e-05	1	TGTCAGA	MELO3C018577	GO:0000287
MA1756.2	GRF9	MELO3C035151	25	31	-	13.0328	6.51e-05	1	TGTCAGA	MELO3C018577	GO:0005524
MA1756.2	GRF9	MELO3C008229	26	32	-	13.0328	6.51e-05	1	TGTCAGA	MELO3C018577	GO:0047325
MA1756.2	GRF9	MELO3C027841	32	38	+	13.0328	6.51e-05	1	TGTCAGA	MELO3C018577	GO:0052725
MA1756.2	GRF9	MELO3C002510	32	38	+	13.0328	6.51e-05	1	TGTCAGA	MELO3C018577	GO:0052726
MA1756.2	GRF9	MELO3C021075	26	32	-	13.0328	6.51e-05	1	TGTCAGA	MELO3C018577	GO:0010264
MA1756.2	GRF9	MELO3C035190	32	38	+	13.0328	6.51e-05	1	TGTCAGA	MELO3C018577	GO:0032957
MA1756.2	GRF9	MELO3C034593	33	39	+	13.0328	6.51e-05	1	TGTCAGA	MELO3C018577	GO:0052746
MA1756.2	GRF9	MELO3C011021	27	33	-	13.0328	6.51e-05	1	TGTCAGA	MELO3C018590	GO:0005886
MA1756.2	GRF9	MELO3C008408	28	34	-	13.0328	6.51e-05	1	TGTCAGA	MELO3C018590	GO:0009638
MA1756.2	GRF9	MELO3C032182	28	34	-	13.0328	6.51e-05	1	TGTCAGA	MELO3C018590	GO:0016567
MA1756.2	GRF9	MELO3C010805	29	35	-	13.0328	6.51e-05	1	TGTCAGA	MELO3C018595	GO:0016021
MA1756.2	GRF9	MELO3C020976	30	36	-	13.0328	6.51e-05	1	TGTCAGA	MELO3C018630	GO:0080043
MA1756.2	GRF9	MELO3C011350	30	36	-	13.0328	6.51e-05	1	TGTCAGA	MELO3C018630	GO:0080044
MA1756.2	GRF9	MELO3C029025	31	37	-	13.0328	6.51e-05	1	TGTCAGA	MELO3C018634	GO:0008194
MA1756.2	GRF9	MELO3C002324	31	37	-	13.0328	6.51e-05	1	TGTCAGA	MELO3C018640	GO:0005515
MA1756.2	GRF9	MELO3C028568	32	38	-	13.0328	6.51e-05	1	TGTCAGA	MELO3C018664	GO:0080043
MA1756.2	GRF9	MELO3C018832	38	44	+	13.0328	6.51e-05	1	TGTCAGA	MELO3C018664	GO:0080044
MA1756.2	GRF9	MELO3C002520	33	39	-	13.0328	6.51e-05	1	TGTCAGA	MELO3C018688	GO:0005777
MA1756.2	GRF9	MELO3C014533	39	45	+	13.0328	6.51e-05	1	TGTCAGA	MELO3C018688	GO:0005829
MA1756.2	GRF9	MELO3C005295	33	39	-	13.0328	6.51e-05	1	TGTCAGA	MELO3C018688	GO:0005874
MA1756.2	GRF9	MELO3C012889	33	39	-	13.0328	6.51e-05	1	TGTCAGA	MELO3C018688	GO:0009707
MA1756.2	GRF9	MELO3C031470	33	39	-	13.0328	6.51e-05	1	TGTCAGA	MELO3C018688	GO:0035452
MA1756.2	GRF9	MELO3C004186	40	46	+	13.0328	6.51e-05	1	TGTCAGA	MELO3C018688	GO:0003924
MA1756.2	GRF9	MELO3C023313	35	41	-	13.0328	6.51e-05	1	TGTCAGA	MELO3C018688	GO:0005525
MA1756.2	GRF9	MELO3C028393	41	47	+	13.0328	6.51e-05	1	TGTCAGA	MELO3C018688	GO:0008017
MA1756.2	GRF9	MELO3C027025	36	42	-	13.0328	6.51e-05	1	TGTCAGA	MELO3C018688	GO:0042802
MA1756.2	GRF9	MELO3C028284	42	48	+	13.0328	6.51e-05	1	TGTCAGA	MELO3C018688	GO:0007623
MA1756.2	GRF9	MELO3C014128	37	43	-	13.0328	6.51e-05	1	TGTCAGA	MELO3C018688	GO:0009739
MA1756.2	GRF9	MELO3C012746	43	49	+	13.0328	6.51e-05	1	TGTCAGA	MELO3C018688	GO:0010020
MA1756.2	GRF9	MELO3C018197	43	49	+	13.0328	6.51e-05	1	TGTCAGA	MELO3C018688	GO:0016559
MA1756.2	GRF9	MELO3C011273	45	51	+	13.0328	6.51e-05	1	TGTCAGA	MELO3C018706	GO:0007094
MA1756.2	GRF9	MELO3C028529	45	51	+	13.0328	6.51e-05	1	TGTCAGA	MELO3C018706	GO:0005634
MA1756.2	GRF9	MELO3C014574	45	51	+	13.0328	6.51e-05	1	TGTCAGA	MELO3C018706	GO:0005524
MA1756.2	GRF9	MELO3C026539	46	52	+	13.0328	6.51e-05	1	TGTCAGA	MELO3C018706	GO:0005737
MA1756.2	GRF9	MELO3C006780	40	46	-	13.0328	6.51e-05	1	TGTCAGA	MELO3C018706	GO:0005819
MA1756.2	GRF9	MELO3C009653	40	46	-	13.0328	6.51e-05	1	TGTCAGA	MELO3C018706	GO:0032147
MA1756.2	GRF9	MELO3C033765	46	52	+	13.0328	6.51e-05	1	TGTCAGA	MELO3C018706	GO:0004672
MA1756.2	GRF9	MELO3C008197	41	47	-	13.0328	6.51e-05	1	TGTCAGA	MELO3C018706	GO:0000776
MA1756.2	GRF9	MELO3C030643	47	53	+	13.0328	6.51e-05	1	TGTCAGA	MELO3C018706	GO:0060236
MA1756.2	GRF9	MELO3C026170	41	47	-	13.0328	6.51e-05	1	TGTCAGA	MELO3C018706	GO:0051754
MA1756.2	GRF9	MELO3C024508	47	53	+	13.0328	6.51e-05	1	TGTCAGA	MELO3C018706	GO:0005874
MA1756.2	GRF9	MELO3C003889	48	54	+	13.0328	6.51e-05	1	TGTCAGA	MELO3C018710	GO:0000287
MA1756.2	GRF9	MELO3C009404	48	54	+	13.0328	6.51e-05	1	TGTCAGA	MELO3C018710	GO:0005524
MA1756.2	GRF9	MELO3C017691	49	55	+	13.0328	6.51e-05	1	TGTCAGA	MELO3C018710	GO:0140326
MA1756.2	GRF9	MELO3C031555	49	55	+	13.0328	6.51e-05	1	TGTCAGA	MELO3C018710	GO:0045332
MA1756.2	GRF9	MELO3C000424	44	50	-	13.0328	6.51e-05	1	TGTCAGA	MELO3C018710	GO:0016021
MA1756.2	GRF9	MELO3C010798	45	51	-	13.0328	6.51e-05	1	TGTCAGA	MELO3C018710	GO:0005886
MA1756.2	GRF9	MELO3C024261	47	53	-	13.0328	6.51e-05	1	TGTCAGA	MELO3C018714	GO:0043231
MA1756.2	GRF9	MELO3C003578	53	59	+	13.0328	6.51e-05	1	TGTCAGA	MELO3C018714	GO:0003723
MA1756.2	GRF9	MELO3C018757	53	59	+	13.0328	6.51e-05	1	TGTCAGA	MELO3C018714	GO:0005515
MA1756.2	GRF9	MELO3C006174	49	55	-	13.0328	6.51e-05	1	TGTCAGA	MELO3C018714	GO:0008270
MA1756.2	GRF9	MELO3C006011	56	62	+	13.0328	6.51e-05	1	TGTCAGA	MELO3C018714	GO:0009451
MA1756.2	GRF9	MELO3C009033	52	58	-	13.0328	6.51e-05	1	TGTCAGA	MELO3C018716	GO:0005768
MA1756.2	GRF9	MELO3C002757	58	64	+	13.0328	6.51e-05	1	TGTCAGA	MELO3C018716	GO:0003924
MA1756.2	GRF9	MELO3C030140	53	59	-	13.0328	6.51e-05	1	TGTCAGA	MELO3C018716	GO:0005525
MA1756.2	GRF9	MELO3C031209	60	66	+	13.0328	6.51e-05	1	TGTCAGA	MELO3C018719	GO:0005576
MA1756.2	GRF9	MELO3C028142	61	67	+	13.0328	6.51e-05	1	TGTCAGA	MELO3C018719	GO:0004601
MA1756.2	GRF9	MELO3C030442	62	68	+	13.0328	6.51e-05	1	TGTCAGA	MELO3C018719	GO:0020037
MA1756.2	GRF9	MELO3C020019	62	68	+	13.0328	6.51e-05	1	TGTCAGA	MELO3C018719	GO:0046872
MA1756.2	GRF9	MELO3C003332	57	63	-	13.0328	6.51e-05	1	TGTCAGA	MELO3C018719	GO:0006979
MA1756.2	GRF9	MELO3C010459	63	69	+	13.0328	6.51e-05	1	TGTCAGA	MELO3C018719	GO:0042744
MA1756.2	GRF9	MELO3C006848	57	63	-	13.0328	6.51e-05	1	TGTCAGA	MELO3C018719	GO:0098869
MA1756.2	GRF9	MELO3C011470	58	64	-	13.0328	6.51e-05	1	TGTCAGA	MELO3C018730	GO:0005886
MA1756.2	GRF9	MELO3C025474	65	71	+	13.0328	6.51e-05	1	TGTCAGA	MELO3C018730	GO:0016021
MA1756.2	GRF9	MELO3C035047	65	71	+	13.0328	6.51e-05	1	TGTCAGA	MELO3C018730	GO:0004675
MA1756.2	GRF9	MELO3C006624	66	72	+	13.0328	6.51e-05	1	TGTCAGA	MELO3C018730	GO:0005524
MA1756.2	GRF9	MELO3C026005	63	69	-	13.0328	6.51e-05	1	TGTCAGA	MELO3C018730	GO:0030246
MA1756.2	GRF9	MELO3C027437	69	75	+	13.0328	6.51e-05	1	TGTCAGA	MELO3C018730	GO:0002229
MA1756.2	GRF9	MELO3C029696	65	71	-	13.0328	6.51e-05	1	TGTCAGA	MELO3C018730	GO:0006468
MA1756.2	GRF9	MELO3C020544	65	71	-	13.0328	6.51e-05	1	TGTCAGA	MELO3C018730	GO:0007178
MA1756.2	GRF9	MELO3C010288	66	72	-	13.0328	6.51e-05	1	TGTCAGA	MELO3C018730	GO:0042742
MA1756.2	GRF9	MELO3C017707	73	79	+	13.0328	6.51e-05	1	TGTCAGA	MELO3C018733	GO:0005634
MA1756.2	GRF9	MELO3C028307	74	80	+	13.0328	6.51e-05	1	TGTCAGA	MELO3C018733	GO:0005737
MA1756.2	GRF9	MELO3C032743	70	76	-	13.0328	6.51e-05	1	TGTCAGA	MELO3C018733	GO:0004864
MA1756.2	GRF9	MELO3C035762	77	83	+	13.0328	6.51e-05	1	TGTCAGA	MELO3C018733	GO:0010427
MA1756.2	GRF9	MELO3C019979	78	84	+	13.0328	6.51e-05	1	TGTCAGA	MELO3C018733	GO:0038023
MA1756.2	GRF9	MELO3C033544	79	85	+	13.0328	6.51e-05	1	TGTCAGA	MELO3C018733	GO:0006952
MA1756.2	GRF9	MELO3C003452	74	80	-	13.0328	6.51e-05	1	TGTCAGA	MELO3C018733	GO:0009738
MA1756.2	GRF9	MELO3C007796	81	87	+	13.0328	6.51e-05	1	TGTCAGA	MELO3C018733	GO:0043086
MA1756.2	GRF9	MELO3C006640	81	87	+	13.0328	6.51e-05	1	TGTCAGA	MELO3C018733	GO:0080163
MA1756.2	GRF9	MELO3C004439	76	82	-	13.0328	6.51e-05	1	TGTCAGA	MELO3C018748	GO:0009523
MA1756.2	GRF9	MELO3C028127	76	82	-	13.0328	6.51e-05	1	TGTCAGA	MELO3C018748	GO:0009543
MA1756.2	GRF9	MELO3C001567	76	82	-	13.0328	6.51e-05	1	TGTCAGA	MELO3C018748	GO:0010206
MA1756.2	GRF9	MELO3C015092	76	82	-	13.0328	6.51e-05	1	TGTCAGA	MELO3C018748	GO:0010207
MA1756.2	GRF9	MELO3C009653	82	88	+	13.0328	6.51e-05	1	TGTCAGA	MELO3C018748	GO:0071484
MA1756.2	GRF9	MELO3C025275	82	88	+	13.0328	6.51e-05	1	TGTCAGA	MELO3C018749	GO:0004722
MA1756.2	GRF9	MELO3C033429	76	82	-	13.0328	6.51e-05	1	TGTCAGA	MELO3C018749	GO:0005634
MA1756.2	GRF9	MELO3C000450	84	90	+	13.0328	6.51e-05	1	TGTCAGA	MELO3C018749	GO:0006470
MA1756.2	GRF9	MELO3C002647	78	84	-	13.0328	6.51e-05	1	TGTCAGA	MELO3C018749	GO:0005829
MA1756.2	GRF9	MELO3C027736	79	85	-	13.0328	6.51e-05	1	TGTCAGA	MELO3C018757	GO:0005886
MA1756.2	GRF9	MELO3C034978	80	86	-	13.0328	6.51e-05	1	TGTCAGA	MELO3C018757	GO:0016021
MA1756.2	GRF9	MELO3C015326	80	86	-	13.0328	6.51e-05	1	TGTCAGA	MELO3C018757	GO:0004672
MA1756.2	GRF9	MELO3C035634	81	87	-	13.0328	6.51e-05	1	TGTCAGA	MELO3C018757	GO:0005524
MA1756.2	GRF9	MELO3C034753	87	93	+	13.0328	6.51e-05	1	TGTCAGA	MELO3C018757	GO:0006468
MA1756.2	GRF9	MELO3C014425	82	88	-	13.0328	6.51e-05	1	TGTCAGA	MELO3C018782	GO:0016021
MA1756.2	GRF9	MELO3C021068	83	89	-	13.0328	6.51e-05	1	TGTCAGA	MELO3C018782	GO:0004674
MA1756.2	GRF9	MELO3C025942	83	89	-	13.0328	6.51e-05	1	TGTCAGA	MELO3C018782	GO:0004712
MA1756.2	GRF9	MELO3C024325	90	96	+	13.0328	6.51e-05	1	TGTCAGA	MELO3C018782	GO:0005524
MA1756.2	GRF9	MELO3C015817	90	96	+	13.0328	6.51e-05	1	TGTCAGA	MELO3C018782	GO:0030246
MA1756.2	GRF9	MELO3C006314	90	96	+	13.0328	6.51e-05	1	TGTCAGA	MELO3C018782	GO:0106310
MA1756.2	GRF9	MELO3C035674	91	97	+	13.0328	6.51e-05	1	TGTCAGA	MELO3C018782	GO:0006468
MA1756.2	GRF9	MELO3C019935	91	97	+	13.0328	6.51e-05	1	TGTCAGA	MELO3C018782	GO:0048544
MA1756.2	GRF9	MELO3C027876	86	92	-	13.0328	6.51e-05	1	TGTCAGA	MELO3C018787	GO:0008318
MA1756.2	GRF9	MELO3C035259	92	98	+	13.0328	6.51e-05	1	TGTCAGA	MELO3C018787	GO:0018342
MA1756.2	GRF9	MELO3C008086	86	92	-	13.0328	6.51e-05	1	TGTCAGA	MELO3C028652	GO:0016021
MA1756.2	GRF9	MELO3C031024	87	93	-	13.0328	6.51e-05	1	TGTCAGA	MELO3C028652	GO:0015297
MA1756.2	GRF9	MELO3C029352	88	94	-	13.0328	6.51e-05	1	TGTCAGA	MELO3C028652	GO:0042910
MA1756.2	GRF9	MELO3C028300	95	101	+	13.0328	6.51e-05	1	TGTCAGA	MELO3C028652	GO:1990961
MA1756.2	GRF9	MELO3C021657	97	103	+	13.0328	6.51e-05	1	TGTCAGA	MELO3C018821	GO:0005507
MA1756.2	GRF9	MELO3C020961	99	105	+	13.0328	6.51e-05	1	TGTCAGA	MELO3C018821	GO:0008447
MA1756.2	GRF9	MELO3C031609	99	105	+	13.0328	6.51e-05	1	TGTCAGA	MELO3C018826	GO:0005634
MA1756.2	GRF9	MELO3C034140	93	99	-	13.0328	6.51e-05	1	TGTCAGA	MELO3C018826	GO:0003700
MA1756.2	GRF9	MELO3C031722	94	100	-	13.0328	6.51e-05	1	TGTCAGA	MELO3C018826	GO:0043565
MA1756.2	GRF9	MELO3C030772	94	100	-	13.0328	6.51e-05	1	TGTCAGA	MELO3C018826	GO:0006355
MA1756.2	GRF9	MELO3C021803	94	100	-	13.0328	6.51e-05	1	TGTCAGA	MELO3C018832	GO:0016021
MA1756.2	GRF9	MELO3C026285	95	101	-	13.0328	6.51e-05	1	TGTCAGA	MELO3C018842	GO:0003682
MA1756.2	GRF9	MELO3C020988	101	107	+	13.0328	6.51e-05	1	TGTCAGA	MELO3C018842	GO:0008168
MA1756.2	GRF9	MELO3C002114	95	101	-	13.0328	6.51e-05	1	TGTCAGA	MELO3C018842	GO:0046872
MA1756.2	GRF9	MELO3C007842	102	108	+	13.0328	6.51e-05	1	TGTCAGA	MELO3C018842	GO:0140680
MA1756.2	GRF9	MELO3C017988	102	108	+	13.0328	6.51e-05	1	TGTCAGA	MELO3C018842	GO:0006325
MA1756.2	GRF9	MELO3C014430	102	108	+	13.0328	6.51e-05	1	TGTCAGA	MELO3C018842	GO:0032259
MA1756.2	GRF9	MELO3C034803	96	102	-	13.0328	6.51e-05	1	TGTCAGA	MELO3C018842	GO:0070544
MA1756.2	GRF9	MELO3C032046	96	102	-	13.0328	6.51e-05	1	TGTCAGA	MELO3C018859	GO:0008171
MA1756.2	GRF9	MELO3C012375	97	103	-	13.0328	6.51e-05	1	TGTCAGA	MELO3C018859	GO:0046983
MA1756.2	GRF9	MELO3C034562	103	109	+	13.0328	6.51e-05	1	TGTCAGA	MELO3C018859	GO:0008757
MA1756.2	GRF9	MELO3C017996	103	109	+	13.0328	6.51e-05	1	TGTCAGA	MELO3C018859	GO:0019438
MA1756.2	GRF9	MELO3C011137	104	110	+	13.0328	6.51e-05	1	TGTCAGA	MELO3C018859	GO:0032259
MA1756.2	GRF9	MELO3C032418	98	104	-	13.0328	6.51e-05	1	TGTCAGA	MELO3C018869	GO:0005730
MA1756.2	GRF9	MELO3C027734	104	110	+	13.0328	6.51e-05	1	TGTCAGA	MELO3C018869	GO:0032040
MA1756.2	GRF9	MELO3C014860	105	111	+	13.0328	6.51e-05	1	TGTCAGA	MELO3C018869	GO:0080008
MA1756.2	GRF9	MELO3C016275	105	111	+	13.0328	6.51e-05	1	TGTCAGA	MELO3C018869	GO:0005515
MA1756.2	GRF9	MELO3C007693	99	105	-	13.0328	6.51e-05	1	TGTCAGA	MELO3C018869	GO:0000462
MA1756.2	GRF9	MELO3C033938	100	106	-	13.0328	6.51e-05	1	TGTCAGA	MELO3C018869	GO:0016567
MA1756.2	GRF9	MELO3C032339	106	112	+	13.0328	6.51e-05	1	TGTCAGA	MELO3C018873	GO:0005515
MA1756.2	GRF9	MELO3C031626	101	107	-	13.0328	6.51e-05	1	TGTCAGA	MELO3C028115	GO:0004650
MA1756.2	GRF9	MELO3C032958	108	114	+	13.0328	6.51e-05	1	TGTCAGA	MELO3C028115	GO:0005975
MA1756.2	GRF9	MELO3C016099	103	109	-	13.0328	6.51e-05	1	TGTCAGA	MELO3C024211	GO:0005515
MA1756.2	GRF9	MELO3C021518	110	116	+	13.0328	6.51e-05	1	TGTCAGA	MELO3C024211	GO:0016567
MA1756.2	GRF9	MELO3C029862	111	117	+	13.0328	6.51e-05	1	TGTCAGA	MELO3C024201	GO:0016021
MA1756.2	GRF9	MELO3C003726	106	112	-	13.0328	6.51e-05	1	TGTCAGA	MELO3C024198	GO:0016021
MA1756.2	GRF9	MELO3C004019	106	112	-	13.0328	6.51e-05	1	TGTCAGA	MELO3C024198	GO:0005515
MA1756.2	GRF9	MELO3C002823	113	119	+	13.0328	6.51e-05	1	TGTCAGA	MELO3C024183	GO:0016021
MA1756.2	GRF9	MELO3C032099	113	119	+	13.0328	6.51e-05	1	TGTCAGA	MELO3C028694	GO:0030414
MA1756.2	GRF9	MELO3C023456	113	119	+	13.0328	6.51e-05	1	TGTCAGA	MELO3C028694	GO:0010466
MA1756.2	GRF9	MELO3C022835	110	116	-	13.0328	6.51e-05	1	TGTCAGA	MELO3C028706	GO:0005634
MA1756.2	GRF9	MELO3C027763	110	116	-	13.0328	6.51e-05	1	TGTCAGA	MELO3C028706	GO:0003677
MA1756.2	GRF9	MELO3C025669	110	116	-	13.0328	6.51e-05	1	TGTCAGA	MELO3C028706	GO:0005524
MA1756.2	GRF9	MELO3C012295	110	116	-	13.0328	6.51e-05	1	TGTCAGA	MELO3C028706	GO:0031491
MA1756.2	GRF9	MELO3C004484	117	123	+	13.0328	6.51e-05	1	TGTCAGA	MELO3C024160	GO:0005576
MA1756.2	GRF9	MELO3C012234	119	125	+	13.0328	6.51e-05	1	TGTCAGA	MELO3C024160	GO:0016020
MA1756.2	GRF9	MELO3C030798	113	119	-	13.0328	6.51e-05	1	TGTCAGA	MELO3C024160	GO:0060320
MA1756.2	GRF9	MELO3C000790	119	125	+	13.0328	6.51e-05	1	TGTCAGA	MELO3C024154	GO:0005739
MA1756.2	GRF9	MELO3C007203	119	125	+	13.0328	6.51e-05	1	TGTCAGA	MELO3C024154	GO:0005524
MA1756.2	GRF9	MELO3C025013	121	127	+	13.0328	6.51e-05	1	TGTCAGA	MELO3C024154	GO:0016887
MA1756.2	GRF9	MELO3C023934	115	121	-	13.0328	6.51e-05	1	TGTCAGA	MELO3C024154	GO:0042026
MA1756.2	GRF9	MELO3C013222	116	122	-	13.0328	6.51e-05	1	TGTCAGA	MELO3C027786	GO:0016021
MA1756.2	GRF9	MELO3C029812	117	123	-	13.0328	6.51e-05	1	TGTCAGA	MELO3C027786	GO:0003676
MA1756.2	GRF9	MELO3C005081	118	124	-	13.0328	6.51e-05	1	TGTCAGA	MELO3C027786	GO:0003964
MA1756.2	GRF9	MELO3C004729	118	124	-	13.0328	6.51e-05	1	TGTCAGA	MELO3C027786	GO:0004190
MA1756.2	GRF9	MELO3C019110	118	124	-	13.0328	6.51e-05	1	TGTCAGA	MELO3C027786	GO:0004519
MA1756.2	GRF9	MELO3C021690	118	124	-	13.0328	6.51e-05	1	TGTCAGA	MELO3C027786	GO:0008270
MA1756.2	GRF9	MELO3C031020	125	131	+	13.0328	6.51e-05	1	TGTCAGA	MELO3C027786	GO:0006278
MA1756.2	GRF9	MELO3C008270	125	131	+	13.0328	6.51e-05	1	TGTCAGA	MELO3C027786	GO:0006508
MA1756.2	GRF9	MELO3C022056	120	126	-	13.0328	6.51e-05	1	TGTCAGA	MELO3C027786	GO:0015074
MA1756.2	GRF9	MELO3C012536	126	132	+	13.0328	6.51e-05	1	TGTCAGA	MELO3C027786	GO:0090305
MA1756.2	GRF9	MELO3C010849	126	132	+	13.0328	6.51e-05	1	TGTCAGA	MELO3C028618	GO:0016021
MA1756.2	GRF9	MELO3C027445	120	126	-	13.0328	6.51e-05	1	TGTCAGA	MELO3C028618	GO:0008234
MA1756.2	GRF9	MELO3C032539	121	127	-	13.0328	6.51e-05	1	TGTCAGA	MELO3C028618	GO:0006508
MA1756.2	GRF9	MELO3C028802	127	133	+	13.0328	6.51e-05	1	TGTCAGA	MELO3C028618	GO:0006810
MA1756.2	GRF9	MELO3C013375	123	129	-	13.0328	6.51e-05	1	TGTCAGA	MELO3C024143	GO:0004190
MA1756.2	GRF9	MELO3C009296	123	129	-	13.0328	6.51e-05	1	TGTCAGA	MELO3C024143	GO:0006508
MA1756.2	GRF9	MELO3C008780	124	130	-	13.0328	6.51e-05	1	TGTCAGA	MELO3C028725	GO:0016021
MA1756.2	GRF9	MELO3C023547	131	137	+	13.0328	6.51e-05	1	TGTCAGA	MELO3C028725	GO:0015293
MA1756.2	GRF9	MELO3C029018	126	132	-	13.0328	6.51e-05	1	TGTCAGA	MELO3C028725	GO:0006865
MA1756.2	GRF9	MELO3C003318	133	139	+	13.0328	6.51e-05	1	TGTCAGA	MELO3C028725	GO:0009734
MA1756.2	GRF9	MELO3C000069	134	140	+	13.0328	6.51e-05	1	TGTCAGA	MELO3C028725	GO:0055085
MA1756.2	GRF9	MELO3C003638	135	141	+	13.0328	6.51e-05	1	TGTCAGA	MELO3C027374	GO:0016021
MA1756.2	GRF9	MELO3C018787	135	141	+	13.0328	6.51e-05	1	TGTCAGA	MELO3C027819	GO:0005576
MA1756.2	GRF9	MELO3C006911	136	142	+	13.0328	6.51e-05	1	TGTCAGA	MELO3C027819	GO:0060320
MA1756.2	GRF9	MELO3C003961	136	142	+	13.0328	6.51e-05	1	TGTCAGA	MELO3C028622	GO:0005576
MA1756.2	GRF9	MELO3C019786	137	143	+	13.0328	6.51e-05	1	TGTCAGA	MELO3C028622	GO:0016021
MA1756.2	GRF9	MELO3C018577	131	137	-	13.0328	6.51e-05	1	TGTCAGA	MELO3C028622	GO:0004497
MA1756.2	GRF9	MELO3C011328	131	137	-	13.0328	6.51e-05	1	TGTCAGA	MELO3C028622	GO:0005506
MA1756.2	GRF9	MELO3C006894	138	144	+	13.0328	6.51e-05	1	TGTCAGA	MELO3C028622	GO:0016705
MA1756.2	GRF9	MELO3C033130	138	144	+	13.0328	6.51e-05	1	TGTCAGA	MELO3C028622	GO:0020037
MA1756.2	GRF9	MELO3C019968	138	144	+	13.0328	6.51e-05	1	TGTCAGA	MELO3C028622	GO:0060320
MA1756.2	GRF9	MELO3C032920	132	138	-	13.0328	6.51e-05	1	TGTCAGA	MELO3C023719	GO:0005794
MA1756.2	GRF9	MELO3C011059	138	144	+	13.0328	6.51e-05	1	TGTCAGA	MELO3C023719	GO:0016021
MA1756.2	GRF9	MELO3C026879	132	138	-	13.0328	6.51e-05	1	TGTCAGA	MELO3C023719	GO:0016413
MA1756.2	GRF9	MELO3C006004	139	145	+	13.0328	6.51e-05	1	TGTCAGA	MELO3C000849	GO:0004252
MA1756.2	GRF9	MELO3C026860	139	145	+	13.0328	6.51e-05	1	TGTCAGA	MELO3C000849	GO:0006508
MA1756.2	GRF9	MELO3C027733	139	145	+	13.0328	6.51e-05	1	TGTCAGA	MELO3C000849	GO:0009610
MA1756.2	GRF9	MELO3C026535	134	140	-	13.0328	6.51e-05	1	TGTCAGA	MELO3C023702	GO:0000326
MA1756.2	GRF9	MELO3C023342	140	146	+	13.0328	6.51e-05	1	TGTCAGA	MELO3C023702	GO:0005783
MA1756.2	GRF9	MELO3C004475	141	147	+	13.0328	6.51e-05	1	TGTCAGA	MELO3C023702	GO:0045735
MA1756.2	GRF9	MELO3C003456	141	147	+	13.0328	6.51e-05	1	TGTCAGA	MELO3C023688	GO:0016021
MA1756.2	GRF9	MELO3C031820	135	141	-	13.0328	6.51e-05	1	TGTCAGA	MELO3C023688	GO:0016301
MA1756.2	GRF9	MELO3C033206	136	142	-	13.0328	6.51e-05	1	TGTCAGA	MELO3C023688	GO:0009834
MA1756.2	GRF9	MELO3C016795	138	144	-	13.0328	6.51e-05	1	TGTCAGA	MELO3C023688	GO:0016310
MA1756.2	GRF9	MELO3C020126	144	150	+	13.0328	6.51e-05	1	TGTCAGA	MELO3C023682	GO:0009507
MA1756.2	GRF9	MELO3C033592	145	151	+	13.0328	6.51e-05	1	TGTCAGA	MELO3C023682	GO:0005509
MA1756.2	GRF9	MELO3C016521	139	145	-	13.0328	6.51e-05	1	TGTCAGA	MELO3C023682	GO:0009654
MA1756.2	GRF9	MELO3C029403	145	151	+	13.0328	6.51e-05	1	TGTCAGA	MELO3C023682	GO:0015979
MA1756.2	GRF9	MELO3C033282	146	152	+	13.0328	6.51e-05	1	TGTCAGA	MELO3C023682	GO:0019898
MA1756.2	GRF9	MELO3C034681	140	146	-	13.0328	6.51e-05	1	TGTCAGA	MELO3C028790	GO:0016021
MA1756.2	GRF9	MELO3C029149	140	146	-	13.0328	6.51e-05	1	TGTCAGA	MELO3C023673	GO:0090502
MA1756.2	GRF9	MELO3C029453	147	153	+	13.0328	6.51e-05	1	TGTCAGA	MELO3C023673	GO:0004526
MA1756.2	GRF9	MELO3C015440	147	153	+	13.0328	6.51e-05	1	TGTCAGA	MELO3C023673	GO:0000172
MA1756.2	GRF9	MELO3C015669	143	149	-	13.0328	6.51e-05	1	TGTCAGA	MELO3C023673	GO:0006364
MA1756.2	GRF9	MELO3C029275	145	151	-	13.0328	6.51e-05	1	TGTCAGA	MELO3C023673	GO:0001682
MA1756.2	GRF9	MELO3C035109	153	159	+	13.0328	6.51e-05	1	TGTCAGA	MELO3C023673	GO:0005655
MA1756.2	GRF9	MELO3C009993	153	159	+	13.0328	6.51e-05	1	TGTCAGA	MELO3C023673	GO:0033204
MA1756.2	GRF9	MELO3C031156	147	153	-	13.0328	6.51e-05	1	TGTCAGA	MELO3C028825	GO:0016787
MA1756.2	GRF9	MELO3C032696	148	154	-	13.0328	6.51e-05	1	TGTCAGA	MELO3C028637	GO:0008233
MA1756.2	GRF9	MELO3C017143	148	154	-	13.0328	6.51e-05	1	TGTCAGA	MELO3C028637	GO:0006508
MA1756.2	GRF9	MELO3C008219	149	155	-	13.0328	6.51e-05	1	TGTCAGA	MELO3C024063	GO:0005737
MA1756.2	GRF9	MELO3C006972	156	162	+	13.0328	6.51e-05	1	TGTCAGA	MELO3C024063	GO:0004103
MA1756.2	GRF9	MELO3C006554	151	157	-	13.0328	6.51e-05	1	TGTCAGA	MELO3C024063	GO:0004305
MA1756.2	GRF9	MELO3C029853	158	164	+	13.0328	6.51e-05	1	TGTCAGA	MELO3C024063	GO:0006646
MA1756.2	GRF9	MELO3C018999	158	164	+	13.0328	6.51e-05	1	TGTCAGA	MELO3C024063	GO:0006657
MA1756.2	GRF9	MELO3C020899	159	165	+	13.0328	6.51e-05	1	TGTCAGA	MELO3C024063	GO:0016310
MA1756.2	GRF9	MELO3C021529	153	159	-	13.0328	6.51e-05	1	TGTCAGA	MELO3C027025	GO:0005576
MA1756.2	GRF9	MELO3C009577	153	159	-	13.0328	6.51e-05	1	TGTCAGA	MELO3C027025	GO:0016021
MA1756.2	GRF9	MELO3C019161	154	160	-	13.0328	6.51e-05	1	TGTCAGA	MELO3C027025	GO:0060320
MA1756.2	GRF9	MELO3C019278	155	161	-	13.0328	6.51e-05	1	TGTCAGA	MELO3C024080	GO:0005524
MA1756.2	GRF9	MELO3C010668	162	168	+	13.0328	6.51e-05	1	TGTCAGA	MELO3C024080	GO:0055085
MA1756.2	GRF9	MELO3C030926	162	168	+	13.0328	6.51e-05	1	TGTCAGA	MELO3C024080	GO:0140359
MA1756.2	GRF9	MELO3C018041	163	169	+	13.0328	6.51e-05	1	TGTCAGA	MELO3C024080	GO:0016021
MA1756.2	GRF9	MELO3C016761	163	169	+	13.0328	6.51e-05	1	TGTCAGA	MELO3C031977	GO:0016021
MA1756.2	GRF9	MELO3C012639	158	164	-	13.0328	6.51e-05	1	TGTCAGA	MELO3C000296	GO:0005829
MA1756.2	GRF9	MELO3C016159	164	170	+	13.0328	6.51e-05	1	TGTCAGA	MELO3C000296	GO:0016021
MA1756.2	GRF9	MELO3C026957	165	171	+	13.0328	6.51e-05	1	TGTCAGA	MELO3C000296	GO:0051082
MA1756.2	GRF9	MELO3C003732	165	171	+	13.0328	6.51e-05	1	TGTCAGA	MELO3C000296	GO:0051087
MA1756.2	GRF9	MELO3C035137	166	172	+	13.0328	6.51e-05	1	TGTCAGA	MELO3C000296	GO:0051085
MA1756.2	GRF9	MELO3C019155	161	167	-	13.0328	6.51e-05	1	TGTCAGA	MELO3C024097	GO:0009506
MA1756.2	GRF9	MELO3C029104	167	173	+	13.0328	6.51e-05	1	TGTCAGA	MELO3C024097	GO:0016021
MA1756.2	GRF9	MELO3C029131	167	173	+	13.0328	6.51e-05	1	TGTCAGA	MELO3C024097	GO:0009734
MA1756.2	GRF9	MELO3C003114	168	174	+	13.0328	6.51e-05	1	TGTCAGA	MELO3C024101	GO:0046872
MA1756.2	GRF9	MELO3C007608	162	168	-	13.0328	6.51e-05	1	TGTCAGA	MELO3C024122	GO:0005634
MA1756.2	GRF9	MELO3C002910	162	168	-	13.0328	6.51e-05	1	TGTCAGA	MELO3C024122	GO:0005524
MA1756.2	GRF9	MELO3C028046	168	174	+	13.0328	6.51e-05	1	TGTCAGA	MELO3C024122	GO:0005516
MA1756.2	GRF9	MELO3C021961	169	175	+	13.0328	6.51e-05	1	TGTCAGA	MELO3C024122	GO:0005737
MA1756.2	GRF9	MELO3C017906	170	176	+	13.0328	6.51e-05	1	TGTCAGA	MELO3C024122	GO:0005509
MA1756.2	GRF9	MELO3C030217	165	171	-	13.0328	6.51e-05	1	TGTCAGA	MELO3C024122	GO:0046777
MA1756.2	GRF9	MELO3C018353	166	172	-	13.0328	6.51e-05	1	TGTCAGA	MELO3C024122	GO:0004683
MA1756.2	GRF9	MELO3C008500	166	172	-	13.0328	6.51e-05	1	TGTCAGA	MELO3C024122	GO:0018105
MA1756.2	GRF9	MELO3C022070	166	172	-	13.0328	6.51e-05	1	TGTCAGA	MELO3C024122	GO:0035556
MA1756.2	GRF9	MELO3C025758	166	172	-	13.0328	6.51e-05	1	TGTCAGA	MELO3C024122	GO:0009931
MA1756.2	GRF9	MELO3C028277	173	179	+	13.0328	6.51e-05	1	TGTCAGA	MELO3C028957	GO:0005634
MA1756.2	GRF9	MELO3C034242	173	179	+	13.0328	6.51e-05	1	TGTCAGA	MELO3C028957	GO:0016021
MA1756.2	GRF9	MELO3C025596	173	179	+	13.0328	6.51e-05	1	TGTCAGA	MELO3C028957	GO:0003677
MA1756.2	GRF9	MELO3C018664	174	180	+	13.0328	6.51e-05	1	TGTCAGA	MELO3C028957	GO:0046872
MA1756.2	GRF9	MELO3C012899	168	174	-	13.0328	6.51e-05	1	TGTCAGA	MELO3C028957	GO:0046983
MA1756.2	GRF9	MELO3C028272	169	175	-	13.0328	6.51e-05	1	TGTCAGA	MELO3C028957	GO:0009791
MA1756.2	GRF9	MELO3C033334	175	181	+	13.0328	6.51e-05	1	TGTCAGA	MELO3C024922	GO:0005744
MA1756.2	GRF9	MELO3C022985	169	175	-	13.0328	6.51e-05	1	TGTCAGA	MELO3C024922	GO:0030150
MA1756.2	GRF9	MELO3C035216	176	182	+	13.0328	6.51e-05	1	TGTCAGA	MELO3C024892	GO:0042218
MA1756.2	GRF9	MELO3C032931	176	182	+	13.0328	6.51e-05	1	TGTCAGA	MELO3C024892	GO:0030170
MA1756.2	GRF9	MELO3C030243	170	176	-	13.0328	6.51e-05	1	TGTCAGA	MELO3C024892	GO:0016847
MA1756.2	GRF9	MELO3C035630	170	176	-	13.0328	6.51e-05	1	TGTCAGA	MELO3C024892	GO:0008483
MA1756.2	GRF9	MELO3C025122	177	183	+	13.0328	6.51e-05	1	TGTCAGA	MELO3C024891	GO:0042218
MA1756.2	GRF9	MELO3C010426	172	178	-	13.0328	6.51e-05	1	TGTCAGA	MELO3C024891	GO:0005227
MA1756.2	GRF9	MELO3C015110	173	179	-	13.0328	6.51e-05	1	TGTCAGA	MELO3C024891	GO:0030170
MA1756.2	GRF9	MELO3C020483	173	179	-	13.0328	6.51e-05	1	TGTCAGA	MELO3C024891	GO:0016847
MA1756.2	GRF9	MELO3C005602	176	182	-	13.0328	6.51e-05	1	TGTCAGA	MELO3C024891	GO:0008483
MA1756.2	GRF9	MELO3C028324	176	182	-	13.0328	6.51e-05	1	TGTCAGA	MELO3C024891	GO:0098655
MA1756.2	GRF9	MELO3C029126	182	188	+	13.0328	6.51e-05	1	TGTCAGA	MELO3C024891	GO:0016021
MA1756.2	GRF9	MELO3C035656	183	189	+	13.0328	6.51e-05	1	TGTCAGA	MELO3C013104	GO:0005634
MA1756.2	GRF9	MELO3C011378	178	184	-	13.0328	6.51e-05	1	TGTCAGA	MELO3C013121	GO:0004497
MA1756.2	GRF9	MELO3C013880	184	190	+	13.0328	6.51e-05	1	TGTCAGA	MELO3C013121	GO:0005506
MA1756.2	GRF9	MELO3C021566	179	185	-	13.0328	6.51e-05	1	TGTCAGA	MELO3C013121	GO:0016705
MA1756.2	GRF9	MELO3C010787	185	191	+	13.0328	6.51e-05	1	TGTCAGA	MELO3C013121	GO:0020037
MA1756.2	GRF9	MELO3C003844	185	191	+	13.0328	6.51e-05	1	TGTCAGA	MELO3C028991	GO:0003676
MA1756.2	GRF9	MELO3C007012	181	187	-	13.0328	6.51e-05	1	TGTCAGA	MELO3C028991	GO:0003964
MA1756.2	GRF9	MELO3C006933	181	187	-	13.0328	6.51e-05	1	TGTCAGA	MELO3C028991	GO:0004190
MA1756.2	GRF9	MELO3C028101	181	187	-	13.0328	6.51e-05	1	TGTCAGA	MELO3C028991	GO:0004519
MA1756.2	GRF9	MELO3C027699	188	194	+	13.0328	6.51e-05	1	TGTCAGA	MELO3C028991	GO:0008270
MA1756.2	GRF9	MELO3C018782	182	188	-	13.0328	6.51e-05	1	TGTCAGA	MELO3C028991	GO:0006278
MA1756.2	GRF9	MELO3C030596	182	188	-	13.0328	6.51e-05	1	TGTCAGA	MELO3C028991	GO:0006508
MA1756.2	GRF9	MELO3C031113	182	188	-	13.0328	6.51e-05	1	TGTCAGA	MELO3C028991	GO:0090305
MA1756.2	GRF9	MELO3C022121	189	195	+	13.0328	6.51e-05	1	TGTCAGA	MELO3C013129	GO:0004650
MA1756.2	GRF9	MELO3C009888	189	195	+	13.0328	6.51e-05	1	TGTCAGA	MELO3C013129	GO:0005975
MA1756.2	GRF9	MELO3C014265	191	197	+	13.0328	6.51e-05	1	TGTCAGA	MELO3C013154	GO:0047262
MA1756.2	GRF9	MELO3C007742	185	191	-	13.0328	6.51e-05	1	TGTCAGA	MELO3C013154	GO:0045489
MA1756.2	GRF9	MELO3C024922	191	197	+	13.0328	6.51e-05	1	TGTCAGA	MELO3C013154	GO:0016021
MA1756.2	GRF9	MELO3C031093	191	197	+	13.0328	6.51e-05	1	TGTCAGA	MELO3C013154	GO:0000139
MA1756.2	GRF9	MELO3C031606	191	197	+	13.0328	6.51e-05	1	TGTCAGA	MELO3C013154	GO:0071555
MA1756.2	GRF9	MELO3C010128	192	198	+	13.0328	6.51e-05	1	TGTCAGA	MELO3C013156	GO:0005515
MA1756.2	GRF9	MELO3C017586	186	192	-	13.0328	6.51e-05	1	TGTCAGA	MELO3C028999	GO:0016020
MA1756.2	GRF9	MELO3C024464	186	192	-	13.0328	6.51e-05	1	TGTCAGA	MELO3C013167	GO:0016579
MA1756.2	GRF9	MELO3C008100	192	198	+	13.0328	6.51e-05	1	TGTCAGA	MELO3C013167	GO:0004843
MA1756.2	GRF9	MELO3C015952	192	198	+	13.0328	6.51e-05	1	TGTCAGA	MELO3C013167	GO:0005737
MA1756.2	GRF9	MELO3C030646	193	199	+	13.0328	6.51e-05	1	TGTCAGA	MELO3C013167	GO:0016021
MA1756.2	GRF9	MELO3C005878	194	200	+	13.0328	6.51e-05	1	TGTCAGA	MELO3C013167	GO:0030433
MA1756.2	GRF9	MELO3C033443	194	200	+	13.0328	6.51e-05	1	TGTCAGA	MELO3C029002	GO:0005886
MA1756.2	GRF9	MELO3C033598	194	200	+	13.0328	6.51e-05	1	TGTCAGA	MELO3C029002	GO:0016021
MA1756.2	GRF9	MELO3C019299	194	200	+	13.0328	6.51e-05	1	TGTCAGA	MELO3C029002	GO:0004601
MA1756.2	GRF9	MELO3C030302	194	200	+	13.0328	6.51e-05	1	TGTCAGA	MELO3C029002	GO:0004674
MA1756.2	GRF9	MELO3C011076	189	195	-	13.0328	6.51e-05	1	TGTCAGA	MELO3C029002	GO:0005509
MA1756.2	GRF9	MELO3C006950	195	201	+	13.0328	6.51e-05	1	TGTCAGA	MELO3C029002	GO:0005524
MA1756.2	GRF9	MELO3C028073	195	201	+	13.0328	6.51e-05	1	TGTCAGA	MELO3C029002	GO:0016174
MA1756.2	GRF9	MELO3C006933	197	203	+	13.0328	6.51e-05	1	TGTCAGA	MELO3C029002	GO:0006468
MA1756.2	GRF9	MELO3C015148	193	199	-	13.0328	6.51e-05	1	TGTCAGA	MELO3C029002	GO:0098869
MA1756.2	GRF9	MELO3C028311	194	200	-	13.0328	6.51e-05	1	TGTCAGA	MELO3C013176	GO:0005524
MA1756.2	GRF9	MELO3C009101	194	200	-	13.0328	6.51e-05	1	TGTCAGA	MELO3C013176	GO:0006468
MA1756.2	GRF9	MELO3C017818	194	200	-	13.0328	6.51e-05	1	TGTCAGA	MELO3C013176	GO:0004674
MA1756.2	GRF9	MELO3C013760	195	201	-	13.0328	6.51e-05	1	TGTCAGA	MELO3C027331	GO:0005737
MA1756.2	GRF9	MELO3C034604	201	207	+	13.0328	6.51e-05	1	TGTCAGA	MELO3C027331	GO:0000285
MA1756.2	GRF9	MELO3C027123	201	207	+	13.0328	6.51e-05	1	TGTCAGA	MELO3C027331	GO:0005524
MA1756.2	GRF9	MELO3C017414	201	207	+	13.0328	6.51e-05	1	TGTCAGA	MELO3C027331	GO:0016887
MA1756.2	GRF9	MELO3C028092	203	209	+	13.0328	6.51e-05	1	TGTCAGA	MELO3C027331	GO:0016310
MA1756.2	GRF9	MELO3C005812	203	209	+	13.0328	6.51e-05	1	TGTCAGA	MELO3C027331	GO:0046854
MA1756.2	GRF9	MELO3C005776	199	205	-	13.0328	6.51e-05	1	TGTCAGA	MELO3C013209	GO:0005737
MA1756.2	GRF9	MELO3C021178	200	206	-	13.0328	6.51e-05	1	TGTCAGA	MELO3C013209	GO:0070042
MA1756.2	GRF9	MELO3C033720	200	206	-	13.0328	6.51e-05	1	TGTCAGA	MELO3C013209	GO:0070475
MA1756.2	GRF9	MELO3C010954	201	207	-	13.0328	6.51e-05	1	TGTCAGA	MELO3C013212	GO:0005515
MA1756.2	GRF9	MELO3C025492	201	207	-	13.0328	6.51e-05	1	TGTCAGA	MELO3C013212	GO:0016567
MA1756.2	GRF9	MELO3C017976	202	208	-	13.0328	6.51e-05	1	TGTCAGA	MELO3C029017	GO:0051753
MA1756.2	GRF9	MELO3C014775	208	214	+	13.0328	6.51e-05	1	TGTCAGA	MELO3C029017	GO:0016760
MA1756.2	GRF9	MELO3C026969	209	215	+	13.0328	6.51e-05	1	TGTCAGA	MELO3C029017	GO:0030244
MA1756.2	GRF9	MELO3C022387	203	209	-	13.0328	6.51e-05	1	TGTCAGA	MELO3C029017	GO:0009833
MA1756.2	GRF9	MELO3C033282	210	216	+	13.0328	6.51e-05	1	TGTCAGA	MELO3C029017	GO:0005886
MA1756.2	GRF9	MELO3C004509	211	217	+	13.0328	6.51e-05	1	TGTCAGA	MELO3C029018	GO:0016020
MA1756.2	GRF9	MELO3C031812	205	211	-	13.0328	6.51e-05	1	TGTCAGA	MELO3C029018	GO:0016760
MA1756.2	GRF9	MELO3C020065	205	211	-	13.0328	6.51e-05	1	TGTCAGA	MELO3C029018	GO:0030244
MA1756.2	GRF9	MELO3C013225	205	211	-	13.0328	6.51e-05	1	TGTCAGA	MELO3C013221	GO:0005634
MA1756.2	GRF9	MELO3C010859	212	218	+	13.0328	6.51e-05	1	TGTCAGA	MELO3C013221	GO:0048024
MA1756.2	GRF9	MELO3C034705	206	212	-	13.0328	6.51e-05	1	TGTCAGA	MELO3C013221	GO:0003729
MA1756.2	GRF9	MELO3C012861	213	219	+	13.0328	6.51e-05	1	TGTCAGA	MELO3C013225	GO:0016020
MA1756.2	GRF9	MELO3C008567	207	213	-	13.0328	6.51e-05	1	TGTCAGA	MELO3C013246	GO:0015276
MA1756.2	GRF9	MELO3C016455	215	221	+	13.0328	6.51e-05	1	TGTCAGA	MELO3C013246	GO:0034220
MA1756.2	GRF9	MELO3C015204	215	221	+	13.0328	6.51e-05	1	TGTCAGA	MELO3C013246	GO:0038023
MA1756.2	GRF9	MELO3C011644	215	221	+	13.0328	6.51e-05	1	TGTCAGA	MELO3C013246	GO:0016021
MA1756.2	GRF9	MELO3C031000	216	222	+	13.0328	6.51e-05	1	TGTCAGA	MELO3C013246	GO:0005886
MA1756.2	GRF9	MELO3C020022	216	222	+	13.0328	6.51e-05	1	TGTCAGA	MELO3C000960	GO:0000408
MA1756.2	GRF9	MELO3C031270	217	223	+	13.0328	6.51e-05	1	TGTCAGA	MELO3C000960	GO:0005634
MA1756.2	GRF9	MELO3C004860	211	217	-	13.0328	6.51e-05	1	TGTCAGA	MELO3C000960	GO:0005737
MA1756.2	GRF9	MELO3C001364	218	224	+	13.0328	6.51e-05	1	TGTCAGA	MELO3C000960	GO:0046872
MA1756.2	GRF9	MELO3C031113	213	219	-	13.0328	6.51e-05	1	TGTCAGA	MELO3C000960	GO:0061711
MA1756.2	GRF9	MELO3C028476	219	225	+	13.0328	6.51e-05	1	TGTCAGA	MELO3C000960	GO:0002949
MA1756.2	GRF9	MELO3C024005	214	220	-	13.0328	6.51e-05	1	TGTCAGA	MELO3C028715	GO:0000408
MA1756.2	GRF9	MELO3C028167	214	220	-	13.0328	6.51e-05	1	TGTCAGA	MELO3C028715	GO:0005634
MA1756.2	GRF9	MELO3C004002	214	220	-	13.0328	6.51e-05	1	TGTCAGA	MELO3C028715	GO:0005737
MA1756.2	GRF9	MELO3C015368	215	221	-	13.0328	6.51e-05	1	TGTCAGA	MELO3C028715	GO:0046872
MA1756.2	GRF9	MELO3C012077	215	221	-	13.0328	6.51e-05	1	TGTCAGA	MELO3C028715	GO:0061711
MA1756.2	GRF9	MELO3C019935	215	221	-	13.0328	6.51e-05	1	TGTCAGA	MELO3C028715	GO:0002949
MA1756.2	GRF9	MELO3C018433	216	222	-	13.0328	6.51e-05	1	TGTCAGA	MELO3C013331	GO:0016021
MA1756.2	GRF9	MELO3C019532	223	229	+	13.0328	6.51e-05	1	TGTCAGA	MELO3C013331	GO:0022857
MA1756.2	GRF9	MELO3C001113	217	223	-	13.0328	6.51e-05	1	TGTCAGA	MELO3C013331	GO:0055085
MA1756.2	GRF9	MELO3C013037	217	223	-	13.0328	6.51e-05	1	TGTCAGA	MELO3C028238	GO:0003676
MA1756.2	GRF9	MELO3C016148	223	229	+	13.0328	6.51e-05	1	TGTCAGA	MELO3C028238	GO:0015074
MA1756.2	GRF9	MELO3C035356	223	229	+	13.0328	6.51e-05	1	TGTCAGA	MELO3C013333	GO:0003723
MA1756.2	GRF9	MELO3C020636	224	230	+	13.0328	6.51e-05	1	TGTCAGA	MELO3C013333	GO:0016021
MA1756.2	GRF9	MELO3C017028	224	230	+	13.0328	6.51e-05	1	TGTCAGA	MELO3C013349	GO:0005634
MA1756.2	GRF9	MELO3C011526	220	226	-	13.0328	6.51e-05	1	TGTCAGA	MELO3C013349	GO:0005737
MA1756.2	GRF9	MELO3C014733	220	226	-	13.0328	6.51e-05	1	TGTCAGA	MELO3C013349	GO:0097602
MA1756.2	GRF9	MELO3C025288	226	232	+	13.0328	6.51e-05	1	TGTCAGA	MELO3C013349	GO:0031146
MA1756.2	GRF9	MELO3C012113	220	226	-	13.0328	6.51e-05	1	TGTCAGA	MELO3C013349	GO:0016567
MA1756.2	GRF9	MELO3C000334	221	227	-	13.0328	6.51e-05	1	TGTCAGA	MELO3C013362	GO:0009507
MA1756.2	GRF9	MELO3C024016	223	229	-	13.0328	6.51e-05	1	TGTCAGA	MELO3C013362	GO:0046861
MA1756.2	GRF9	MELO3C009334	229	235	+	13.0328	6.51e-05	1	TGTCAGA	MELO3C013362	GO:0046872
MA1756.2	GRF9	MELO3C026176	224	230	-	13.0328	6.51e-05	1	TGTCAGA	MELO3C013362	GO:0090378
MA1756.2	GRF9	MELO3C014425	225	231	-	13.0328	6.51e-05	1	TGTCAGA	MELO3C013362	GO:0098869
MA1756.2	GRF9	MELO3C028568	225	231	-	13.0328	6.51e-05	1	TGTCAGA	MELO3C013362	GO:0016021
MA1756.2	GRF9	MELO3C035140	232	238	+	13.0328	6.51e-05	1	TGTCAGA	MELO3C013362	GO:0034599
MA1756.2	GRF9	MELO3C033443	233	239	+	13.0328	6.51e-05	1	TGTCAGA	MELO3C013362	GO:0042542
MA1756.2	GRF9	MELO3C020272	227	233	-	13.0328	6.51e-05	1	TGTCAGA	MELO3C013362	GO:0009723
MA1756.2	GRF9	MELO3C003319	234	240	+	13.0328	6.51e-05	1	TGTCAGA	MELO3C013362	GO:0020037
MA1756.2	GRF9	MELO3C013781	229	235	-	13.0328	6.51e-05	1	TGTCAGA	MELO3C013362	GO:0042744
MA1756.2	GRF9	MELO3C006676	235	241	+	13.0328	6.51e-05	1	TGTCAGA	MELO3C013362	GO:0016688
MA1756.2	GRF9	MELO3C034987	229	235	-	13.0328	6.51e-05	1	TGTCAGA	MELO3C013375	GO:0005737
MA1756.2	GRF9	MELO3C020281	235	241	+	13.0328	6.51e-05	1	TGTCAGA	MELO3C013375	GO:0003755
MA1756.2	GRF9	MELO3C003358	235	241	+	13.0328	6.51e-05	1	TGTCAGA	MELO3C013375	GO:0016018
MA1756.2	GRF9	MELO3C033282	236	242	+	13.0328	6.51e-05	1	TGTCAGA	MELO3C013375	GO:0000413
MA1756.2	GRF9	MELO3C000853	236	242	+	13.0328	6.51e-05	1	TGTCAGA	MELO3C013375	GO:0006457
MA1756.2	GRF9	MELO3C000093	236	242	+	13.0328	6.51e-05	1	TGTCAGA	MELO3C013385	GO:0016021
MA1756.2	GRF9	MELO3C014426	236	242	+	13.0328	6.51e-05	1	TGTCAGA	MELO3C013385	GO:0003860
MA1756.2	GRF9	MELO3C028599	231	237	-	13.0328	6.51e-05	1	TGTCAGA	MELO3C013385	GO:0009733
MA1756.2	GRF9	MELO3C031812	233	239	-	13.0328	6.51e-05	1	TGTCAGA	MELO3C013392	GO:0005488
MA1756.2	GRF9	MELO3C005473	233	239	-	13.0328	6.51e-05	1	TGTCAGA	MELO3C013393	GO:0009733
MA1756.2	GRF9	MELO3C026359	233	239	-	13.0328	6.51e-05	1	TGTCAGA	MELO3C013400	GO:0009733
MA1756.2	GRF9	MELO3C023276	239	245	+	13.0328	6.51e-05	1	TGTCAGA	MELO3C013401	GO:0009733
MA1756.2	GRF9	MELO3C015140	234	240	-	13.0328	6.51e-05	1	TGTCAGA	MELO3C013415	GO:0016021
MA1756.2	GRF9	MELO3C022146	234	240	-	13.0328	6.51e-05	1	TGTCAGA	MELO3C013415	GO:0022857
MA1756.2	GRF9	MELO3C026094	234	240	-	13.0328	6.51e-05	1	TGTCAGA	MELO3C013415	GO:0055085
MA1756.2	GRF9	MELO3C030435	235	241	-	13.0328	6.51e-05	1	TGTCAGA	MELO3C012500	GO:0003700
MA1756.2	GRF9	MELO3C023682	241	247	+	13.0328	6.51e-05	1	TGTCAGA	MELO3C012500	GO:0006355
MA1756.2	GRF9	MELO3C026992	235	241	-	13.0328	6.51e-05	1	TGTCAGA	MELO3C012505	GO:0003700
MA1756.2	GRF9	MELO3C007076	242	248	+	13.0328	6.51e-05	1	TGTCAGA	MELO3C012505	GO:0006355
MA1756.2	GRF9	MELO3C031478	243	249	+	13.0328	6.51e-05	1	TGTCAGA	MELO3C012508	GO:0003700
MA1756.2	GRF9	MELO3C029330	238	244	-	13.0328	6.51e-05	1	TGTCAGA	MELO3C012508	GO:0006355
MA1756.2	GRF9	MELO3C028063	244	250	+	13.0328	6.51e-05	1	TGTCAGA	MELO3C012527	GO:2000280
MA1756.2	GRF9	MELO3C010221	244	250	+	13.0328	6.51e-05	1	TGTCAGA	MELO3C012527	GO:0010154
MA1756.2	GRF9	MELO3C018425	245	251	+	13.0328	6.51e-05	1	TGTCAGA	MELO3C012527	GO:0007186
MA1756.2	GRF9	MELO3C022113	245	251	+	13.0328	6.51e-05	1	TGTCAGA	MELO3C012527	GO:0009991
MA1756.2	GRF9	MELO3C024650	240	246	-	13.0328	6.51e-05	1	TGTCAGA	MELO3C012527	GO:0005783
MA1756.2	GRF9	MELO3C021318	241	247	-	13.0328	6.51e-05	1	TGTCAGA	MELO3C012527	GO:0009845
MA1756.2	GRF9	MELO3C034397	247	253	+	13.0328	6.51e-05	1	TGTCAGA	MELO3C012527	GO:0009867
MA1756.2	GRF9	MELO3C027786	247	253	+	13.0328	6.51e-05	1	TGTCAGA	MELO3C012527	GO:0009723
MA1756.2	GRF9	MELO3C028522	247	253	+	13.0328	6.51e-05	1	TGTCAGA	MELO3C012527	GO:0080008
MA1756.2	GRF9	MELO3C025495	242	248	-	13.0328	6.51e-05	1	TGTCAGA	MELO3C012527	GO:0048527
MA1756.2	GRF9	MELO3C034912	248	254	+	13.0328	6.51e-05	1	TGTCAGA	MELO3C012527	GO:0072593
MA1756.2	GRF9	MELO3C002125	248	254	+	13.0328	6.51e-05	1	TGTCAGA	MELO3C012527	GO:0005515
MA1756.2	GRF9	MELO3C013997	248	254	+	13.0328	6.51e-05	1	TGTCAGA	MELO3C012527	GO:0005834
MA1756.2	GRF9	MELO3C033327	249	255	+	13.0328	6.51e-05	1	TGTCAGA	MELO3C012527	GO:0030968
MA1756.2	GRF9	MELO3C016833	243	249	-	13.0328	6.51e-05	1	TGTCAGA	MELO3C012527	GO:0010118
MA1756.2	GRF9	MELO3C030864	243	249	-	13.0328	6.51e-05	1	TGTCAGA	MELO3C012527	GO:0050832
MA1756.2	GRF9	MELO3C007454	244	250	-	13.0328	6.51e-05	1	TGTCAGA	MELO3C012527	GO:1905392
MA1756.2	GRF9	MELO3C000769	245	251	-	13.0328	6.51e-05	1	TGTCAGA	MELO3C012527	GO:0030159
MA1756.2	GRF9	MELO3C034980	252	258	+	13.0328	6.51e-05	1	TGTCAGA	MELO3C012551	GO:0055085
MA1756.2	GRF9	MELO3C016372	246	252	-	13.0328	6.51e-05	1	TGTCAGA	MELO3C012551	GO:0022857
MA1756.2	GRF9	MELO3C002443	253	259	+	13.0328	6.51e-05	1	TGTCAGA	MELO3C012551	GO:0016021
MA1756.2	GRF9	MELO3C029833	253	259	+	13.0328	6.51e-05	1	TGTCAGA	MELO3C000325	GO:0016021
MA1756.2	GRF9	MELO3C021894	248	254	-	13.0328	6.51e-05	1	TGTCAGA	MELO3C027013	GO:1902600
MA1756.2	GRF9	MELO3C016813	248	254	-	13.0328	6.51e-05	1	TGTCAGA	MELO3C027013	GO:0016021
MA1756.2	GRF9	MELO3C033148	255	261	+	13.0328	6.51e-05	1	TGTCAGA	MELO3C027013	GO:0005351
MA1756.2	GRF9	MELO3C012508	255	261	+	13.0328	6.51e-05	1	TGTCAGA	MELO3C027013	GO:0034219
MA1756.2	GRF9	MELO3C027429	255	261	+	13.0328	6.51e-05	1	TGTCAGA	MELO3C012572	GO:0005524
MA1756.2	GRF9	MELO3C033383	256	262	+	13.0328	6.51e-05	1	TGTCAGA	MELO3C012572	GO:0044210
MA1756.2	GRF9	MELO3C034394	256	262	+	13.0328	6.51e-05	1	TGTCAGA	MELO3C012572	GO:0006541
MA1756.2	GRF9	MELO3C017377	250	256	-	13.0328	6.51e-05	1	TGTCAGA	MELO3C012572	GO:0003883
MA1756.2	GRF9	MELO3C034618	251	257	-	13.0328	6.51e-05	1	TGTCAGA	MELO3C029080	GO:0005739
MA1756.2	GRF9	MELO3C009217	258	264	+	13.0328	6.51e-05	1	TGTCAGA	MELO3C029080	GO:0016020
MA1756.2	GRF9	MELO3C030827	258	264	+	13.0328	6.51e-05	1	TGTCAGA	MELO3C000424	GO:0005635
MA1756.2	GRF9	MELO3C033567	259	265	+	13.0328	6.51e-05	1	TGTCAGA	MELO3C000424	GO:0031981
MA1756.2	GRF9	MELO3C001711	260	266	+	13.0328	6.51e-05	1	TGTCAGA	MELO3C000424	GO:0006606
MA1756.2	GRF9	MELO3C029168	260	266	+	13.0328	6.51e-05	1	TGTCAGA	MELO3C012623	GO:0005634
MA1756.2	GRF9	MELO3C012884	255	261	-	13.0328	6.51e-05	1	TGTCAGA	MELO3C012623	GO:0005515
MA1756.2	GRF9	MELO3C024405	262	268	+	13.0328	6.51e-05	1	TGTCAGA	MELO3C012635	GO:0005634
MA1756.2	GRF9	MELO3C022173	256	262	-	13.0328	6.51e-05	1	TGTCAGA	MELO3C012635	GO:0003700
MA1756.2	GRF9	MELO3C016396	256	262	-	13.0328	6.51e-05	1	TGTCAGA	MELO3C012635	GO:0043565
MA1756.2	GRF9	MELO3C013209	263	269	+	13.0328	6.51e-05	1	TGTCAGA	MELO3C012635	GO:0006355
MA1756.2	GRF9	MELO3C010250	257	263	-	13.0328	6.51e-05	1	TGTCAGA	MELO3C012639	GO:0005524
MA1756.2	GRF9	MELO3C034952	257	263	-	13.0328	6.51e-05	1	TGTCAGA	MELO3C012639	GO:0004672
MA1756.2	GRF9	MELO3C028968	263	269	+	13.0328	6.51e-05	1	TGTCAGA	MELO3C012639	GO:0006468
MA1756.2	GRF9	MELO3C021528	258	264	-	13.0328	6.51e-05	1	TGTCAGA	MELO3C029104	GO:0003676
MA1756.2	GRF9	MELO3C014626	264	270	+	13.0328	6.51e-05	1	TGTCAGA	MELO3C029104	GO:0008168
MA1756.2	GRF9	MELO3C012860	265	271	+	13.0328	6.51e-05	1	TGTCAGA	MELO3C029104	GO:0001510
MA1756.2	GRF9	MELO3C028233	259	265	-	13.0328	6.51e-05	1	TGTCAGA	MELO3C029104	GO:0034470
MA1756.2	GRF9	MELO3C020925	260	266	-	13.0328	6.51e-05	1	TGTCAGA	MELO3C012712	GO:0009535
MA1756.2	GRF9	MELO3C028957	266	272	+	13.0328	6.51e-05	1	TGTCAGA	MELO3C012712	GO:0016655
MA1756.2	GRF9	MELO3C003188	262	268	-	13.0328	6.51e-05	1	TGTCAGA	MELO3C012712	GO:0048038
MA1756.2	GRF9	MELO3C021820	262	268	-	13.0328	6.51e-05	1	TGTCAGA	MELO3C012746	GO:0016020
MA1756.2	GRF9	MELO3C011755	268	274	+	13.0328	6.51e-05	1	TGTCAGA	MELO3C012746	GO:0016787
MA1756.2	GRF9	MELO3C020339	262	268	-	13.0328	6.51e-05	1	TGTCAGA	MELO3C012746	GO:0006629
MA1756.2	GRF9	MELO3C005745	269	275	+	13.0328	6.51e-05	1	TGTCAGA	MELO3C012748	GO:0005634
MA1756.2	GRF9	MELO3C008149	271	277	+	13.0328	6.51e-05	1	TGTCAGA	MELO3C012748	GO:0008168
MA1756.2	GRF9	MELO3C023403	265	271	-	13.0328	6.51e-05	1	TGTCAGA	MELO3C012748	GO:0034647
MA1756.2	GRF9	MELO3C018869	265	271	-	13.0328	6.51e-05	1	TGTCAGA	MELO3C012748	GO:0006338
MA1756.2	GRF9	MELO3C030547	266	272	-	13.0328	6.51e-05	1	TGTCAGA	MELO3C012748	GO:0010468
MA1756.2	GRF9	MELO3C002510	272	278	+	13.0328	6.51e-05	1	TGTCAGA	MELO3C012748	GO:0032259
MA1756.2	GRF9	MELO3C034796	272	278	+	13.0328	6.51e-05	1	TGTCAGA	MELO3C012748	GO:0034721
MA1756.2	GRF9	MELO3C022860	266	272	-	13.0328	6.51e-05	1	TGTCAGA	MELO3C029124	GO:0009941
MA1756.2	GRF9	MELO3C013225	272	278	+	13.0328	6.51e-05	1	TGTCAGA	MELO3C029124	GO:0016021
MA1756.2	GRF9	MELO3C019624	273	279	+	13.0328	6.51e-05	1	TGTCAGA	MELO3C012752	GO:0016021
MA1756.2	GRF9	MELO3C003823	267	273	-	13.0328	6.51e-05	1	TGTCAGA	MELO3C012752	GO:0004672
MA1756.2	GRF9	MELO3C031869	268	274	-	13.0328	6.51e-05	1	TGTCAGA	MELO3C012752	GO:0005515
MA1756.2	GRF9	MELO3C024434	269	275	-	13.0328	6.51e-05	1	TGTCAGA	MELO3C012752	GO:0005524
MA1756.2	GRF9	MELO3C010810	276	282	+	13.0328	6.51e-05	1	TGTCAGA	MELO3C012752	GO:0006468
MA1756.2	GRF9	MELO3C027766	270	276	-	13.0328	6.51e-05	1	TGTCAGA	MELO3C029126	GO:0000139
MA1756.2	GRF9	MELO3C021887	270	276	-	13.0328	6.51e-05	1	TGTCAGA	MELO3C029126	GO:0005840
MA1756.2	GRF9	MELO3C034802	270	276	-	13.0328	6.51e-05	1	TGTCAGA	MELO3C029126	GO:0016021
MA1756.2	GRF9	MELO3C032657	271	277	-	13.0328	6.51e-05	1	TGTCAGA	MELO3C029126	GO:0003735
MA1756.2	GRF9	MELO3C011086	277	283	+	13.0328	6.51e-05	1	TGTCAGA	MELO3C029126	GO:0008234
MA1756.2	GRF9	MELO3C007102	278	284	+	13.0328	6.51e-05	1	TGTCAGA	MELO3C029126	GO:0006412
MA1756.2	GRF9	MELO3C035147	272	278	-	13.0328	6.51e-05	1	TGTCAGA	MELO3C029126	GO:0006508
MA1756.2	GRF9	MELO3C020460	272	278	-	13.0328	6.51e-05	1	TGTCAGA	MELO3C029126	GO:0015031
MA1756.2	GRF9	MELO3C005560	278	284	+	13.0328	6.51e-05	1	TGTCAGA	MELO3C029126	GO:0016192
MA1756.2	GRF9	MELO3C021087	278	284	+	13.0328	6.51e-05	1	TGTCAGA	MELO3C034232	GO:0016021
MA1756.2	GRF9	MELO3C008238	272	278	-	13.0328	6.51e-05	1	TGTCAGA	MELO3C029148	GO:0017183
MA1756.2	GRF9	MELO3C012962	278	284	+	13.0328	6.51e-05	1	TGTCAGA	MELO3C029148	GO:0004164
MA1756.2	GRF9	MELO3C024689	280	286	+	13.0328	6.51e-05	1	TGTCAGA	MELO3C029153	GO:0016021
MA1756.2	GRF9	MELO3C008055	280	286	+	13.0328	6.51e-05	1	TGTCAGA	MELO3C029153	GO:0008234
MA1756.2	GRF9	MELO3C035452	280	286	+	13.0328	6.51e-05	1	TGTCAGA	MELO3C029153	GO:0006508
MA1756.2	GRF9	MELO3C031294	274	280	-	13.0328	6.51e-05	1	TGTCAGA	MELO3C033862	GO:0003676
MA1756.2	GRF9	MELO3C025939	280	286	+	13.0328	6.51e-05	1	TGTCAGA	MELO3C033862	GO:0003964
MA1756.2	GRF9	MELO3C031965	275	281	-	13.0328	6.51e-05	1	TGTCAGA	MELO3C033862	GO:0004190
MA1756.2	GRF9	MELO3C014491	275	281	-	13.0328	6.51e-05	1	TGTCAGA	MELO3C033862	GO:0004519
MA1756.2	GRF9	MELO3C032331	276	282	-	13.0328	6.51e-05	1	TGTCAGA	MELO3C033862	GO:0008234
MA1756.2	GRF9	MELO3C030324	282	288	+	13.0328	6.51e-05	1	TGTCAGA	MELO3C033862	GO:0016301
MA1756.2	GRF9	MELO3C034276	282	288	+	13.0328	6.51e-05	1	TGTCAGA	MELO3C033862	GO:0006278
MA1756.2	GRF9	MELO3C002240	277	283	-	13.0328	6.51e-05	1	TGTCAGA	MELO3C033862	GO:0006508
MA1756.2	GRF9	MELO3C026725	284	290	+	13.0328	6.51e-05	1	TGTCAGA	MELO3C033862	GO:0015074
MA1756.2	GRF9	MELO3C024063	284	290	+	13.0328	6.51e-05	1	TGTCAGA	MELO3C033862	GO:0016310
MA1756.2	GRF9	MELO3C001931	279	285	-	13.0328	6.51e-05	1	TGTCAGA	MELO3C033862	GO:0090305
MA1756.2	GRF9	MELO3C020060	286	292	+	13.0328	6.51e-05	1	TGTCAGA	MELO3C021067	GO:0045490
MA1756.2	GRF9	MELO3C028365	280	286	-	13.0328	6.51e-05	1	TGTCAGA	MELO3C021067	GO:0043086
MA1756.2	GRF9	MELO3C023755	286	292	+	13.0328	6.51e-05	1	TGTCAGA	MELO3C021067	GO:0045330
MA1756.2	GRF9	MELO3C025987	287	293	+	13.0328	6.51e-05	1	TGTCAGA	MELO3C021067	GO:0016020
MA1756.2	GRF9	MELO3C000612	287	293	+	13.0328	6.51e-05	1	TGTCAGA	MELO3C021067	GO:0046910
MA1756.2	GRF9	MELO3C027861	287	293	+	13.0328	6.51e-05	1	TGTCAGA	MELO3C021067	GO:0042545
MA1756.2	GRF9	MELO3C028186	282	288	-	13.0328	6.51e-05	1	TGTCAGA	MELO3C021067	GO:0030599
MA1756.2	GRF9	MELO3C028856	283	289	-	13.0328	6.51e-05	1	TGTCAGA	MELO3C021069	GO:0045490
MA1756.2	GRF9	MELO3C028634	289	295	+	13.0328	6.51e-05	1	TGTCAGA	MELO3C021069	GO:0043086
MA1756.2	GRF9	MELO3C002795	290	296	+	13.0328	6.51e-05	1	TGTCAGA	MELO3C021069	GO:0045330
MA1756.2	GRF9	MELO3C034618	293	299	+	13.0328	6.51e-05	1	TGTCAGA	MELO3C021069	GO:0016020
MA1756.2	GRF9	MELO3C009154	288	294	-	13.0328	6.51e-05	1	TGTCAGA	MELO3C021069	GO:0046910
MA1756.2	GRF9	MELO3C021616	294	300	+	13.0328	6.51e-05	1	TGTCAGA	MELO3C021069	GO:0042545
MA1756.2	GRF9	MELO3C021733	289	295	-	13.0328	6.51e-05	1	TGTCAGA	MELO3C021069	GO:0030599
MA1756.2	GRF9	MELO3C010755	289	295	-	13.0328	6.51e-05	1	TGTCAGA	MELO3C021090	GO:0005634
MA1756.2	GRF9	MELO3C010525	289	295	-	13.0328	6.51e-05	1	TGTCAGA	MELO3C021090	GO:0005524
MA1756.2	GRF9	MELO3C014992	296	302	+	13.0328	6.51e-05	1	TGTCAGA	MELO3C021090	GO:0005737
MA1756.2	GRF9	MELO3C003726	296	302	+	13.0328	6.51e-05	1	TGTCAGA	MELO3C021090	GO:0004674
MA1756.2	GRF9	MELO3C008562	296	302	+	13.0328	6.51e-05	1	TGTCAGA	MELO3C021090	GO:0006468
MA1756.2	GRF9	MELO3C028694	297	303	+	13.0328	6.51e-05	1	TGTCAGA	MELO3C021090	GO:0005886
MA1756.2	GRF9	MELO3C002463	291	297	-	13.0328	6.51e-05	1	TGTCAGA	MELO3C021125	GO:0016021
MA1756.2	GRF9	MELO3C002300	291	297	-	13.0328	6.51e-05	1	TGTCAGA	MELO3C021125	GO:0019787
MA1756.2	GRF9	MELO3C028855	297	303	+	13.0328	6.51e-05	1	TGTCAGA	MELO3C033743	GO:0016021
MA1756.2	GRF9	MELO3C002456	292	298	-	13.0328	6.51e-05	1	TGTCAGA	MELO3C034803	GO:0003676
MA1756.2	GRF9	MELO3C027937	292	298	-	13.0328	6.51e-05	1	TGTCAGA	MELO3C034803	GO:0003964
MA1756.2	GRF9	MELO3C009126	298	304	+	13.0328	6.51e-05	1	TGTCAGA	MELO3C034803	GO:0004190
MA1756.2	GRF9	MELO3C035573	299	305	+	13.0328	6.51e-05	1	TGTCAGA	MELO3C034803	GO:0004519
MA1756.2	GRF9	MELO3C033953	293	299	-	13.0328	6.51e-05	1	TGTCAGA	MELO3C034803	GO:0008270
MA1756.2	GRF9	MELO3C016632	299	305	+	13.0328	6.51e-05	1	TGTCAGA	MELO3C034803	GO:0006278
MA1756.2	GRF9	MELO3C032476	299	305	+	13.0328	6.51e-05	1	TGTCAGA	MELO3C034803	GO:0006508
MA1756.2	GRF9	MELO3C003764	300	306	+	13.0328	6.51e-05	1	TGTCAGA	MELO3C034803	GO:0015074
MA1756.2	GRF9	MELO3C004350	294	300	-	13.0328	6.51e-05	1	TGTCAGA	MELO3C034803	GO:0090305
MA1756.2	GRF9	MELO3C021931	300	306	+	13.0328	6.51e-05	1	TGTCAGA	MELO3C027784	GO:0016021
MA1756.2	GRF9	MELO3C006880	300	306	+	13.0328	6.51e-05	1	TGTCAGA	MELO3C027784	GO:0003964
MA1756.2	GRF9	MELO3C010251	300	306	+	13.0328	6.51e-05	1	TGTCAGA	MELO3C027784	GO:0008234
MA1756.2	GRF9	MELO3C028591	301	307	+	13.0328	6.51e-05	1	TGTCAGA	MELO3C027784	GO:0046872
MA1756.2	GRF9	MELO3C030899	302	308	+	13.0328	6.51e-05	1	TGTCAGA	MELO3C027784	GO:0006278
MA1756.2	GRF9	MELO3C006744	302	308	+	13.0328	6.51e-05	1	TGTCAGA	MELO3C027784	GO:0006508
MA1756.2	GRF9	MELO3C011820	303	309	+	13.0328	6.51e-05	1	TGTCAGA	MELO3C029180	GO:0003676
MA1756.2	GRF9	MELO3C015865	298	304	-	13.0328	6.51e-05	1	TGTCAGA	MELO3C029180	GO:0004523
MA1756.2	GRF9	MELO3C028051	298	304	-	13.0328	6.51e-05	1	TGTCAGA	MELO3C029180	GO:0090502
MA1756.2	GRF9	MELO3C028834	305	311	+	13.0328	6.51e-05	1	TGTCAGA	MELO3C015695	GO:0005576
MA1756.2	GRF9	MELO3C035383	299	305	-	13.0328	6.51e-05	1	TGTCAGA	MELO3C015695	GO:0016020
MA1756.2	GRF9	MELO3C003362	300	306	-	13.0328	6.51e-05	1	TGTCAGA	MELO3C015695	GO:0009664
MA1756.2	GRF9	MELO3C020581	306	312	+	13.0328	6.51e-05	1	TGTCAGA	MELO3C015706	GO:0016021
MA1756.2	GRF9	MELO3C016126	301	307	-	13.0328	6.51e-05	1	TGTCAGA	MELO3C015717	GO:0051536
MA1756.2	GRF9	MELO3C029004	307	313	+	13.0328	6.51e-05	1	TGTCAGA	MELO3C015722	GO:0005515
MA1756.2	GRF9	MELO3C018842	301	307	-	13.0328	6.51e-05	1	TGTCAGA	MELO3C028893	GO:0005634
MA1756.2	GRF9	MELO3C028341	302	308	-	13.0328	6.51e-05	1	TGTCAGA	MELO3C028893	GO:0005515
MA1756.2	GRF9	MELO3C005729	302	308	-	13.0328	6.51e-05	1	TGTCAGA	MELO3C028893	GO:0006355
MA1756.2	GRF9	MELO3C004889	302	308	-	13.0328	6.51e-05	1	TGTCAGA	MELO3C028893	GO:0009734
MA1756.2	GRF9	MELO3C020000	308	314	+	13.0328	6.51e-05	1	TGTCAGA	MELO3C001364	GO:0005737
MA1756.2	GRF9	MELO3C012551	303	309	-	13.0328	6.51e-05	1	TGTCAGA	MELO3C001364	GO:0016021
MA1756.2	GRF9	MELO3C012748	303	309	-	13.0328	6.51e-05	1	TGTCAGA	MELO3C001364	GO:0007033
MA1756.2	GRF9	MELO3C009353	309	315	+	13.0328	6.51e-05	1	TGTCAGA	MELO3C015796	GO:0005739
MA1756.2	GRF9	MELO3C028194	303	309	-	13.0328	6.51e-05	1	TGTCAGA	MELO3C015796	GO:0004485
MA1756.2	GRF9	MELO3C031769	303	309	-	13.0328	6.51e-05	1	TGTCAGA	MELO3C015796	GO:0004672
MA1756.2	GRF9	MELO3C030054	303	309	-	13.0328	6.51e-05	1	TGTCAGA	MELO3C015796	GO:0005524
MA1756.2	GRF9	MELO3C035428	310	316	+	13.0328	6.51e-05	1	TGTCAGA	MELO3C015796	GO:0046872
MA1756.2	GRF9	MELO3C011541	310	316	+	13.0328	6.51e-05	1	TGTCAGA	MELO3C015796	GO:0006468
MA1756.2	GRF9	MELO3C009194	304	310	-	13.0328	6.51e-05	1	TGTCAGA	MELO3C015809	GO:0005730
MA1756.2	GRF9	MELO3C025568	305	311	-	13.0328	6.51e-05	1	TGTCAGA	MELO3C015809	GO:0005525
MA1756.2	GRF9	MELO3C014154	305	311	-	13.0328	6.51e-05	1	TGTCAGA	MELO3C015850	GO:0003676
MA1756.2	GRF9	MELO3C020162	306	312	-	13.0328	6.51e-05	1	TGTCAGA	MELO3C015850	GO:0005737
MA1756.2	GRF9	MELO3C003868	306	312	-	13.0328	6.51e-05	1	TGTCAGA	MELO3C015850	GO:0009058
MA1756.2	GRF9	MELO3C031219	312	318	+	13.0328	6.51e-05	1	TGTCAGA	MELO3C015850	GO:0016853
MA1756.2	GRF9	MELO3C033396	306	312	-	13.0328	6.51e-05	1	TGTCAGA	MELO3C015851	GO:0003676
MA1756.2	GRF9	MELO3C032586	307	313	-	13.0328	6.51e-05	1	TGTCAGA	MELO3C034623	GO:0016021
MA1756.2	GRF9	MELO3C027764	313	319	+	13.0328	6.51e-05	1	TGTCAGA	MELO3C015879	GO:0080008
MA1756.2	GRF9	MELO3C033524	313	319	+	13.0328	6.51e-05	1	TGTCAGA	MELO3C015879	GO:0005515
MA1756.2	GRF9	MELO3C025482	314	320	+	13.0328	6.51e-05	1	TGTCAGA	MELO3C015879	GO:0043161
MA1756.2	GRF9	MELO3C016494	309	315	-	13.0328	6.51e-05	1	TGTCAGA	MELO3C015880	GO:0005634
MA1756.2	GRF9	MELO3C005476	316	322	+	13.0328	6.51e-05	1	TGTCAGA	MELO3C015880	GO:0005737
MA1756.2	GRF9	MELO3C009700	316	322	+	13.0328	6.51e-05	1	TGTCAGA	MELO3C015880	GO:0010331
MA1756.2	GRF9	MELO3C028050	310	316	-	13.0328	6.51e-05	1	TGTCAGA	MELO3C015880	GO:0016787
MA1756.2	GRF9	MELO3C010425	310	316	-	13.0328	6.51e-05	1	TGTCAGA	MELO3C015880	GO:0009939
MA1756.2	GRF9	MELO3C030117	316	322	+	13.0328	6.51e-05	1	TGTCAGA	MELO3C015880	GO:0010325
MA1756.2	GRF9	MELO3C029000	317	323	+	13.0328	6.51e-05	1	TGTCAGA	MELO3C015880	GO:0048444
MA1756.2	GRF9	MELO3C002000	311	317	-	13.0328	6.51e-05	1	TGTCAGA	MELO3C015898	GO:0019005
MA1756.2	GRF9	MELO3C024366	317	323	+	13.0328	6.51e-05	1	TGTCAGA	MELO3C015898	GO:0005515
MA1756.2	GRF9	MELO3C028152	312	318	-	13.0328	6.51e-05	1	TGTCAGA	MELO3C015898	GO:0009734
MA1756.2	GRF9	MELO3C033065	318	324	+	13.0328	6.51e-05	1	TGTCAGA	MELO3C015898	GO:0031146
MA1756.2	GRF9	MELO3C022120	312	318	-	13.0328	6.51e-05	1	TGTCAGA	MELO3C015958	GO:0035352
MA1756.2	GRF9	MELO3C028209	315	321	-	13.0328	6.51e-05	1	TGTCAGA	MELO3C015958	GO:0031969
MA1756.2	GRF9	MELO3C002656	316	322	-	13.0328	6.51e-05	1	TGTCAGA	MELO3C015958	GO:0005739
MA1756.2	GRF9	MELO3C018706	316	322	-	13.0328	6.51e-05	1	TGTCAGA	MELO3C015958	GO:0016021
MA1756.2	GRF9	MELO3C001803	317	323	-	13.0328	6.51e-05	1	TGTCAGA	MELO3C015958	GO:0051724
MA1756.2	GRF9	MELO3C030606	324	330	+	13.0328	6.51e-05	1	TGTCAGA	MELO3C015997	GO:0005730
MA1756.2	GRF9	MELO3C023682	324	330	+	13.0328	6.51e-05	1	TGTCAGA	MELO3C015997	GO:0016020
MA1756.2	GRF9	MELO3C005973	319	325	-	13.0328	6.51e-05	1	TGTCAGA	MELO3C015997	GO:0032040
MA1756.2	GRF9	MELO3C009930	320	326	-	13.0328	6.51e-05	1	TGTCAGA	MELO3C015997	GO:0006364
MA1756.2	GRF9	MELO3C022061	320	326	-	13.0328	6.51e-05	1	TGTCAGA	MELO3C016019	GO:0005634
MA1756.2	GRF9	MELO3C035054	322	328	-	13.0328	6.51e-05	1	TGTCAGA	MELO3C016019	GO:0005829
MA1756.2	GRF9	MELO3C001999	328	334	+	13.0328	6.51e-05	1	TGTCAGA	MELO3C016019	GO:0003714
MA1756.2	GRF9	MELO3C004633	322	328	-	13.0328	6.51e-05	1	TGTCAGA	MELO3C016019	GO:0045892
MA1756.2	GRF9	MELO3C023805	329	335	+	13.0328	6.51e-05	1	TGTCAGA	MELO3C016019	GO:0070370
MA1756.2	GRF9	MELO3C034370	330	336	+	13.0328	6.51e-05	1	TGTCAGA	MELO3C016021	GO:0016021
MA1756.2	GRF9	MELO3C028208	325	331	-	13.0328	6.51e-05	1	TGTCAGA	MELO3C029236	GO:0003824
MA1756.2	GRF9	MELO3C021959	325	331	-	13.0328	6.51e-05	1	TGTCAGA	MELO3C029236	GO:0043167
MA1756.2	GRF9	MELO3C028173	326	332	-	13.0328	6.51e-05	1	TGTCAGA	MELO3C016033	GO:0005829
MA1756.2	GRF9	MELO3C004915	327	333	-	13.0328	6.51e-05	1	TGTCAGA	MELO3C016033	GO:0004364
MA1756.2	GRF9	MELO3C022500	333	339	+	13.0328	6.51e-05	1	TGTCAGA	MELO3C016033	GO:0005515
MA1756.2	GRF9	MELO3C023688	333	339	+	13.0328	6.51e-05	1	TGTCAGA	MELO3C016033	GO:0043295
MA1756.2	GRF9	MELO3C025984	333	339	+	13.0328	6.51e-05	1	TGTCAGA	MELO3C016033	GO:0006749
MA1756.2	GRF9	MELO3C033893	334	340	+	13.0328	6.51e-05	1	TGTCAGA	MELO3C016033	GO:0009407
MA1756.2	GRF9	MELO3C033138	334	340	+	13.0328	6.51e-05	1	TGTCAGA	MELO3C023599	GO:0005524
MA1756.2	GRF9	MELO3C028298	329	335	-	13.0328	6.51e-05	1	TGTCAGA	MELO3C023599	GO:0005737
MA1756.2	GRF9	MELO3C025700	330	336	-	13.0328	6.51e-05	1	TGTCAGA	MELO3C023599	GO:0006542
MA1756.2	GRF9	MELO3C024691	336	342	+	13.0328	6.51e-05	1	TGTCAGA	MELO3C023599	GO:0004356
MA1756.2	GRF9	MELO3C035510	331	337	-	13.0328	6.51e-05	1	TGTCAGA	MELO3C023584	GO:1990189
MA1756.2	GRF9	MELO3C028621	337	343	+	13.0328	6.51e-05	1	TGTCAGA	MELO3C023584	GO:0031415
MA1756.2	GRF9	MELO3C024143	338	344	+	13.0328	6.51e-05	1	TGTCAGA	MELO3C023584	GO:0009793
MA1756.2	GRF9	MELO3C033404	338	344	+	13.0328	6.51e-05	1	TGTCAGA	MELO3C023584	GO:1990190
MA1756.2	GRF9	MELO3C024094	332	338	-	13.0328	6.51e-05	1	TGTCAGA	MELO3C023584	GO:0017198
MA1756.2	GRF9	MELO3C020888	334	340	-	13.0328	6.51e-05	1	TGTCAGA	MELO3C023584	GO:0018002
MA1756.2	GRF9	MELO3C001469	334	340	-	13.0328	6.51e-05	1	TGTCAGA	MELO3C023584	GO:0005829
MA1756.2	GRF9	MELO3C030083	341	347	+	13.0328	6.51e-05	1	TGTCAGA	MELO3C023584	GO:0003729
MA1756.2	GRF9	MELO3C033950	341	347	+	13.0328	6.51e-05	1	TGTCAGA	MELO3C023584	GO:0009414
MA1756.2	GRF9	MELO3C027696	335	341	-	13.0328	6.51e-05	1	TGTCAGA	MELO3C000225	GO:0043531
MA1756.2	GRF9	MELO3C033985	344	350	+	13.0328	6.51e-05	1	TGTCAGA	MELO3C000225	GO:0006952
MA1756.2	GRF9	MELO3C028122	338	344	-	13.0328	6.51e-05	1	TGTCAGA	MELO3C023561	GO:0003712
MA1756.2	GRF9	MELO3C032971	344	350	+	13.0328	6.51e-05	1	TGTCAGA	MELO3C023561	GO:0008168
MA1756.2	GRF9	MELO3C032525	338	344	-	13.0328	6.51e-05	1	TGTCAGA	MELO3C023561	GO:0008270
MA1756.2	GRF9	MELO3C028107	338	344	-	13.0328	6.51e-05	1	TGTCAGA	MELO3C023561	GO:0042393
MA1756.2	GRF9	MELO3C007016	346	352	+	13.0328	6.51e-05	1	TGTCAGA	MELO3C023561	GO:0032259
MA1756.2	GRF9	MELO3C030827	346	352	+	13.0328	6.51e-05	1	TGTCAGA	MELO3C023561	GO:0045892
MA1756.2	GRF9	MELO3C021844	347	353	+	13.0328	6.51e-05	1	TGTCAGA	MELO3C023561	GO:0045944
MA1756.2	GRF9	MELO3C028200	342	348	-	13.0328	6.51e-05	1	TGTCAGA	MELO3C023550	GO:0042910
MA1756.2	GRF9	MELO3C020711	348	354	+	13.0328	6.51e-05	1	TGTCAGA	MELO3C023550	GO:0055085
MA1756.2	GRF9	MELO3C021663	349	355	+	13.0328	6.51e-05	1	TGTCAGA	MELO3C023550	GO:0015297
MA1756.2	GRF9	MELO3C017905	344	350	-	13.0328	6.51e-05	1	TGTCAGA	MELO3C023550	GO:0016021
MA1756.2	GRF9	MELO3C029656	344	350	-	13.0328	6.51e-05	1	TGTCAGA	MELO3C023550	GO:0042908
MA1756.2	GRF9	MELO3C029759	350	356	+	13.0328	6.51e-05	1	TGTCAGA	MELO3C023546	GO:0004842
MA1756.2	GRF9	MELO3C018842	345	351	-	13.0328	6.51e-05	1	TGTCAGA	MELO3C023546	GO:0031624
MA1756.2	GRF9	MELO3C032668	351	357	+	13.0328	6.51e-05	1	TGTCAGA	MELO3C023546	GO:0008285
MA1756.2	GRF9	MELO3C020795	351	357	+	13.0328	6.51e-05	1	TGTCAGA	MELO3C023546	GO:0048437
MA1756.2	GRF9	MELO3C029329	346	352	-	13.0328	6.51e-05	1	TGTCAGA	MELO3C023546	GO:1900057
MA1756.2	GRF9	MELO3C032237	347	353	-	13.0328	6.51e-05	1	TGTCAGA	MELO3C023546	GO:0046621
MA1756.2	GRF9	MELO3C020358	348	354	-	13.0328	6.51e-05	1	TGTCAGA	MELO3C023546	GO:0051865
MA1756.2	GRF9	MELO3C017039	349	355	-	13.0328	6.51e-05	1	TGTCAGA	MELO3C023529	GO:0005504
MA1756.2	GRF9	MELO3C022333	356	362	+	13.0328	6.51e-05	1	TGTCAGA	MELO3C023529	GO:0009627
MA1756.2	GRF9	MELO3C033162	351	357	-	13.0328	6.51e-05	1	TGTCAGA	MELO3C023453	GO:0009507
MA1756.2	GRF9	MELO3C007618	351	357	-	13.0328	6.51e-05	1	TGTCAGA	MELO3C023453	GO:0030170
MA1756.2	GRF9	MELO3C027855	357	363	+	13.0328	6.51e-05	1	TGTCAGA	MELO3C023453	GO:0042802
MA1756.2	GRF9	MELO3C032358	357	363	+	13.0328	6.51e-05	1	TGTCAGA	MELO3C023453	GO:0006526
MA1756.2	GRF9	MELO3C027787	352	358	-	13.0328	6.51e-05	1	TGTCAGA	MELO3C023453	GO:0080022
MA1756.2	GRF9	MELO3C029836	359	365	+	13.0328	6.51e-05	1	TGTCAGA	MELO3C023453	GO:0042742
MA1756.2	GRF9	MELO3C019932	353	359	-	13.0328	6.51e-05	1	TGTCAGA	MELO3C023453	GO:0003992
MA1756.2	GRF9	MELO3C013066	359	365	+	13.0328	6.51e-05	1	TGTCAGA	MELO3C023446	GO:0016021
MA1756.2	GRF9	MELO3C035325	360	366	+	13.0328	6.51e-05	1	TGTCAGA	MELO3C023446	GO:0015171
MA1756.2	GRF9	MELO3C023343	361	367	+	13.0328	6.51e-05	1	TGTCAGA	MELO3C023446	GO:0015293
MA1756.2	GRF9	MELO3C005026	362	368	+	13.0328	6.51e-05	1	TGTCAGA	MELO3C023446	GO:0003333
MA1756.2	GRF9	MELO3C001682	356	362	-	13.0328	6.51e-05	1	TGTCAGA	MELO3C023446	GO:0009734
MA1756.2	GRF9	MELO3C029776	357	363	-	13.0328	6.51e-05	1	TGTCAGA	MELO3C029249	GO:0016021
MA1756.2	GRF9	MELO3C029506	357	363	-	13.0328	6.51e-05	1	TGTCAGA	MELO3C023403	GO:0003677
MA1756.2	GRF9	MELO3C034904	363	369	+	13.0328	6.51e-05	1	TGTCAGA	MELO3C023403	GO:0046872
MA1756.2	GRF9	MELO3C034117	357	363	-	13.0328	6.51e-05	1	TGTCAGA	MELO3C023398	GO:0005730
MA1756.2	GRF9	MELO3C002368	364	370	+	13.0328	6.51e-05	1	TGTCAGA	MELO3C023398	GO:0005515
MA1756.2	GRF9	MELO3C033846	358	364	-	13.0328	6.51e-05	1	TGTCAGA	MELO3C023398	GO:0006364
MA1756.2	GRF9	MELO3C018160	359	365	-	13.0328	6.51e-05	1	TGTCAGA	MELO3C023394	GO:0005634
MA1756.2	GRF9	MELO3C032657	359	365	-	13.0328	6.51e-05	1	TGTCAGA	MELO3C023394	GO:0005737
MA1756.2	GRF9	MELO3C001482	359	365	-	13.0328	6.51e-05	1	TGTCAGA	MELO3C023394	GO:0003677
MA1756.2	GRF9	MELO3C009679	366	372	+	13.0328	6.51e-05	1	TGTCAGA	MELO3C023394	GO:0003914
MA1756.2	GRF9	MELO3C002911	367	373	+	13.0328	6.51e-05	1	TGTCAGA	MELO3C023394	GO:0071949
MA1756.2	GRF9	MELO3C003160	367	373	+	13.0328	6.51e-05	1	TGTCAGA	MELO3C023394	GO:0009411
MA1756.2	GRF9	MELO3C025400	362	368	-	13.0328	6.51e-05	1	TGTCAGA	MELO3C023394	GO:0032922
MA1756.2	GRF9	MELO3C033660	362	368	-	13.0328	6.51e-05	1	TGTCAGA	MELO3C023394	GO:0043153
MA1756.2	GRF9	MELO3C033064	368	374	+	13.0328	6.51e-05	1	TGTCAGA	MELO3C023393	GO:0005634
MA1756.2	GRF9	MELO3C002115	362	368	-	13.0328	6.51e-05	1	TGTCAGA	MELO3C023393	GO:0016020
MA1756.2	GRF9	MELO3C028267	362	368	-	13.0328	6.51e-05	1	TGTCAGA	MELO3C023383	GO:0005524
MA1756.2	GRF9	MELO3C011757	364	370	-	13.0328	6.51e-05	1	TGTCAGA	MELO3C023383	GO:0055085
MA1756.2	GRF9	MELO3C011243	364	370	-	13.0328	6.51e-05	1	TGTCAGA	MELO3C023383	GO:0140359
MA1756.2	GRF9	MELO3C027471	370	376	+	13.0328	6.51e-05	1	TGTCAGA	MELO3C023383	GO:0016021
MA1756.2	GRF9	MELO3C030580	371	377	+	13.0328	6.51e-05	1	TGTCAGA	MELO3C023383	GO:0005886
MA1756.2	GRF9	MELO3C017774	365	371	-	13.0328	6.51e-05	1	TGTCAGA	MELO3C024222	GO:0047834
MA1756.2	GRF9	MELO3C031348	366	372	-	13.0328	6.51e-05	1	TGTCAGA	MELO3C024234	GO:0016020
MA1756.2	GRF9	MELO3C018714	373	379	+	13.0328	6.51e-05	1	TGTCAGA	MELO3C028979	GO:0016021
MA1756.2	GRF9	MELO3C030440	373	379	+	13.0328	6.51e-05	1	TGTCAGA	MELO3C028979	GO:0004674
MA1756.2	GRF9	MELO3C028052	367	373	-	13.0328	6.51e-05	1	TGTCAGA	MELO3C028979	GO:0004712
MA1756.2	GRF9	MELO3C025381	374	380	+	13.0328	6.51e-05	1	TGTCAGA	MELO3C028979	GO:0005524
MA1756.2	GRF9	MELO3C004414	376	382	+	13.0328	6.51e-05	1	TGTCAGA	MELO3C028979	GO:0030246
MA1756.2	GRF9	MELO3C024790	376	382	+	13.0328	6.51e-05	1	TGTCAGA	MELO3C028979	GO:0106310
MA1756.2	GRF9	MELO3C014140	371	377	-	13.0328	6.51e-05	1	TGTCAGA	MELO3C028979	GO:0006468
MA1756.2	GRF9	MELO3C028579	372	378	-	13.0328	6.51e-05	1	TGTCAGA	MELO3C024252	GO:0102742
MA1756.2	GRF9	MELO3C027803	372	378	-	13.0328	6.51e-05	1	TGTCAGA	MELO3C024252	GO:0051287
MA1756.2	GRF9	MELO3C032506	373	379	-	13.0328	6.51e-05	1	TGTCAGA	MELO3C024252	GO:0016618
MA1756.2	GRF9	MELO3C014426	379	385	+	13.0328	6.51e-05	1	TGTCAGA	MELO3C024252	GO:0005829
MA1756.2	GRF9	MELO3C019005	373	379	-	13.0328	6.51e-05	1	TGTCAGA	MELO3C024252	GO:0047995
MA1756.2	GRF9	MELO3C028065	373	379	-	13.0328	6.51e-05	1	TGTCAGA	MELO3C024252	GO:0030267
MA1756.2	GRF9	MELO3C033814	374	380	-	13.0328	6.51e-05	1	TGTCAGA	MELO3C024261	GO:0000785
MA1756.2	GRF9	MELO3C008870	377	383	-	13.0328	6.51e-05	1	TGTCAGA	MELO3C024261	GO:0016592
MA1756.2	GRF9	MELO3C012186	378	384	-	13.0328	6.51e-05	1	TGTCAGA	MELO3C024261	GO:0003714
MA1756.2	GRF9	MELO3C028813	385	391	+	13.0328	6.51e-05	1	TGTCAGA	MELO3C024261	GO:0000122
MA1756.2	GRF9	MELO3C027841	386	392	+	13.0328	6.51e-05	1	TGTCAGA	MELO3C024261	GO:0045944
MA1756.2	GRF9	MELO3C015595	383	389	-	13.0328	6.51e-05	1	TGTCAGA	MELO3C024296	GO:0005829
MA1756.2	GRF9	MELO3C013710	390	396	+	13.0328	6.51e-05	1	TGTCAGA	MELO3C024296	GO:0003872
MA1756.2	GRF9	MELO3C008097	384	390	-	13.0328	6.51e-05	1	TGTCAGA	MELO3C024296	GO:0005524
MA1756.2	GRF9	MELO3C033938	390	396	+	13.0328	6.51e-05	1	TGTCAGA	MELO3C024296	GO:0046872
MA1756.2	GRF9	MELO3C016729	391	397	+	13.0328	6.51e-05	1	TGTCAGA	MELO3C024296	GO:0047334
MA1756.2	GRF9	MELO3C029276	391	397	+	13.0328	6.51e-05	1	TGTCAGA	MELO3C024296	GO:0009749
MA1756.2	GRF9	MELO3C029982	385	391	-	13.0328	6.51e-05	1	TGTCAGA	MELO3C024296	GO:0015979
MA1756.2	GRF9	MELO3C007024	393	399	+	13.0328	6.51e-05	1	TGTCAGA	MELO3C024296	GO:0046835
MA1756.2	GRF9	MELO3C020794	393	399	+	13.0328	6.51e-05	1	TGTCAGA	MELO3C024296	GO:0061615
MA1756.2	GRF9	MELO3C028174	387	393	-	13.0328	6.51e-05	1	TGTCAGA	MELO3C024323	GO:0009733
MA1756.2	GRF9	MELO3C033807	388	394	-	13.0328	6.51e-05	1	TGTCAGA	MELO3C024324	GO:0016021
MA1756.2	GRF9	MELO3C007559	395	401	+	13.0328	6.51e-05	1	TGTCAGA	MELO3C024366	GO:0016021
MA1756.2	GRF9	MELO3C034295	390	396	-	13.0328	6.51e-05	1	TGTCAGA	MELO3C024366	GO:0055085
MA1756.2	GRF9	MELO3C020616	391	397	-	13.0328	6.51e-05	1	TGTCAGA	MELO3C029275	GO:0016021
MA1756.2	GRF9	MELO3C030984	397	403	+	13.0328	6.51e-05	1	TGTCAGA	MELO3C024434	GO:0005516
MA1756.2	GRF9	MELO3C012057	397	403	+	13.0328	6.51e-05	1	TGTCAGA	MELO3C024434	GO:0046872
MA1756.2	GRF9	MELO3C033964	398	404	+	13.0328	6.51e-05	1	TGTCAGA	MELO3C024439	GO:0005634
MA1756.2	GRF9	MELO3C031965	398	404	+	13.0328	6.51e-05	1	TGTCAGA	MELO3C024439	GO:0005829
MA1756.2	GRF9	MELO3C024800	392	398	-	13.0328	6.51e-05	1	TGTCAGA	MELO3C024439	GO:0016021
MA1756.2	GRF9	MELO3C004341	398	404	+	13.0328	6.51e-05	1	TGTCAGA	MELO3C024439	GO:0009927
MA1756.2	GRF9	MELO3C016444	394	400	-	13.0328	6.51e-05	1	TGTCAGA	MELO3C024439	GO:0043424
MA1756.2	GRF9	MELO3C034402	394	400	-	13.0328	6.51e-05	1	TGTCAGA	MELO3C024439	GO:0000160
MA1756.2	GRF9	MELO3C010647	394	400	-	13.0328	6.51e-05	1	TGTCAGA	MELO3C024439	GO:0006468
MA1756.2	GRF9	MELO3C018312	401	407	+	13.0328	6.51e-05	1	TGTCAGA	MELO3C024439	GO:0009736
MA1756.2	GRF9	MELO3C002399	395	401	-	13.0328	6.51e-05	1	TGTCAGA	MELO3C024451	GO:0005886
MA1756.2	GRF9	MELO3C012445	395	401	-	13.0328	6.51e-05	1	TGTCAGA	MELO3C024451	GO:0016021
MA1756.2	GRF9	MELO3C009430	402	408	+	13.0328	6.51e-05	1	TGTCAGA	MELO3C024451	GO:0051539
MA1756.2	GRF9	MELO3C014183	402	408	+	13.0328	6.51e-05	1	TGTCAGA	MELO3C029284	GO:0004674
MA1756.2	GRF9	MELO3C005088	402	408	+	13.0328	6.51e-05	1	TGTCAGA	MELO3C029284	GO:0004712
MA1756.2	GRF9	MELO3C024994	396	402	-	13.0328	6.51e-05	1	TGTCAGA	MELO3C029284	GO:0005524
MA1756.2	GRF9	MELO3C035572	403	409	+	13.0328	6.51e-05	1	TGTCAGA	MELO3C029284	GO:0106310
MA1756.2	GRF9	MELO3C001998	403	409	+	13.0328	6.51e-05	1	TGTCAGA	MELO3C029284	GO:0006468
MA1756.2	GRF9	MELO3C018553	405	411	+	13.0328	6.51e-05	1	TGTCAGA	MELO3C015264	GO:0005516
MA1756.2	GRF9	MELO3C022113	399	405	-	13.0328	6.51e-05	1	TGTCAGA	MELO3C015293	GO:0001731
MA1756.2	GRF9	MELO3C001580	399	405	-	13.0328	6.51e-05	1	TGTCAGA	MELO3C015293	GO:0003735
MA1756.2	GRF9	MELO3C032005	406	412	+	13.0328	6.51e-05	1	TGTCAGA	MELO3C015293	GO:0043086
MA1756.2	GRF9	MELO3C025374	406	412	+	13.0328	6.51e-05	1	TGTCAGA	MELO3C015293	GO:0004857
MA1756.2	GRF9	MELO3C006240	400	406	-	13.0328	6.51e-05	1	TGTCAGA	MELO3C015293	GO:0005737
MA1756.2	GRF9	MELO3C017486	401	407	-	13.0328	6.51e-05	1	TGTCAGA	MELO3C015293	GO:0016021
MA1756.2	GRF9	MELO3C022192	401	407	-	13.0328	6.51e-05	1	TGTCAGA	MELO3C015293	GO:0003729
MA1756.2	GRF9	MELO3C029532	401	407	-	13.0328	6.51e-05	1	TGTCAGA	MELO3C015293	GO:0015934
MA1756.2	GRF9	MELO3C010455	401	407	-	13.0328	6.51e-05	1	TGTCAGA	MELO3C015304	GO:0003723
MA1756.2	GRF9	MELO3C020300	408	414	+	13.0328	6.51e-05	1	TGTCAGA	MELO3C015304	GO:0003735
MA1756.2	GRF9	MELO3C007297	402	408	-	13.0328	6.51e-05	1	TGTCAGA	MELO3C015304	GO:0005737
MA1756.2	GRF9	MELO3C032123	408	414	+	13.0328	6.51e-05	1	TGTCAGA	MELO3C015304	GO:0002181
MA1756.2	GRF9	MELO3C022098	402	408	-	13.0328	6.51e-05	1	TGTCAGA	MELO3C015304	GO:0005840
MA1756.2	GRF9	MELO3C025744	403	409	-	13.0328	6.51e-05	1	TGTCAGA	MELO3C015326	GO:0016491
MA1756.2	GRF9	MELO3C019042	403	409	-	13.0328	6.51e-05	1	TGTCAGA	MELO3C015338	GO:0019843
MA1756.2	GRF9	MELO3C031461	410	416	+	13.0328	6.51e-05	1	TGTCAGA	MELO3C015338	GO:0006364
MA1756.2	GRF9	MELO3C019512	404	410	-	13.0328	6.51e-05	1	TGTCAGA	MELO3C015339	GO:0042406
MA1756.2	GRF9	MELO3C022067	412	418	+	13.0328	6.51e-05	1	TGTCAGA	MELO3C015339	GO:0043541
MA1756.2	GRF9	MELO3C004121	406	412	-	13.0328	6.51e-05	1	TGTCAGA	MELO3C015339	GO:0016758
MA1756.2	GRF9	MELO3C017959	412	418	+	13.0328	6.51e-05	1	TGTCAGA	MELO3C015339	GO:0006488
MA1756.2	GRF9	MELO3C030687	412	418	+	13.0328	6.51e-05	1	TGTCAGA	MELO3C015343	GO:0005739
MA1756.2	GRF9	MELO3C030738	413	419	+	13.0328	6.51e-05	1	TGTCAGA	MELO3C015343	GO:0005840
MA1756.2	GRF9	MELO3C024511	414	420	+	13.0328	6.51e-05	1	TGTCAGA	MELO3C029302	GO:0016021
MA1756.2	GRF9	MELO3C034686	408	414	-	13.0328	6.51e-05	1	TGTCAGA	MELO3C029302	GO:0051119
MA1756.2	GRF9	MELO3C024183	415	421	+	13.0328	6.51e-05	1	TGTCAGA	MELO3C029302	GO:0034219
MA1756.2	GRF9	MELO3C002443	415	421	+	13.0328	6.51e-05	1	TGTCAGA	MELO3C015352	GO:0006207
MA1756.2	GRF9	MELO3C018433	415	421	+	13.0328	6.51e-05	1	TGTCAGA	MELO3C015352	GO:0016021
MA1756.2	GRF9	MELO3C000330	415	421	+	13.0328	6.51e-05	1	TGTCAGA	MELO3C015352	GO:0004152
MA1756.2	GRF9	MELO3C016766	409	415	-	13.0328	6.51e-05	1	TGTCAGA	MELO3C015352	GO:0044205
MA1756.2	GRF9	MELO3C001842	410	416	-	13.0328	6.51e-05	1	TGTCAGA	MELO3C015352	GO:0005743
MA1756.2	GRF9	MELO3C028111	410	416	-	13.0328	6.51e-05	1	TGTCAGA	MELO3C015353	GO:0043531
MA1756.2	GRF9	MELO3C012452	411	417	-	13.0328	6.51e-05	1	TGTCAGA	MELO3C015353	GO:0006952
MA1756.2	GRF9	MELO3C014402	417	423	+	13.0328	6.51e-05	1	TGTCAGA	MELO3C015353	GO:0010960
MA1756.2	GRF9	MELO3C012457	412	418	-	13.0328	6.51e-05	1	TGTCAGA	MELO3C015365	GO:0016020
MA1756.2	GRF9	MELO3C001230	413	419	-	13.0328	6.51e-05	1	TGTCAGA	MELO3C015365	GO:0004176
MA1756.2	GRF9	MELO3C014921	420	426	+	13.0328	6.51e-05	1	TGTCAGA	MELO3C015365	GO:0004222
MA1756.2	GRF9	MELO3C002022	415	421	-	13.0328	6.51e-05	1	TGTCAGA	MELO3C015365	GO:0005524
MA1756.2	GRF9	MELO3C017075	421	427	+	13.0328	6.51e-05	1	TGTCAGA	MELO3C015365	GO:0006508
MA1756.2	GRF9	MELO3C017039	421	427	+	13.0328	6.51e-05	1	TGTCAGA	MELO3C015368	GO:0030008
MA1756.2	GRF9	MELO3C026049	422	428	+	13.0328	6.51e-05	1	TGTCAGA	MELO3C015368	GO:0005802
MA1756.2	GRF9	MELO3C035121	423	429	+	13.0328	6.51e-05	1	TGTCAGA	MELO3C015368	GO:0006888
MA1756.2	GRF9	MELO3C029532	423	429	+	13.0328	6.51e-05	1	TGTCAGA	MELO3C015368	GO:0005801
MA1756.2	GRF9	MELO3C020294	423	429	+	13.0328	6.51e-05	1	TGTCAGA	MELO3C015368	GO:0043087
MA1756.2	GRF9	MELO3C031428	423	429	+	13.0328	6.51e-05	1	TGTCAGA	MELO3C029311	GO:0016021
MA1756.2	GRF9	MELO3C032176	423	429	+	13.0328	6.51e-05	1	TGTCAGA	MELO3C029311	GO:0005515
MA1756.2	GRF9	MELO3C028269	417	423	-	13.0328	6.51e-05	1	TGTCAGA	MELO3C015400	GO:0005634
MA1756.2	GRF9	MELO3C029459	423	429	+	13.0328	6.51e-05	1	TGTCAGA	MELO3C015400	GO:0006355
MA1756.2	GRF9	MELO3C034019	417	423	-	13.0328	6.51e-05	1	TGTCAGA	MELO3C015437	GO:0016021
MA1756.2	GRF9	MELO3C013331	423	429	+	13.0328	6.51e-05	1	TGTCAGA	MELO3C015440	GO:0003899
MA1756.2	GRF9	MELO3C009400	424	430	+	13.0328	6.51e-05	1	TGTCAGA	MELO3C015440	GO:0032774
MA1756.2	GRF9	MELO3C004363	418	424	-	13.0328	6.51e-05	1	TGTCAGA	MELO3C000666	GO:0005975
MA1756.2	GRF9	MELO3C005100	419	425	-	13.0328	6.51e-05	1	TGTCAGA	MELO3C000666	GO:0048046
MA1756.2	GRF9	MELO3C021943	419	425	-	13.0328	6.51e-05	1	TGTCAGA	MELO3C000666	GO:0016021
MA1756.2	GRF9	MELO3C021622	419	425	-	13.0328	6.51e-05	1	TGTCAGA	MELO3C000666	GO:0004565
MA1756.2	GRF9	MELO3C028676	419	425	-	13.0328	6.51e-05	1	TGTCAGA	MELO3C027796	GO:0005975
MA1756.2	GRF9	MELO3C025596	420	426	-	13.0328	6.51e-05	1	TGTCAGA	MELO3C027796	GO:0048046
MA1756.2	GRF9	MELO3C009363	420	426	-	13.0328	6.51e-05	1	TGTCAGA	MELO3C027796	GO:0016021
MA1756.2	GRF9	MELO3C003312	420	426	-	13.0328	6.51e-05	1	TGTCAGA	MELO3C027796	GO:0004565
MA1756.2	GRF9	MELO3C001492	420	426	-	13.0328	6.51e-05	1	TGTCAGA	MELO3C029330	GO:0003743
MA1756.2	GRF9	MELO3C028307	427	433	+	13.0328	6.51e-05	1	TGTCAGA	MELO3C029330	GO:0006413
MA1756.2	GRF9	MELO3C007096	427	433	+	13.0328	6.51e-05	1	TGTCAGA	MELO3C015482	GO:0005829
MA1756.2	GRF9	MELO3C010853	428	434	+	13.0328	6.51e-05	1	TGTCAGA	MELO3C029296	GO:0004180
MA1756.2	GRF9	MELO3C013534	428	434	+	13.0328	6.51e-05	1	TGTCAGA	MELO3C029296	GO:0004805
MA1756.2	GRF9	MELO3C021457	428	434	+	13.0328	6.51e-05	1	TGTCAGA	MELO3C029296	GO:0005992
MA1756.2	GRF9	MELO3C002306	428	434	+	13.0328	6.51e-05	1	TGTCAGA	MELO3C029296	GO:0006508
MA1756.2	GRF9	MELO3C002706	422	428	-	13.0328	6.51e-05	1	TGTCAGA	MELO3C029296	GO:0016311
MA1756.2	GRF9	MELO3C033727	429	435	+	13.0328	6.51e-05	1	TGTCAGA	MELO3C029343	GO:0110165
MA1756.2	GRF9	MELO3C017731	429	435	+	13.0328	6.51e-05	1	TGTCAGA	MELO3C029343	GO:0003677
MA1756.2	GRF9	MELO3C010360	424	430	-	13.0328	6.51e-05	1	TGTCAGA	MELO3C029343	GO:0034641
MA1756.2	GRF9	MELO3C013899	425	431	-	13.0328	6.51e-05	1	TGTCAGA	MELO3C029343	GO:0044260
MA1756.2	GRF9	MELO3C013913	431	437	+	13.0328	6.51e-05	1	TGTCAGA	MELO3C015550	GO:0016021
MA1756.2	GRF9	MELO3C011082	426	432	-	13.0328	6.51e-05	1	TGTCAGA	MELO3C015550	GO:0030599
MA1756.2	GRF9	MELO3C016546	426	432	-	13.0328	6.51e-05	1	TGTCAGA	MELO3C015550	GO:0045330
MA1756.2	GRF9	MELO3C027957	426	432	-	13.0328	6.51e-05	1	TGTCAGA	MELO3C015550	GO:0042545
MA1756.2	GRF9	MELO3C031566	427	433	-	13.0328	6.51e-05	1	TGTCAGA	MELO3C015550	GO:0045490
MA1756.2	GRF9	MELO3C007987	433	439	+	13.0328	6.51e-05	1	TGTCAGA	MELO3C015554	GO:0035091
MA1756.2	GRF9	MELO3C008358	428	434	-	13.0328	6.51e-05	1	TGTCAGA	MELO3C015554	GO:0046872
MA1756.2	GRF9	MELO3C006814	434	440	+	13.0328	6.51e-05	1	TGTCAGA	MELO3C015560	GO:0005634
MA1756.2	GRF9	MELO3C004992	428	434	-	13.0328	6.51e-05	1	TGTCAGA	MELO3C015560	GO:0016021
MA1756.2	GRF9	MELO3C017333	436	442	+	13.0328	6.51e-05	1	TGTCAGA	MELO3C015560	GO:0000977
MA1756.2	GRF9	MELO3C005109	436	442	+	13.0328	6.51e-05	1	TGTCAGA	MELO3C015560	GO:0000981
MA1756.2	GRF9	MELO3C023747	437	443	+	13.0328	6.51e-05	1	TGTCAGA	MELO3C015560	GO:0003729
MA1756.2	GRF9	MELO3C025721	437	443	+	13.0328	6.51e-05	1	TGTCAGA	MELO3C015560	GO:0032422
MA1756.2	GRF9	MELO3C003726	432	438	-	13.0328	6.51e-05	1	TGTCAGA	MELO3C015560	GO:0006357
MA1756.2	GRF9	MELO3C030897	438	444	+	13.0328	6.51e-05	1	TGTCAGA	MELO3C015595	GO:0009507
MA1756.2	GRF9	MELO3C012077	438	444	+	13.0328	6.51e-05	1	TGTCAGA	MELO3C015595	GO:0016021
MA1756.2	GRF9	MELO3C008571	432	438	-	13.0328	6.51e-05	1	TGTCAGA	MELO3C015595	GO:0031967
MA1756.2	GRF9	MELO3C032822	438	444	+	13.0328	6.51e-05	1	TGTCAGA	MELO3C015595	GO:0010277
MA1756.2	GRF9	MELO3C004489	439	445	+	13.0328	6.51e-05	1	TGTCAGA	MELO3C015595	GO:0046872
MA1756.2	GRF9	MELO3C024015	439	445	+	13.0328	6.51e-05	1	TGTCAGA	MELO3C015595	GO:0051537
MA1756.2	GRF9	MELO3C026372	440	446	+	13.0328	6.51e-05	1	TGTCAGA	MELO3C015627	GO:0005634
MA1756.2	GRF9	MELO3C014301	440	446	+	13.0328	6.51e-05	1	TGTCAGA	MELO3C015627	GO:0006397
MA1756.2	GRF9	MELO3C027528	434	440	-	13.0328	6.51e-05	1	TGTCAGA	MELO3C015638	GO:0005886
MA1756.2	GRF9	MELO3C035634	435	441	-	13.0328	6.51e-05	1	TGTCAGA	MELO3C015638	GO:0016021
MA1756.2	GRF9	MELO3C005066	435	441	-	13.0328	6.51e-05	1	TGTCAGA	MELO3C015638	GO:0031225
MA1756.2	GRF9	MELO3C034130	436	442	-	13.0328	6.51e-05	1	TGTCAGA	MELO3C015638	GO:0008289
MA1756.2	GRF9	MELO3C010330	445	451	+	13.0328	6.51e-05	1	TGTCAGA	MELO3C015638	GO:0006869
MA1756.2	GRF9	MELO3C034674	447	453	+	13.0328	6.51e-05	1	TGTCAGA	MELO3C025833	GO:0003676
MA1756.2	GRF9	MELO3C012861	441	447	-	13.0328	6.51e-05	1	TGTCAGA	MELO3C025833	GO:0004190
MA1756.2	GRF9	MELO3C028280	442	448	-	13.0328	6.51e-05	1	TGTCAGA	MELO3C025833	GO:0008270
MA1756.2	GRF9	MELO3C034373	448	454	+	13.0328	6.51e-05	1	TGTCAGA	MELO3C025833	GO:0006508
MA1756.2	GRF9	MELO3C028230	443	449	-	13.0328	6.51e-05	1	TGTCAGA	MELO3C015669	GO:0005634
MA1756.2	GRF9	MELO3C030267	449	455	+	13.0328	6.51e-05	1	TGTCAGA	MELO3C015669	GO:0030915
MA1756.2	GRF9	MELO3C022742	443	449	-	13.0328	6.51e-05	1	TGTCAGA	MELO3C015669	GO:0006281
MA1756.2	GRF9	MELO3C002394	444	450	-	13.0328	6.51e-05	1	TGTCAGA	MELO3C015669	GO:0006310
MA1756.2	GRF9	MELO3C004050	444	450	-	13.0328	6.51e-05	1	TGTCAGA	MELO3C015670	GO:0006506
MA1756.2	GRF9	MELO3C012318	445	451	-	13.0328	6.51e-05	1	TGTCAGA	MELO3C015670	GO:0000506
MA1756.2	GRF9	MELO3C008250	445	451	-	13.0328	6.51e-05	1	TGTCAGA	MELO3C015670	GO:0017176
MA1756.2	GRF9	MELO3C010216	451	457	+	13.0328	6.51e-05	1	TGTCAGA	MELO3C015670	GO:0016021
MA1756.2	GRF9	MELO3C014579	446	452	-	13.0328	6.51e-05	1	TGTCAGA	MELO3C029453	GO:0005576
MA1756.2	GRF9	MELO3C019004	452	458	+	13.0328	6.51e-05	1	TGTCAGA	MELO3C029459	GO:0016021
MA1756.2	GRF9	MELO3C030979	452	458	+	13.0328	6.51e-05	1	TGTCAGA	MELO3C029459	GO:0046873
MA1756.2	GRF9	MELO3C009812	452	458	+	13.0328	6.51e-05	1	TGTCAGA	MELO3C029459	GO:0030001
MA1756.2	GRF9	MELO3C034659	448	454	-	13.0328	6.51e-05	1	TGTCAGA	MELO3C015205	GO:0009507
MA1756.2	GRF9	MELO3C023800	448	454	-	13.0328	6.51e-05	1	TGTCAGA	MELO3C015205	GO:0005515
MA1756.2	GRF9	MELO3C034803	450	456	-	13.0328	6.51e-05	1	TGTCAGA	MELO3C015205	GO:1900865
MA1756.2	GRF9	MELO3C002811	450	456	-	13.0328	6.51e-05	1	TGTCAGA	MELO3C015204	GO:0005743
MA1756.2	GRF9	MELO3C028329	451	457	-	13.0328	6.51e-05	1	TGTCAGA	MELO3C015204	GO:0005886
MA1756.2	GRF9	MELO3C027734	457	463	+	13.0328	6.51e-05	1	TGTCAGA	MELO3C015204	GO:0016021
MA1756.2	GRF9	MELO3C026161	457	463	+	13.0328	6.51e-05	1	TGTCAGA	MELO3C015204	GO:0016301
MA1756.2	GRF9	MELO3C029836	451	457	-	13.0328	6.51e-05	1	TGTCAGA	MELO3C015204	GO:0020037
MA1756.2	GRF9	MELO3C007477	457	463	+	13.0328	6.51e-05	1	TGTCAGA	MELO3C015204	GO:0016310
MA1756.2	GRF9	MELO3C028399	458	464	+	13.0328	6.51e-05	1	TGTCAGA	MELO3C015204	GO:0017003
MA1756.2	GRF9	MELO3C008863	452	458	-	13.0328	6.51e-05	1	TGTCAGA	MELO3C015204	GO:0017004
MA1756.2	GRF9	MELO3C007079	458	464	+	13.0328	6.51e-05	1	TGTCAGA	MELO3C015202	GO:0003677
MA1756.2	GRF9	MELO3C001297	453	459	-	13.0328	6.51e-05	1	TGTCAGA	MELO3C015202	GO:0008270
MA1756.2	GRF9	MELO3C022443	460	466	+	13.0328	6.51e-05	1	TGTCAGA	MELO3C015196	GO:0016602
MA1756.2	GRF9	MELO3C000031	461	467	+	13.0328	6.51e-05	1	TGTCAGA	MELO3C015196	GO:0009793
MA1756.2	GRF9	MELO3C028254	455	461	-	13.0328	6.51e-05	1	TGTCAGA	MELO3C015196	GO:0000978
MA1756.2	GRF9	MELO3C030623	455	461	-	13.0328	6.51e-05	1	TGTCAGA	MELO3C015196	GO:0009555
MA1756.2	GRF9	MELO3C003372	462	468	+	13.0328	6.51e-05	1	TGTCAGA	MELO3C015196	GO:0000981
MA1756.2	GRF9	MELO3C002325	462	468	+	13.0328	6.51e-05	1	TGTCAGA	MELO3C015196	GO:0006357
MA1756.2	GRF9	MELO3C021735	457	463	-	13.0328	6.51e-05	1	TGTCAGA	MELO3C012803	GO:0008270
MA1756.2	GRF9	MELO3C000111	463	469	+	13.0328	6.51e-05	1	TGTCAGA	MELO3C012803	GO:0010073
MA1756.2	GRF9	MELO3C028301	457	463	-	13.0328	6.51e-05	1	TGTCAGA	MELO3C015158	GO:0031053
MA1756.2	GRF9	MELO3C032105	464	470	+	13.0328	6.51e-05	1	TGTCAGA	MELO3C015158	GO:0000339
MA1756.2	GRF9	MELO3C001359	458	464	-	13.0328	6.51e-05	1	TGTCAGA	MELO3C015158	GO:1901527
MA1756.2	GRF9	MELO3C033780	465	471	+	13.0328	6.51e-05	1	TGTCAGA	MELO3C015158	GO:0005634
MA1756.2	GRF9	MELO3C032078	465	471	+	13.0328	6.51e-05	1	TGTCAGA	MELO3C015158	GO:0005846
MA1756.2	GRF9	MELO3C009371	465	471	+	13.0328	6.51e-05	1	TGTCAGA	MELO3C015158	GO:0045292
MA1756.2	GRF9	MELO3C006060	460	466	-	13.0328	6.51e-05	1	TGTCAGA	MELO3C015158	GO:0005515
MA1756.2	GRF9	MELO3C001395	460	466	-	13.0328	6.51e-05	1	TGTCAGA	MELO3C015158	GO:0005845
MA1756.2	GRF9	MELO3C018524	460	466	-	13.0328	6.51e-05	1	TGTCAGA	MELO3C015158	GO:0000394
MA1756.2	GRF9	MELO3C021496	461	467	-	13.0328	6.51e-05	1	TGTCAGA	MELO3C015158	GO:0000184
MA1756.2	GRF9	MELO3C029390	467	473	+	13.0328	6.51e-05	1	TGTCAGA	MELO3C015158	GO:0000380
MA1756.2	GRF9	MELO3C030763	462	468	-	13.0328	6.51e-05	1	TGTCAGA	MELO3C015158	GO:0048574
MA1756.2	GRF9	MELO3C028176	462	468	-	13.0328	6.51e-05	1	TGTCAGA	MELO3C015158	GO:0003729
MA1756.2	GRF9	MELO3C028068	462	468	-	13.0328	6.51e-05	1	TGTCAGA	MELO3C015158	GO:0051607
MA1756.2	GRF9	MELO3C004337	468	474	+	13.0328	6.51e-05	1	TGTCAGA	MELO3C015158	GO:0051028
MA1756.2	GRF9	MELO3C004959	470	476	+	13.0328	6.51e-05	1	TGTCAGA	MELO3C015153	GO:0004730
MA1756.2	GRF9	MELO3C034842	464	470	-	13.0328	6.51e-05	1	TGTCAGA	MELO3C015153	GO:0016798
MA1756.2	GRF9	MELO3C003384	464	470	-	13.0328	6.51e-05	1	TGTCAGA	MELO3C015153	GO:0046872
MA1756.2	GRF9	MELO3C020501	471	477	+	13.0328	6.51e-05	1	TGTCAGA	MELO3C015153	GO:0001522
MA1756.2	GRF9	MELO3C002046	465	471	-	13.0328	6.51e-05	1	TGTCAGA	MELO3C034136	GO:0003676
MA1756.2	GRF9	MELO3C026453	467	473	-	13.0328	6.51e-05	1	TGTCAGA	MELO3C034136	GO:0008270
MA1756.2	GRF9	MELO3C031611	474	480	+	13.0328	6.51e-05	1	TGTCAGA	MELO3C034136	GO:0016301
MA1756.2	GRF9	MELO3C002404	468	474	-	13.0328	6.51e-05	1	TGTCAGA	MELO3C034136	GO:0015074
MA1756.2	GRF9	MELO3C029343	475	481	+	13.0328	6.51e-05	1	TGTCAGA	MELO3C034136	GO:0016310
MA1756.2	GRF9	MELO3C007290	469	475	-	13.0328	6.51e-05	1	TGTCAGA	MELO3C015148	GO:0016021
MA1756.2	GRF9	MELO3C011122	469	475	-	13.0328	6.51e-05	1	TGTCAGA	MELO3C015148	GO:0004497
MA1756.2	GRF9	MELO3C033651	476	482	+	13.0328	6.51e-05	1	TGTCAGA	MELO3C015148	GO:0005506
MA1756.2	GRF9	MELO3C028257	471	477	-	13.0328	6.51e-05	1	TGTCAGA	MELO3C015148	GO:0016705
MA1756.2	GRF9	MELO3C015997	472	478	-	13.0328	6.51e-05	1	TGTCAGA	MELO3C015148	GO:0020037
MA1756.2	GRF9	MELO3C027445	473	479	-	13.0328	6.51e-05	1	TGTCAGA	MELO3C015140	GO:0016021
MA1756.2	GRF9	MELO3C019907	479	485	+	13.0328	6.51e-05	1	TGTCAGA	MELO3C015140	GO:0004497
MA1756.2	GRF9	MELO3C002096	474	480	-	13.0328	6.51e-05	1	TGTCAGA	MELO3C015140	GO:0005506
MA1756.2	GRF9	MELO3C028338	474	480	-	13.0328	6.51e-05	1	TGTCAGA	MELO3C015140	GO:0016705
MA1756.2	GRF9	MELO3C001741	474	480	-	13.0328	6.51e-05	1	TGTCAGA	MELO3C015140	GO:0020037
MA1756.2	GRF9	MELO3C019711	480	486	+	13.0328	6.51e-05	1	TGTCAGA	MELO3C015135	GO:0005737
MA1756.2	GRF9	MELO3C006775	475	481	-	13.0328	6.51e-05	1	TGTCAGA	MELO3C015135	GO:0005509
MA1756.2	GRF9	MELO3C029915	481	487	+	13.0328	6.51e-05	1	TGTCAGA	MELO3C015135	GO:0005544
MA1756.2	GRF9	MELO3C004580	475	481	-	13.0328	6.51e-05	1	TGTCAGA	MELO3C015135	GO:0009408
MA1756.2	GRF9	MELO3C021728	482	488	+	13.0328	6.51e-05	1	TGTCAGA	MELO3C015135	GO:0009409
MA1756.2	GRF9	MELO3C010665	476	482	-	13.0328	6.51e-05	1	TGTCAGA	MELO3C015135	GO:0009414
MA1756.2	GRF9	MELO3C018716	482	488	+	13.0328	6.51e-05	1	TGTCAGA	MELO3C015135	GO:0009651
MA1756.2	GRF9	MELO3C033373	477	483	-	13.0328	6.51e-05	1	TGTCAGA	MELO3C015135	GO:0042742
MA1756.2	GRF9	MELO3C017209	477	483	-	13.0328	6.51e-05	1	TGTCAGA	MELO3C028092	GO:0005840
MA1756.2	GRF9	MELO3C030854	483	489	+	13.0328	6.51e-05	1	TGTCAGA	MELO3C028092	GO:0009507
MA1756.2	GRF9	MELO3C019993	484	490	+	13.0328	6.51e-05	1	TGTCAGA	MELO3C028092	GO:0003729
MA1756.2	GRF9	MELO3C025325	484	490	+	13.0328	6.51e-05	1	TGTCAGA	MELO3C028092	GO:0003735
MA1756.2	GRF9	MELO3C033349	485	491	+	13.0328	6.51e-05	1	TGTCAGA	MELO3C028092	GO:0019843
MA1756.2	GRF9	MELO3C035160	485	491	+	13.0328	6.51e-05	1	TGTCAGA	MELO3C028092	GO:0006412
MA1756.2	GRF9	MELO3C010814	480	486	-	13.0328	6.51e-05	1	TGTCAGA	MELO3C027408	GO:0004650
MA1756.2	GRF9	MELO3C033863	480	486	-	13.0328	6.51e-05	1	TGTCAGA	MELO3C027408	GO:0005975
MA1756.2	GRF9	MELO3C004879	481	487	-	13.0328	6.51e-05	1	TGTCAGA	MELO3C016632	GO:0030659
MA1756.2	GRF9	MELO3C033162	487	493	+	13.0328	6.51e-05	1	TGTCAGA	MELO3C016632	GO:0030123
MA1756.2	GRF9	MELO3C012578	487	493	+	13.0328	6.51e-05	1	TGTCAGA	MELO3C016632	GO:0006886
MA1756.2	GRF9	MELO3C007454	487	493	+	13.0328	6.51e-05	1	TGTCAGA	MELO3C016632	GO:0006896
MA1756.2	GRF9	MELO3C032323	482	488	-	13.0328	6.51e-05	1	TGTCAGA	MELO3C001235	GO:0005774
MA1756.2	GRF9	MELO3C023290	489	495	+	13.0328	6.51e-05	1	TGTCAGA	MELO3C001235	GO:0016021
MA1756.2	GRF9	MELO3C026850	483	489	-	13.0328	6.51e-05	1	TGTCAGA	MELO3C001235	GO:0015297
MA1756.2	GRF9	MELO3C006705	489	495	+	13.0328	6.51e-05	1	TGTCAGA	MELO3C001235	GO:0042910
MA1756.2	GRF9	MELO3C002793	483	489	-	13.0328	6.51e-05	1	TGTCAGA	MELO3C001235	GO:1990961
MA1756.2	GRF9	MELO3C018310	484	490	-	13.0328	6.51e-05	1	TGTCAGA	MELO3C027708	GO:0016021
MA1756.2	GRF9	MELO3C018292	484	490	-	13.0328	6.51e-05	1	TGTCAGA	MELO3C014992	GO:0005739
MA1756.2	GRF9	MELO3C018460	490	496	+	13.0328	6.51e-05	1	TGTCAGA	MELO3C014992	GO:0016021
MA1756.2	GRF9	MELO3C020095	490	496	+	13.0328	6.51e-05	1	TGTCAGA	MELO3C034885	GO:0015078
MA1756.2	GRF9	MELO3C006130	491	497	+	13.0328	6.51e-05	1	TGTCAGA	MELO3C034885	GO:0045263
MA1756.2	GRF9	MELO3C006175	491	497	+	13.0328	6.51e-05	1	TGTCAGA	MELO3C034885	GO:0015986
MA1756.2	GRF9	MELO3C032452	486	492	-	13.0328	6.51e-05	1	TGTCAGA	MELO3C027524	GO:0005743
MA1756.2	GRF9	MELO3C016345	486	492	-	13.0328	6.51e-05	1	TGTCAGA	MELO3C027524	GO:0016021
MA1756.2	GRF9	MELO3C034826	486	492	-	13.0328	6.51e-05	1	TGTCAGA	MELO3C027524	GO:0045263
MA1756.2	GRF9	MELO3C012680	493	499	+	13.0328	6.51e-05	1	TGTCAGA	MELO3C027524	GO:0015078
MA1756.2	GRF9	MELO3C034247	493	499	+	13.0328	6.51e-05	1	TGTCAGA	MELO3C027524	GO:0015986
MA1756.2	GRF9	MELO3C028669	488	494	-	13.0328	6.51e-05	1	TGTCAGA	MELO3C029532	GO:0016021
MA1756.2	GRF9	MELO3C035697	488	494	-	13.0328	6.51e-05	1	TGTCAGA	MELO3C029532	GO:0004672
MA1756.2	GRF9	MELO3C029284	494	500	+	13.0328	6.51e-05	1	TGTCAGA	MELO3C029532	GO:0005524
MA1756.2	GRF9	MELO3C024101	494	500	+	13.0328	6.51e-05	1	TGTCAGA	MELO3C029532	GO:0006468
MA1756.2	GRF9	MELO3C022782	495	501	+	13.0328	6.51e-05	1	TGTCAGA	MELO3C029352	GO:0016788
MA1756.2	GRF9	MELO3C027599	496	502	+	13.0328	6.51e-05	1	TGTCAGA	MELO3C029352	GO:0009395
MA1756.2	GRF9	MELO3C033669	490	496	-	13.0328	6.51e-05	1	TGTCAGA	MELO3C015113	GO:0000932
MA1756.2	GRF9	MELO3C019521	497	503	+	13.0328	6.51e-05	1	TGTCAGA	MELO3C015113	GO:0005697
MA1756.2	GRF9	MELO3C001376	493	499	-	13.0328	6.51e-05	1	TGTCAGA	MELO3C015113	GO:0005515
MA1756.2	GRF9	MELO3C033076	493	499	-	13.0328	6.51e-05	1	TGTCAGA	MELO3C015113	GO:0042162
MA1756.2	GRF9	MELO3C028355	499	505	+	13.0328	6.51e-05	1	TGTCAGA	MELO3C015113	GO:0070034
MA1756.2	GRF9	MELO3C023553	500	506	+	13.0328	6.51e-05	1	TGTCAGA	MELO3C015113	GO:0000184
MA1756.2	GRF9	MELO3C020489	494	500	-	13.0328	6.51e-05	1	TGTCAGA	MELO3C015113	GO:0031347
MA1756.2	GRF9	MELO3C022120	494	500	-	13.0328	6.51e-05	1	TGTCAGA	MELO3C015113	GO:0060548
MA1756.2	GRF9	MELO3C007516	501	507	+	13.0328	6.51e-05	1	TGTCAGA	MELO3C015113	GO:0090306
MA1756.2	GRF9	MELO3C028704	495	501	-	13.0328	6.51e-05	1	TGTCAGA	MELO3C015110	GO:0005515
MA1756.2	GRF9	MELO3C022171	496	502	-	13.0328	6.51e-05	1	TGTCAGA	MELO3C029547	GO:0030173
MA1756.2	GRF9	MELO3C024648	503	509	+	13.0328	6.51e-05	1	TGTCAGA	MELO3C029547	GO:0006891
MA1756.2	GRF9	MELO3C002886	503	509	+	13.0328	6.51e-05	1	TGTCAGA	MELO3C015088	GO:0044611
MA1756.2	GRF9	MELO3C031832	498	504	-	13.0328	6.51e-05	1	TGTCAGA	MELO3C015088	GO:0017056
MA1756.2	GRF9	MELO3C034130	498	504	-	13.0328	6.51e-05	1	TGTCAGA	MELO3C015088	GO:0000972
MA1756.2	GRF9	MELO3C030750	498	504	-	13.0328	6.51e-05	1	TGTCAGA	MELO3C015088	GO:0006405
MA1756.2	GRF9	MELO3C028417	498	504	-	13.0328	6.51e-05	1	TGTCAGA	MELO3C015088	GO:0006606
MA1756.2	GRF9	MELO3C034569	504	510	+	13.0328	6.51e-05	1	TGTCAGA	MELO3C015088	GO:0036228
MA1756.2	GRF9	MELO3C016608	499	505	-	13.0328	6.51e-05	1	TGTCAGA	MELO3C015085	GO:0003723
MA1756.2	GRF9	MELO3C025425	500	506	-	13.0328	6.51e-05	1	TGTCAGA	MELO3C030525	GO:0016021
MA1756.2	GRF9	MELO3C013362	500	506	-	13.0328	6.51e-05	1	TGTCAGA	MELO3C030525	GO:0046872
MA1756.2	GRF9	MELO3C029236	506	512	+	13.0328	6.51e-05	1	TGTCAGA	MELO3C021696	GO:0046872
MA1756.2	GRF9	MELO3C000969	500	506	-	13.0328	6.51e-05	1	TGTCAGA	MELO3C029556	GO:0000139
MA1756.2	GRF9	MELO3C014149	501	507	-	13.0328	6.51e-05	1	TGTCAGA	MELO3C029556	GO:0005840
MA1756.2	GRF9	MELO3C028652	507	513	+	13.0328	6.51e-05	1	TGTCAGA	MELO3C029556	GO:0016021
MA1756.2	GRF9	MELO3C027819	502	508	-	13.0328	6.51e-05	1	TGTCAGA	MELO3C029556	GO:0003735
MA1756.2	GRF9	MELO3C031129	502	508	-	13.0328	6.51e-05	1	TGTCAGA	MELO3C029556	GO:0008234
MA1756.2	GRF9	MELO3C025026	509	515	+	13.0328	6.51e-05	1	TGTCAGA	MELO3C029556	GO:0006412
MA1756.2	GRF9	MELO3C035035	509	515	+	13.0328	6.51e-05	1	TGTCAGA	MELO3C029556	GO:0006508
MA1756.2	GRF9	MELO3C013584	509	515	+	13.0328	6.51e-05	1	TGTCAGA	MELO3C029556	GO:0015031
MA1756.2	GRF9	MELO3C028266	503	509	-	13.0328	6.51e-05	1	TGTCAGA	MELO3C029556	GO:0016192
MA1756.2	GRF9	MELO3C008234	510	516	+	13.0328	6.51e-05	1	TGTCAGA	MELO3C010006	GO:0005975
MA1756.2	GRF9	MELO3C033275	504	510	-	13.0328	6.51e-05	1	TGTCAGA	MELO3C010006	GO:0016021
MA1756.2	GRF9	MELO3C025473	505	511	-	13.0328	6.51e-05	1	TGTCAGA	MELO3C010006	GO:0042973
MA1756.2	GRF9	MELO3C032316	511	517	+	13.0328	6.51e-05	1	TGTCAGA	MELO3C010006	GO:0046658
MA1756.2	GRF9	MELO3C029668	511	517	+	13.0328	6.51e-05	1	TGTCAGA	MELO3C029607	GO:0016021
MA1756.2	GRF9	MELO3C027442	505	511	-	13.0328	6.51e-05	1	TGTCAGA	MELO3C029607	GO:0008234
MA1756.2	GRF9	MELO3C002595	505	511	-	13.0328	6.51e-05	1	TGTCAGA	MELO3C029607	GO:0006508
MA1756.2	GRF9	MELO3C032952	511	517	+	13.0328	6.51e-05	1	TGTCAGA	MELO3C010061	GO:0005737
MA1756.2	GRF9	MELO3C028748	506	512	-	13.0328	6.51e-05	1	TGTCAGA	MELO3C010061	GO:0004725
MA1756.2	GRF9	MELO3C014892	506	512	-	13.0328	6.51e-05	1	TGTCAGA	MELO3C010061	GO:0035335
MA1756.2	GRF9	MELO3C012222	512	518	+	13.0328	6.51e-05	1	TGTCAGA	MELO3C010061	GO:0008138
MA1756.2	GRF9	MELO3C002985	506	512	-	13.0328	6.51e-05	1	TGTCAGA	MELO3C010128	GO:0005515
MA1756.2	GRF9	MELO3C005632	506	512	-	13.0328	6.51e-05	1	TGTCAGA	MELO3C029625	GO:0016020
MA1756.2	GRF9	MELO3C001541	506	512	-	13.0328	6.51e-05	1	TGTCAGA	MELO3C010138	GO:0046872
MA1756.2	GRF9	MELO3C001245	512	518	+	13.0328	6.51e-05	1	TGTCAGA	MELO3C027253	GO:0016021
MA1756.2	GRF9	MELO3C032341	512	518	+	13.0328	6.51e-05	1	TGTCAGA	MELO3C027253	GO:0008168
MA1756.2	GRF9	MELO3C029625	507	513	-	13.0328	6.51e-05	1	TGTCAGA	MELO3C027253	GO:0032259
MA1756.2	GRF9	MELO3C031965	513	519	+	13.0328	6.51e-05	1	TGTCAGA	MELO3C028476	GO:0003676
MA1756.2	GRF9	MELO3C009614	513	519	+	13.0328	6.51e-05	1	TGTCAGA	MELO3C028476	GO:0015074
MA1756.2	GRF9	MELO3C032968	513	519	+	13.0328	6.51e-05	1	TGTCAGA	MELO3C010178	GO:0055085
MA1756.2	GRF9	MELO3C030604	508	514	-	13.0328	6.51e-05	1	TGTCAGA	MELO3C010178	GO:0022857
MA1756.2	GRF9	MELO3C025792	514	520	+	13.0328	6.51e-05	1	TGTCAGA	MELO3C010178	GO:0016021
MA1756.2	GRF9	MELO3C012637	508	514	-	13.0328	6.51e-05	1	TGTCAGA	MELO3C010178	GO:0005886
MA1756.2	GRF9	MELO3C010138	508	514	-	13.0328	6.51e-05	1	TGTCAGA	MELO3C010199	GO:0003735
MA1756.2	GRF9	MELO3C029222	515	521	+	13.0328	6.51e-05	1	TGTCAGA	MELO3C010199	GO:0003729
MA1756.2	GRF9	MELO3C032213	516	522	+	13.0328	6.51e-05	1	TGTCAGA	MELO3C010199	GO:0015934
MA1756.2	GRF9	MELO3C012432	516	522	+	13.0328	6.51e-05	1	TGTCAGA	MELO3C010199	GO:0006412
MA1756.2	GRF9	MELO3C032052	517	523	+	13.0328	6.51e-05	1	TGTCAGA	MELO3C010214	GO:0003677
MA1756.2	GRF9	MELO3C026196	511	517	-	13.0328	6.51e-05	1	TGTCAGA	MELO3C010216	GO:0003723
MA1756.2	GRF9	MELO3C018036	518	524	+	13.0328	6.51e-05	1	TGTCAGA	MELO3C010217	GO:0016021
MA1756.2	GRF9	MELO3C026912	518	524	+	13.0328	6.51e-05	1	TGTCAGA	MELO3C010221	GO:0005515
MA1756.2	GRF9	MELO3C030426	518	524	+	13.0328	6.51e-05	1	TGTCAGA	MELO3C010221	GO:0051260
MA1756.2	GRF9	MELO3C000644	513	519	-	13.0328	6.51e-05	1	TGTCAGA	MELO3C010234	GO:0005524
MA1756.2	GRF9	MELO3C035116	513	519	-	13.0328	6.51e-05	1	TGTCAGA	MELO3C010234	GO:0004712
MA1756.2	GRF9	MELO3C011035	519	525	+	13.0328	6.51e-05	1	TGTCAGA	MELO3C010234	GO:0007165
MA1756.2	GRF9	MELO3C007081	513	519	-	13.0328	6.51e-05	1	TGTCAGA	MELO3C010234	GO:0004674
MA1756.2	GRF9	MELO3C028316	514	520	-	13.0328	6.51e-05	1	TGTCAGA	MELO3C010234	GO:0006468
MA1756.2	GRF9	MELO3C010793	515	521	-	13.0328	6.51e-05	1	TGTCAGA	MELO3C010234	GO:0106310
MA1756.2	GRF9	MELO3C021436	521	527	+	13.0328	6.51e-05	1	TGTCAGA	MELO3C010250	GO:0004568
MA1756.2	GRF9	MELO3C013759	521	527	+	13.0328	6.51e-05	1	TGTCAGA	MELO3C010250	GO:0005975
MA1756.2	GRF9	MELO3C007937	521	527	+	13.0328	6.51e-05	1	TGTCAGA	MELO3C010250	GO:0008061
MA1756.2	GRF9	MELO3C018842	516	522	-	13.0328	6.51e-05	1	TGTCAGA	MELO3C010250	GO:0006032
MA1756.2	GRF9	MELO3C030525	516	522	-	13.0328	6.51e-05	1	TGTCAGA	MELO3C010250	GO:0005576
MA1756.2	GRF9	MELO3C035438	523	529	+	13.0328	6.51e-05	1	TGTCAGA	MELO3C010251	GO:0005524
MA1756.2	GRF9	MELO3C025382	517	523	-	13.0328	6.51e-05	1	TGTCAGA	MELO3C010251	GO:0120029
MA1756.2	GRF9	MELO3C012422	523	529	+	13.0328	6.51e-05	1	TGTCAGA	MELO3C010251	GO:0016021
MA1756.2	GRF9	MELO3C001302	517	523	-	13.0328	6.51e-05	1	TGTCAGA	MELO3C010251	GO:0008553
MA1756.2	GRF9	MELO3C020114	518	524	-	13.0328	6.51e-05	1	TGTCAGA	MELO3C010251	GO:0005886
MA1756.2	GRF9	MELO3C026069	519	525	-	13.0328	6.51e-05	1	TGTCAGA	MELO3C010265	GO:0005783
MA1756.2	GRF9	MELO3C014588	519	525	-	13.0328	6.51e-05	1	TGTCAGA	MELO3C010265	GO:0016020
MA1756.2	GRF9	MELO3C030927	527	533	+	13.0328	6.51e-05	1	TGTCAGA	MELO3C010265	GO:0000030
MA1756.2	GRF9	MELO3C018432	522	528	-	13.0328	6.51e-05	1	TGTCAGA	MELO3C010265	GO:0003676
MA1756.2	GRF9	MELO3C001755	522	528	-	13.0328	6.51e-05	1	TGTCAGA	MELO3C010265	GO:0008270
MA1756.2	GRF9	MELO3C010429	528	534	+	13.0328	6.51e-05	1	TGTCAGA	MELO3C010265	GO:0008152
MA1756.2	GRF9	MELO3C005976	523	529	-	13.0328	6.51e-05	1	TGTCAGA	MELO3C010288	GO:0016021
MA1756.2	GRF9	MELO3C033278	523	529	-	13.0328	6.51e-05	1	TGTCAGA	MELO3C010298	GO:0005524
MA1756.2	GRF9	MELO3C026177	530	536	+	13.0328	6.51e-05	1	TGTCAGA	MELO3C010298	GO:0016021
MA1756.2	GRF9	MELO3C025543	525	531	-	13.0328	6.51e-05	1	TGTCAGA	MELO3C010298	GO:0046777
MA1756.2	GRF9	MELO3C027859	525	531	-	13.0328	6.51e-05	1	TGTCAGA	MELO3C010298	GO:0004674
MA1756.2	GRF9	MELO3C032816	525	531	-	13.0328	6.51e-05	1	TGTCAGA	MELO3C010298	GO:0005886
MA1756.2	GRF9	MELO3C017016	532	538	+	13.0328	6.51e-05	1	TGTCAGA	MELO3C010305	GO:0032050
MA1756.2	GRF9	MELO3C004050	526	532	-	13.0328	6.51e-05	1	TGTCAGA	MELO3C010305	GO:0072583
MA1756.2	GRF9	MELO3C017745	526	532	-	13.0328	6.51e-05	1	TGTCAGA	MELO3C010305	GO:0005546
MA1756.2	GRF9	MELO3C009020	527	533	-	13.0328	6.51e-05	1	TGTCAGA	MELO3C010305	GO:0006900
MA1756.2	GRF9	MELO3C017598	533	539	+	13.0328	6.51e-05	1	TGTCAGA	MELO3C010305	GO:0048268
MA1756.2	GRF9	MELO3C020276	534	540	+	13.0328	6.51e-05	1	TGTCAGA	MELO3C010305	GO:0005905
MA1756.2	GRF9	MELO3C014349	534	540	+	13.0328	6.51e-05	1	TGTCAGA	MELO3C010305	GO:0005794
MA1756.2	GRF9	MELO3C014310	529	535	-	13.0328	6.51e-05	1	TGTCAGA	MELO3C010305	GO:0000149
MA1756.2	GRF9	MELO3C005679	530	536	-	13.0328	6.51e-05	1	TGTCAGA	MELO3C010305	GO:0030136
MA1756.2	GRF9	MELO3C013400	531	537	-	13.0328	6.51e-05	1	TGTCAGA	MELO3C010305	GO:0005545
MA1756.2	GRF9	MELO3C030646	537	543	+	13.0328	6.51e-05	1	TGTCAGA	MELO3C010317	GO:0005634
MA1756.2	GRF9	MELO3C030196	532	538	-	13.0328	6.51e-05	1	TGTCAGA	MELO3C010317	GO:0016020
MA1756.2	GRF9	MELO3C002047	539	545	+	13.0328	6.51e-05	1	TGTCAGA	MELO3C010317	GO:0003830
MA1756.2	GRF9	MELO3C027604	533	539	-	13.0328	6.51e-05	1	TGTCAGA	MELO3C010317	GO:0005515
MA1756.2	GRF9	MELO3C027649	533	539	-	13.0328	6.51e-05	1	TGTCAGA	MELO3C010317	GO:0006355
MA1756.2	GRF9	MELO3C008432	534	540	-	13.0328	6.51e-05	1	TGTCAGA	MELO3C010317	GO:0006487
MA1756.2	GRF9	MELO3C007465	534	540	-	13.0328	6.51e-05	1	TGTCAGA	MELO3C010317	GO:0009734
MA1756.2	GRF9	MELO3C028318	535	541	-	13.0328	6.51e-05	1	TGTCAGA	MELO3C010319	GO:0003830
MA1756.2	GRF9	MELO3C006948	541	547	+	13.0328	6.51e-05	1	TGTCAGA	MELO3C010319	GO:0005634
MA1756.2	GRF9	MELO3C025120	541	547	+	13.0328	6.51e-05	1	TGTCAGA	MELO3C010319	GO:0016021
MA1756.2	GRF9	MELO3C028101	535	541	-	13.0328	6.51e-05	1	TGTCAGA	MELO3C010319	GO:0006487
MA1756.2	GRF9	MELO3C016193	535	541	-	13.0328	6.51e-05	1	TGTCAGA	MELO3C010319	GO:0006044
MA1756.2	GRF9	MELO3C027026	536	542	-	13.0328	6.51e-05	1	TGTCAGA	MELO3C010319	GO:0009734
MA1756.2	GRF9	MELO3C021560	543	549	+	13.0328	6.51e-05	1	TGTCAGA	MELO3C010330	GO:0005634
MA1756.2	GRF9	MELO3C028344	544	550	+	13.0328	6.51e-05	1	TGTCAGA	MELO3C010330	GO:1902183
MA1756.2	GRF9	MELO3C032656	544	550	+	13.0328	6.51e-05	1	TGTCAGA	MELO3C010330	GO:0000976
MA1756.2	GRF9	MELO3C035428	540	546	-	13.0328	6.51e-05	1	TGTCAGA	MELO3C010330	GO:2000024
MA1756.2	GRF9	MELO3C017183	540	546	-	13.0328	6.51e-05	1	TGTCAGA	MELO3C010330	GO:0009944
MA1756.2	GRF9	MELO3C007790	546	552	+	13.0328	6.51e-05	1	TGTCAGA	MELO3C010330	GO:0010158
MA1756.2	GRF9	MELO3C031626	548	554	+	13.0328	6.51e-05	1	TGTCAGA	MELO3C029466	GO:0005886
MA1756.2	GRF9	MELO3C015896	543	549	-	13.0328	6.51e-05	1	TGTCAGA	MELO3C029466	GO:0016021
MA1756.2	GRF9	MELO3C003606	543	549	-	13.0328	6.51e-05	1	TGTCAGA	MELO3C029466	GO:0003677
MA1756.2	GRF9	MELO3C020120	543	549	-	13.0328	6.51e-05	1	TGTCAGA	MELO3C029466	GO:0016491
MA1756.2	GRF9	MELO3C002665	543	549	-	13.0328	6.51e-05	1	TGTCAGA	MELO3C029466	GO:0046872
MA1756.2	GRF9	MELO3C005713	544	550	-	13.0328	6.51e-05	1	TGTCAGA	MELO3C029466	GO:0006355
MA1756.2	GRF9	MELO3C023811	550	556	+	13.0328	6.51e-05	1	TGTCAGA	MELO3C026625	GO:0032797
MA1756.2	GRF9	MELO3C000453	550	556	+	13.0328	6.51e-05	1	TGTCAGA	MELO3C026625	GO:0003723
MA1756.2	GRF9	MELO3C007647	550	556	+	13.0328	6.51e-05	1	TGTCAGA	MELO3C026625	GO:0005515
MA1756.2	GRF9	MELO3C018719	545	551	-	13.0328	6.51e-05	1	TGTCAGA	MELO3C026625	GO:0016301
MA1756.2	GRF9	MELO3C029849	551	557	+	13.0328	6.51e-05	1	TGTCAGA	MELO3C026625	GO:0000387
MA1756.2	GRF9	MELO3C014308	546	552	-	13.0328	6.51e-05	1	TGTCAGA	MELO3C026625	GO:0016310
MA1756.2	GRF9	MELO3C000146	546	552	-	13.0328	6.51e-05	1	TGTCAGA	MELO3C029668	GO:0110165
MA1756.2	GRF9	MELO3C012712	547	553	-	13.0328	6.51e-05	1	TGTCAGA	MELO3C029667	GO:0016740
MA1756.2	GRF9	MELO3C028371	553	559	+	13.0328	6.51e-05	1	TGTCAGA	MELO3C029667	GO:0090304
MA1756.2	GRF9	MELO3C028005	547	553	-	13.0328	6.51e-05	1	TGTCAGA	MELO3C025288	GO:0005634
MA1756.2	GRF9	MELO3C017539	547	553	-	13.0328	6.51e-05	1	TGTCAGA	MELO3C025288	GO:0003700
MA1756.2	GRF9	MELO3C024387	554	560	+	13.0328	6.51e-05	1	TGTCAGA	MELO3C025288	GO:0043565
MA1756.2	GRF9	MELO3C016702	548	554	-	13.0328	6.51e-05	1	TGTCAGA	MELO3C025288	GO:0006355
MA1756.2	GRF9	MELO3C003329	549	555	-	13.0328	6.51e-05	1	TGTCAGA	MELO3C025288	GO:0009740
MA1756.2	GRF9	MELO3C016845	557	563	+	13.0328	6.51e-05	1	TGTCAGA	MELO3C025295	GO:0005634
MA1756.2	GRF9	MELO3C004987	551	557	-	13.0328	6.51e-05	1	TGTCAGA	MELO3C025295	GO:0003677
MA1756.2	GRF9	MELO3C002863	557	563	+	13.0328	6.51e-05	1	TGTCAGA	MELO3C025295	GO:0003700
MA1756.2	GRF9	MELO3C031977	557	563	+	13.0328	6.51e-05	1	TGTCAGA	MELO3C025295	GO:0006355
MA1756.2	GRF9	MELO3C013538	552	558	-	13.0328	6.51e-05	1	TGTCAGA	MELO3C025304	GO:0009941
MA1756.2	GRF9	MELO3C024914	552	558	-	13.0328	6.51e-05	1	TGTCAGA	MELO3C025304	GO:0016021
MA1756.2	GRF9	MELO3C023561	552	558	-	13.0328	6.51e-05	1	TGTCAGA	MELO3C025308	GO:0005634
MA1756.2	GRF9	MELO3C004826	559	565	+	13.0328	6.51e-05	1	TGTCAGA	MELO3C025308	GO:0005515
MA1756.2	GRF9	MELO3C000019	553	559	-	13.0328	6.51e-05	1	TGTCAGA	MELO3C025308	GO:0006355
MA1756.2	GRF9	MELO3C018062	559	565	+	13.0328	6.51e-05	1	TGTCAGA	MELO3C025308	GO:0009734
MA1756.2	GRF9	MELO3C032134	554	560	-	13.0328	6.51e-05	1	TGTCAGA	MELO3C029696	GO:0005488
MA1756.2	GRF9	MELO3C000464	555	561	-	13.0328	6.51e-05	1	TGTCAGA	MELO3C029696	GO:0016829
MA1756.2	GRF9	MELO3C020486	561	567	+	13.0328	6.51e-05	1	TGTCAGA	MELO3C029696	GO:0007165
MA1756.2	GRF9	MELO3C002623	555	561	-	13.0328	6.51e-05	1	TGTCAGA	MELO3C024633	GO:0043229
MA1756.2	GRF9	MELO3C035066	555	561	-	13.0328	6.51e-05	1	TGTCAGA	MELO3C024633	GO:0004526
MA1756.2	GRF9	MELO3C001235	562	568	+	13.0328	6.51e-05	1	TGTCAGA	MELO3C024633	GO:0008033
MA1756.2	GRF9	MELO3C010846	556	562	-	13.0328	6.51e-05	1	TGTCAGA	MELO3C024633	GO:0090502
MA1756.2	GRF9	MELO3C032400	562	568	+	13.0328	6.51e-05	1	TGTCAGA	MELO3C027783	GO:0005840
MA1756.2	GRF9	MELO3C018073	557	563	-	13.0328	6.51e-05	1	TGTCAGA	MELO3C027783	GO:0016021
MA1756.2	GRF9	MELO3C023360	557	563	-	13.0328	6.51e-05	1	TGTCAGA	MELO3C027783	GO:0003964
MA1756.2	GRF9	MELO3C017902	563	569	+	13.0328	6.51e-05	1	TGTCAGA	MELO3C027783	GO:0008234
MA1756.2	GRF9	MELO3C030319	564	570	+	13.0328	6.51e-05	1	TGTCAGA	MELO3C027783	GO:0006278
MA1756.2	GRF9	MELO3C029812	564	570	+	13.0328	6.51e-05	1	TGTCAGA	MELO3C027783	GO:0006508
MA1756.2	GRF9	MELO3C005921	558	564	-	13.0328	6.51e-05	1	TGTCAGA	MELO3C000986	GO:0016021
MA1756.2	GRF9	MELO3C003779	565	571	+	13.0328	6.51e-05	1	TGTCAGA	MELO3C000986	GO:0003964
MA1756.2	GRF9	MELO3C019949	559	565	-	13.0328	6.51e-05	1	TGTCAGA	MELO3C000986	GO:0046872
MA1756.2	GRF9	MELO3C010979	565	571	+	13.0328	6.51e-05	1	TGTCAGA	MELO3C000986	GO:0006278
MA1756.2	GRF9	MELO3C019039	565	571	+	13.0328	6.51e-05	1	TGTCAGA	MELO3C024640	GO:0016021
MA1756.2	GRF9	MELO3C005424	565	571	+	13.0328	6.51e-05	1	TGTCAGA	MELO3C024642	GO:0005634
MA1756.2	GRF9	MELO3C013176	565	571	+	13.0328	6.51e-05	1	TGTCAGA	MELO3C024642	GO:0005515
MA1756.2	GRF9	MELO3C017788	560	566	-	13.0328	6.51e-05	1	TGTCAGA	MELO3C024642	GO:0016279
MA1756.2	GRF9	MELO3C033856	561	567	-	13.0328	6.51e-05	1	TGTCAGA	MELO3C024642	GO:0018026
MA1756.2	GRF9	MELO3C030769	567	573	+	13.0328	6.51e-05	1	TGTCAGA	MELO3C024650	GO:0016021
MA1756.2	GRF9	MELO3C013277	568	574	+	13.0328	6.51e-05	1	TGTCAGA	MELO3C024650	GO:0000398
MA1756.2	GRF9	MELO3C031220	569	575	+	13.0328	6.51e-05	1	TGTCAGA	MELO3C024650	GO:0035196
MA1756.2	GRF9	MELO3C021663	563	569	-	13.0328	6.51e-05	1	TGTCAGA	MELO3C024650	GO:1903730
MA1756.2	GRF9	MELO3C011541	570	576	+	13.0328	6.51e-05	1	TGTCAGA	MELO3C024654	GO:0005524
MA1756.2	GRF9	MELO3C011945	570	576	+	13.0328	6.51e-05	1	TGTCAGA	MELO3C024654	GO:0007229
MA1756.2	GRF9	MELO3C030158	570	576	+	13.0328	6.51e-05	1	TGTCAGA	MELO3C024654	GO:0004674
MA1756.2	GRF9	MELO3C028517	565	571	-	13.0328	6.51e-05	1	TGTCAGA	MELO3C024654	GO:0006468
MA1756.2	GRF9	MELO3C005687	571	577	+	13.0328	6.51e-05	1	TGTCAGA	MELO3C000237	GO:0005634
MA1756.2	GRF9	MELO3C030471	571	577	+	13.0328	6.51e-05	1	TGTCAGA	MELO3C000237	GO:0016021
MA1756.2	GRF9	MELO3C034427	571	577	+	13.0328	6.51e-05	1	TGTCAGA	MELO3C000237	GO:0015293
MA1756.2	GRF9	MELO3C028579	571	577	+	13.0328	6.51e-05	1	TGTCAGA	MELO3C000237	GO:0000724
MA1756.2	GRF9	MELO3C031112	571	577	+	13.0328	6.51e-05	1	TGTCAGA	MELO3C000237	GO:0006334
MA1756.2	GRF9	MELO3C021779	573	579	+	13.0328	6.51e-05	1	TGTCAGA	MELO3C000237	GO:0008643
MA1756.2	GRF9	MELO3C006768	573	579	+	13.0328	6.51e-05	1	TGTCAGA	MELO3C000237	GO:0055085
MA1756.2	GRF9	MELO3C026202	573	579	+	13.0328	6.51e-05	1	TGTCAGA	MELO3C024689	GO:0055085
MA1756.2	GRF9	MELO3C028116	573	579	+	13.0328	6.51e-05	1	TGTCAGA	MELO3C024689	GO:0022857
MA1756.2	GRF9	MELO3C003547	573	579	+	13.0328	6.51e-05	1	TGTCAGA	MELO3C024689	GO:0008643
MA1756.2	GRF9	MELO3C024790	574	580	+	13.0328	6.51e-05	1	TGTCAGA	MELO3C024689	GO:0016021
MA1756.2	GRF9	MELO3C012500	571	577	-	13.0328	6.51e-05	1	TGTCAGA	MELO3C024691	GO:0005737
MA1756.2	GRF9	MELO3C034292	577	583	+	13.0328	6.51e-05	1	TGTCAGA	MELO3C024691	GO:0008379
MA1756.2	GRF9	MELO3C027710	571	577	-	13.0328	6.51e-05	1	TGTCAGA	MELO3C024691	GO:0098869
MA1756.2	GRF9	MELO3C000707	572	578	-	13.0328	6.51e-05	1	TGTCAGA	MELO3C024691	GO:0034599
MA1756.2	GRF9	MELO3C032082	578	584	+	13.0328	6.51e-05	1	TGTCAGA	MELO3C024691	GO:0045454
MA1756.2	GRF9	MELO3C003718	578	584	+	13.0328	6.51e-05	1	TGTCAGA	MELO3C024691	GO:0042744
MA1756.2	GRF9	MELO3C032920	579	585	+	13.0328	6.51e-05	1	TGTCAGA	MELO3C024710	GO:0004579
MA1756.2	GRF9	MELO3C026206	573	579	-	13.0328	6.51e-05	1	TGTCAGA	MELO3C024710	GO:0046872
MA1756.2	GRF9	MELO3C013828	579	585	+	13.0328	6.51e-05	1	TGTCAGA	MELO3C024710	GO:0006486
MA1756.2	GRF9	MELO3C017506	580	586	+	13.0328	6.51e-05	1	TGTCAGA	MELO3C024710	GO:0016021
MA1756.2	GRF9	MELO3C018965	580	586	+	13.0328	6.51e-05	1	TGTCAGA	MELO3C026992	GO:0015145
MA1756.2	GRF9	MELO3C027988	582	588	+	13.0328	6.51e-05	1	TGTCAGA	MELO3C026992	GO:0016021
MA1756.2	GRF9	MELO3C003252	576	582	-	13.0328	6.51e-05	1	TGTCAGA	MELO3C026992	GO:0015293
MA1756.2	GRF9	MELO3C018246	577	583	-	13.0328	6.51e-05	1	TGTCAGA	MELO3C026992	GO:0015749
MA1756.2	GRF9	MELO3C011759	583	589	+	13.0328	6.51e-05	1	TGTCAGA	MELO3C017511	GO:0003951
MA1756.2	GRF9	MELO3C004655	584	590	+	13.0328	6.51e-05	1	TGTCAGA	MELO3C017511	GO:0005524
MA1756.2	GRF9	MELO3C017031	579	585	-	13.0328	6.51e-05	1	TGTCAGA	MELO3C017511	GO:0004143
MA1756.2	GRF9	MELO3C032427	586	592	+	13.0328	6.51e-05	1	TGTCAGA	MELO3C017511	GO:0016310
MA1756.2	GRF9	MELO3C019118	580	586	-	13.0328	6.51e-05	1	TGTCAGA	MELO3C017511	GO:0006952
MA1756.2	GRF9	MELO3C017824	580	586	-	13.0328	6.51e-05	1	TGTCAGA	MELO3C017511	GO:0007205
MA1756.2	GRF9	MELO3C014518	587	593	+	13.0328	6.51e-05	1	TGTCAGA	MELO3C017508	GO:0016021
MA1756.2	GRF9	MELO3C006198	587	593	+	13.0328	6.51e-05	1	TGTCAGA	MELO3C017508	GO:0015276
MA1756.2	GRF9	MELO3C027508	582	588	-	13.0328	6.51e-05	1	TGTCAGA	MELO3C017508	GO:0034220
MA1756.2	GRF9	MELO3C013385	582	588	-	13.0328	6.51e-05	1	TGTCAGA	MELO3C017506	GO:0005975
MA1756.2	GRF9	MELO3C021582	583	589	-	13.0328	6.51e-05	1	TGTCAGA	MELO3C017506	GO:0009507
MA1756.2	GRF9	MELO3C003835	589	595	+	13.0328	6.51e-05	1	TGTCAGA	MELO3C017506	GO:0009749
MA1756.2	GRF9	MELO3C017455	590	596	+	13.0328	6.51e-05	1	TGTCAGA	MELO3C017506	GO:0003755
MA1756.2	GRF9	MELO3C024891	590	596	+	13.0328	6.51e-05	1	TGTCAGA	MELO3C017506	GO:0004801
MA1756.2	GRF9	MELO3C004623	585	591	-	13.0328	6.51e-05	1	TGTCAGA	MELO3C017506	GO:0006098
MA1756.2	GRF9	MELO3C028069	585	591	-	13.0328	6.51e-05	1	TGTCAGA	MELO3C017506	GO:0009809
MA1756.2	GRF9	MELO3C011988	586	592	-	13.0328	6.51e-05	1	TGTCAGA	MELO3C017506	GO:0000413
MA1756.2	GRF9	MELO3C028150	586	592	-	13.0328	6.51e-05	1	TGTCAGA	MELO3C017489	GO:0005515
MA1756.2	GRF9	MELO3C026706	586	592	-	13.0328	6.51e-05	1	TGTCAGA	MELO3C017486	GO:0008422
MA1756.2	GRF9	MELO3C010686	593	599	+	13.0328	6.51e-05	1	TGTCAGA	MELO3C017486	GO:0009251
MA1756.2	GRF9	MELO3C027445	595	601	+	13.0328	6.51e-05	1	TGTCAGA	MELO3C017484	GO:0005515
MA1756.2	GRF9	MELO3C026502	596	602	+	13.0328	6.51e-05	1	TGTCAGA	MELO3C017481	GO:0048046
MA1756.2	GRF9	MELO3C021388	590	596	-	13.0328	6.51e-05	1	TGTCAGA	MELO3C017481	GO:0071555
MA1756.2	GRF9	MELO3C035328	597	603	+	13.0328	6.51e-05	1	TGTCAGA	MELO3C017481	GO:0004553
MA1756.2	GRF9	MELO3C014545	599	605	+	13.0328	6.51e-05	1	TGTCAGA	MELO3C017481	GO:0016762
MA1756.2	GRF9	MELO3C004959	594	600	-	13.0328	6.51e-05	1	TGTCAGA	MELO3C017481	GO:0010411
MA1756.2	GRF9	MELO3C024324	595	601	-	13.0328	6.51e-05	1	TGTCAGA	MELO3C017481	GO:0042546
MA1756.2	GRF9	MELO3C003662	595	601	-	13.0328	6.51e-05	1	TGTCAGA	MELO3C017471	GO:0015698
MA1756.2	GRF9	MELO3C016959	602	608	+	13.0328	6.51e-05	1	TGTCAGA	MELO3C017471	GO:0008308
MA1756.2	GRF9	MELO3C033270	596	602	-	13.0328	6.51e-05	1	TGTCAGA	MELO3C017471	GO:0098656
MA1756.2	GRF9	MELO3C030726	603	609	+	13.0328	6.51e-05	1	TGTCAGA	MELO3C017471	GO:0005741
MA1756.2	GRF9	MELO3C027203	598	604	-	13.0328	6.51e-05	1	TGTCAGA	MELO3C034284	GO:0010073
MA1756.2	GRF9	MELO3C002777	605	611	+	13.0328	6.51e-05	1	TGTCAGA	MELO3C017455	GO:0005634
MA1756.2	GRF9	MELO3C028222	599	605	-	13.0328	6.51e-05	1	TGTCAGA	MELO3C017455	GO:0005515
MA1756.2	GRF9	MELO3C031039	600	606	-	13.0328	6.51e-05	1	TGTCAGA	MELO3C017455	GO:0010048
MA1756.2	GRF9	MELO3C033406	606	612	+	13.0328	6.51e-05	1	TGTCAGA	MELO3C017455	GO:0040029
MA1756.2	GRF9	MELO3C028923	607	613	+	13.0328	6.51e-05	1	TGTCAGA	MELO3C017452	GO:0005515
MA1756.2	GRF9	MELO3C018488	601	607	-	13.0328	6.51e-05	1	TGTCAGA	MELO3C029729	GO:0016021
MA1756.2	GRF9	MELO3C023321	602	608	-	13.0328	6.51e-05	1	TGTCAGA	MELO3C028522	GO:0009570
MA1756.2	GRF9	MELO3C031571	608	614	+	13.0328	6.51e-05	1	TGTCAGA	MELO3C028522	GO:0016021
MA1756.2	GRF9	MELO3C015352	609	615	+	13.0328	6.51e-05	1	TGTCAGA	MELO3C028522	GO:0005524
MA1756.2	GRF9	MELO3C033001	603	609	-	13.0328	6.51e-05	1	TGTCAGA	MELO3C028522	GO:0016887
MA1756.2	GRF9	MELO3C021347	610	616	+	13.0328	6.51e-05	1	TGTCAGA	MELO3C029540	GO:0009536
MA1756.2	GRF9	MELO3C012257	610	616	+	13.0328	6.51e-05	1	TGTCAGA	MELO3C017428	GO:0005634
MA1756.2	GRF9	MELO3C032519	605	611	-	13.0328	6.51e-05	1	TGTCAGA	MELO3C017428	GO:0048046
MA1756.2	GRF9	MELO3C021125	605	611	-	13.0328	6.51e-05	1	TGTCAGA	MELO3C017428	GO:0005507
MA1756.2	GRF9	MELO3C030481	611	617	+	13.0328	6.51e-05	1	TGTCAGA	MELO3C017428	GO:0008270
MA1756.2	GRF9	MELO3C001711	612	618	+	13.0328	6.51e-05	1	TGTCAGA	MELO3C017428	GO:0052716
MA1756.2	GRF9	MELO3C007631	613	619	+	13.0328	6.51e-05	1	TGTCAGA	MELO3C017428	GO:0046274
MA1756.2	GRF9	MELO3C032519	614	620	+	13.0328	6.51e-05	1	TGTCAGA	MELO3C017414	GO:0009926
MA1756.2	GRF9	MELO3C018859	614	620	+	13.0328	6.51e-05	1	TGTCAGA	MELO3C017414	GO:0010252
MA1756.2	GRF9	MELO3C012824	608	614	-	13.0328	6.51e-05	1	TGTCAGA	MELO3C017414	GO:0055085
MA1756.2	GRF9	MELO3C018921	609	615	-	13.0328	6.51e-05	1	TGTCAGA	MELO3C017414	GO:0010329
MA1756.2	GRF9	MELO3C004968	609	615	-	13.0328	6.51e-05	1	TGTCAGA	MELO3C017414	GO:0016021
MA1756.2	GRF9	MELO3C018246	609	615	-	13.0328	6.51e-05	1	TGTCAGA	MELO3C017414	GO:0005783
MA1756.2	GRF9	MELO3C021993	615	621	+	13.0328	6.51e-05	1	TGTCAGA	MELO3C017414	GO:0010315
MA1756.2	GRF9	MELO3C034431	617	623	+	13.0328	6.51e-05	1	TGTCAGA	MELO3C017414	GO:0005886
MA1756.2	GRF9	MELO3C009125	611	617	-	13.0328	6.51e-05	1	TGTCAGA	MELO3C017377	GO:0005871
MA1756.2	GRF9	MELO3C009804	618	624	+	13.0328	6.51e-05	1	TGTCAGA	MELO3C017377	GO:0005874
MA1756.2	GRF9	MELO3C005333	618	624	+	13.0328	6.51e-05	1	TGTCAGA	MELO3C017377	GO:0003777
MA1756.2	GRF9	MELO3C008902	618	624	+	13.0328	6.51e-05	1	TGTCAGA	MELO3C017377	GO:0005524
MA1756.2	GRF9	MELO3C008064	612	618	-	13.0328	6.51e-05	1	TGTCAGA	MELO3C017377	GO:0008017
MA1756.2	GRF9	MELO3C016698	613	619	-	13.0328	6.51e-05	1	TGTCAGA	MELO3C017377	GO:0016887
MA1756.2	GRF9	MELO3C020224	619	625	+	13.0328	6.51e-05	1	TGTCAGA	MELO3C017377	GO:0007018
MA1756.2	GRF9	MELO3C022543	619	625	+	13.0328	6.51e-05	1	TGTCAGA	MELO3C017377	GO:1901673
MA1756.2	GRF9	MELO3C027675	614	620	-	13.0328	6.51e-05	1	TGTCAGA	MELO3C000334	GO:0009317
MA1756.2	GRF9	MELO3C006554	620	626	+	13.0328	6.51e-05	1	TGTCAGA	MELO3C000334	GO:0009570
MA1756.2	GRF9	MELO3C026652	621	627	+	13.0328	6.51e-05	1	TGTCAGA	MELO3C000334	GO:0003989
MA1756.2	GRF9	MELO3C014254	616	622	-	13.0328	6.51e-05	1	TGTCAGA	MELO3C000334	GO:0005524
MA1756.2	GRF9	MELO3C030332	622	628	+	13.0328	6.51e-05	1	TGTCAGA	MELO3C000334	GO:0008270
MA1756.2	GRF9	MELO3C025111	623	629	+	13.0328	6.51e-05	1	TGTCAGA	MELO3C000334	GO:0016743
MA1756.2	GRF9	MELO3C008073	617	623	-	13.0328	6.51e-05	1	TGTCAGA	MELO3C000334	GO:0006633
MA1756.2	GRF9	MELO3C028591	617	623	-	13.0328	6.51e-05	1	TGTCAGA	MELO3C000334	GO:2001295
MA1756.2	GRF9	MELO3C023798	625	631	+	13.0328	6.51e-05	1	TGTCAGA	MELO3C017339	GO:0005779
MA1756.2	GRF9	MELO3C027325	625	631	+	13.0328	6.51e-05	1	TGTCAGA	MELO3C017339	GO:0045046
MA1756.2	GRF9	MELO3C033567	625	631	+	13.0328	6.51e-05	1	TGTCAGA	MELO3C017339	GO:0030674
MA1756.2	GRF9	MELO3C034802	620	626	-	13.0328	6.51e-05	1	TGTCAGA	MELO3C017333	GO:0005634
MA1756.2	GRF9	MELO3C032476	626	632	+	13.0328	6.51e-05	1	TGTCAGA	MELO3C017333	GO:0016021
MA1756.2	GRF9	MELO3C034642	627	633	+	13.0328	6.51e-05	1	TGTCAGA	MELO3C017333	GO:0003723
MA1756.2	GRF9	MELO3C035154	621	627	-	13.0328	6.51e-05	1	TGTCAGA	MELO3C017333	GO:0004652
MA1756.2	GRF9	MELO3C032318	627	633	+	13.0328	6.51e-05	1	TGTCAGA	MELO3C017333	GO:0005524
MA1756.2	GRF9	MELO3C030606	621	627	-	13.0328	6.51e-05	1	TGTCAGA	MELO3C017333	GO:0006397
MA1756.2	GRF9	MELO3C007396	628	634	+	13.0328	6.51e-05	1	TGTCAGA	MELO3C017333	GO:0031123
MA1756.2	GRF9	MELO3C033188	628	634	+	13.0328	6.51e-05	1	TGTCAGA	MELO3C017333	GO:0043631
MA1756.2	GRF9	MELO3C021939	628	634	+	13.0328	6.51e-05	1	TGTCAGA	MELO3C017321	GO:0016757
MA1756.2	GRF9	MELO3C008538	624	630	-	13.0328	6.51e-05	1	TGTCAGA	MELO3C017321	GO:0016021
MA1756.2	GRF9	MELO3C012746	630	636	+	13.0328	6.51e-05	1	TGTCAGA	MELO3C017272	GO:0005634
MA1756.2	GRF9	MELO3C023321	625	631	-	13.0328	6.51e-05	1	TGTCAGA	MELO3C017272	GO:0003677
MA1756.2	GRF9	MELO3C014338	631	637	+	13.0328	6.51e-05	1	TGTCAGA	MELO3C017272	GO:0003700
MA1756.2	GRF9	MELO3C028268	631	637	+	13.0328	6.51e-05	1	TGTCAGA	MELO3C017272	GO:0006355
MA1756.2	GRF9	MELO3C031377	625	631	-	13.0328	6.51e-05	1	TGTCAGA	MELO3C017219	GO:0005506
MA1756.2	GRF9	MELO3C003340	633	639	+	13.0328	6.51e-05	1	TGTCAGA	MELO3C017219	GO:0016021
MA1756.2	GRF9	MELO3C021978	634	640	+	13.0328	6.51e-05	1	TGTCAGA	MELO3C017219	GO:0016709
MA1756.2	GRF9	MELO3C026014	634	640	+	13.0328	6.51e-05	1	TGTCAGA	MELO3C017219	GO:0020037
MA1756.2	GRF9	MELO3C035452	634	640	+	13.0328	6.51e-05	1	TGTCAGA	MELO3C017209	GO:0003676
MA1756.2	GRF9	MELO3C024234	628	634	-	13.0328	6.51e-05	1	TGTCAGA	MELO3C017209	GO:0008270
MA1756.2	GRF9	MELO3C032357	634	640	+	13.0328	6.51e-05	1	TGTCAGA	MELO3C017208	GO:0005886
MA1756.2	GRF9	MELO3C030329	635	641	+	13.0328	6.51e-05	1	TGTCAGA	MELO3C017208	GO:0031201
MA1756.2	GRF9	MELO3C029551	637	643	+	13.0328	6.51e-05	1	TGTCAGA	MELO3C017208	GO:0005484
MA1756.2	GRF9	MELO3C026135	638	644	+	13.0328	6.51e-05	1	TGTCAGA	MELO3C017208	GO:0015031
MA1756.2	GRF9	MELO3C021215	632	638	-	13.0328	6.51e-05	1	TGTCAGA	MELO3C017208	GO:0061025
MA1756.2	GRF9	MELO3C032441	633	639	-	13.0328	6.51e-05	1	TGTCAGA	MELO3C017191	GO:0009969
MA1756.2	GRF9	MELO3C035041	633	639	-	13.0328	6.51e-05	1	TGTCAGA	MELO3C017191	GO:0016758
MA1756.2	GRF9	MELO3C005147	640	646	+	13.0328	6.51e-05	1	TGTCAGA	MELO3C017191	GO:0016021
MA1756.2	GRF9	MELO3C017720	641	647	+	13.0328	6.51e-05	1	TGTCAGA	MELO3C017191	GO:0000139
MA1756.2	GRF9	MELO3C006692	636	642	-	13.0328	6.51e-05	1	TGTCAGA	MELO3C017183	GO:0005783
MA1756.2	GRF9	MELO3C034257	638	644	-	13.0328	6.51e-05	1	TGTCAGA	MELO3C017183	GO:0016021
MA1756.2	GRF9	MELO3C023398	644	650	+	13.0328	6.51e-05	1	TGTCAGA	MELO3C017183	GO:0046521
MA1756.2	GRF9	MELO3C016822	638	644	-	13.0328	6.51e-05	1	TGTCAGA	MELO3C017182	GO:0009535
MA1756.2	GRF9	MELO3C018557	644	650	+	13.0328	6.51e-05	1	TGTCAGA	MELO3C017182	GO:0010598
MA1756.2	GRF9	MELO3C030526	645	651	+	13.0328	6.51e-05	1	TGTCAGA	MELO3C017182	GO:0016021
MA1756.2	GRF9	MELO3C028129	639	645	-	13.0328	6.51e-05	1	TGTCAGA	MELO3C017182	GO:0009773
MA1756.2	GRF9	MELO3C025891	646	652	+	13.0328	6.51e-05	1	TGTCAGA	MELO3C017165	GO:0016021
MA1756.2	GRF9	MELO3C032050	646	652	+	13.0328	6.51e-05	1	TGTCAGA	MELO3C017165	GO:0009409
MA1756.2	GRF9	MELO3C030899	647	653	+	13.0328	6.51e-05	1	TGTCAGA	MELO3C017165	GO:0009414
MA1756.2	GRF9	MELO3C031794	647	653	+	13.0328	6.51e-05	1	TGTCAGA	MELO3C017165	GO:0009737
MA1756.2	GRF9	MELO3C017032	648	654	+	13.0328	6.51e-05	1	TGTCAGA	MELO3C017165	GO:0042538
MA1756.2	GRF9	MELO3C002069	642	648	-	13.0328	6.51e-05	1	TGTCAGA	MELO3C017153	GO:0016021
MA1756.2	GRF9	MELO3C008522	649	655	+	13.0328	6.51e-05	1	TGTCAGA	MELO3C017153	GO:0004672
MA1756.2	GRF9	MELO3C034375	643	649	-	13.0328	6.51e-05	1	TGTCAGA	MELO3C017153	GO:0005524
MA1756.2	GRF9	MELO3C015842	643	649	-	13.0328	6.51e-05	1	TGTCAGA	MELO3C017153	GO:0006468
MA1756.2	GRF9	MELO3C033695	650	656	+	13.0328	6.51e-05	1	TGTCAGA	MELO3C017152	GO:0055085
MA1756.2	GRF9	MELO3C004140	644	650	-	13.0328	6.51e-05	1	TGTCAGA	MELO3C017152	GO:0022857
MA1756.2	GRF9	MELO3C011225	645	651	-	13.0328	6.51e-05	1	TGTCAGA	MELO3C017152	GO:0016021
MA1756.2	GRF9	MELO3C032910	651	657	+	13.0328	6.51e-05	1	TGTCAGA	MELO3C017152	GO:0005886
MA1756.2	GRF9	MELO3C017208	652	658	+	13.0328	6.51e-05	1	TGTCAGA	MELO3C017147	GO:0005634
MA1756.2	GRF9	MELO3C014614	646	652	-	13.0328	6.51e-05	1	TGTCAGA	MELO3C017147	GO:0008270
MA1756.2	GRF9	MELO3C021519	647	653	-	13.0328	6.51e-05	1	TGTCAGA	MELO3C017147	GO:0061630
MA1756.2	GRF9	MELO3C009907	654	660	+	13.0328	6.51e-05	1	TGTCAGA	MELO3C017147	GO:0006511
MA1756.2	GRF9	MELO3C010908	656	662	+	13.0328	6.51e-05	1	TGTCAGA	MELO3C017147	GO:0016567
MA1756.2	GRF9	MELO3C031494	656	662	+	13.0328	6.51e-05	1	TGTCAGA	MELO3C017147	GO:0055072
MA1756.2	GRF9	MELO3C035071	657	663	+	13.0328	6.51e-05	1	TGTCAGA	MELO3C017121	GO:0005634
MA1756.2	GRF9	MELO3C029153	657	663	+	13.0328	6.51e-05	1	TGTCAGA	MELO3C017121	GO:0005737
MA1756.2	GRF9	MELO3C001336	658	664	+	13.0328	6.51e-05	1	TGTCAGA	MELO3C017121	GO:0004842
MA1756.2	GRF9	MELO3C030353	659	665	+	13.0328	6.51e-05	1	TGTCAGA	MELO3C017121	GO:0005515
MA1756.2	GRF9	MELO3C034259	653	659	-	13.0328	6.51e-05	1	TGTCAGA	MELO3C017121	GO:0016567
MA1756.2	GRF9	MELO3C008299	653	659	-	13.0328	6.51e-05	1	TGTCAGA	MELO3C017110	GO:0005634
MA1756.2	GRF9	MELO3C033232	653	659	-	13.0328	6.51e-05	1	TGTCAGA	MELO3C017110	GO:0003682
MA1756.2	GRF9	MELO3C027194	654	660	-	13.0328	6.51e-05	1	TGTCAGA	MELO3C017110	GO:0006325
MA1756.2	GRF9	MELO3C021434	661	667	+	13.0328	6.51e-05	1	TGTCAGA	MELO3C026285	GO:0016021
MA1756.2	GRF9	MELO3C029556	657	663	-	13.0328	6.51e-05	1	TGTCAGA	MELO3C026276	GO:0016491
MA1756.2	GRF9	MELO3C030915	664	670	+	13.0328	6.51e-05	1	TGTCAGA	MELO3C026259	GO:0043231
MA1756.2	GRF9	MELO3C010241	664	670	+	13.0328	6.51e-05	1	TGTCAGA	MELO3C026259	GO:0003746
MA1756.2	GRF9	MELO3C031271	665	671	+	13.0328	6.51e-05	1	TGTCAGA	MELO3C026259	GO:0003924
MA1756.2	GRF9	MELO3C028881	665	671	+	13.0328	6.51e-05	1	TGTCAGA	MELO3C026259	GO:0005525
MA1756.2	GRF9	MELO3C005251	666	672	+	13.0328	6.51e-05	1	TGTCAGA	MELO3C026259	GO:0006414
MA1756.2	GRF9	MELO3C014918	661	667	-	13.0328	6.51e-05	1	TGTCAGA	MELO3C026257	GO:0005515
MA1756.2	GRF9	MELO3C033712	667	673	+	13.0328	6.51e-05	1	TGTCAGA	MELO3C026257	GO:0008270
MA1756.2	GRF9	MELO3C012047	667	673	+	13.0328	6.51e-05	1	TGTCAGA	MELO3C026255	GO:0042910
MA1756.2	GRF9	MELO3C028318	667	673	+	13.0328	6.51e-05	1	TGTCAGA	MELO3C026255	GO:1990961
MA1756.2	GRF9	MELO3C014845	668	674	+	13.0328	6.51e-05	1	TGTCAGA	MELO3C026255	GO:0015297
MA1756.2	GRF9	MELO3C022078	669	675	+	13.0328	6.51e-05	1	TGTCAGA	MELO3C026255	GO:0016021
MA1756.2	GRF9	MELO3C022152	670	676	+	13.0328	6.51e-05	1	TGTCAGA	MELO3C026247	GO:0047274
MA1756.2	GRF9	MELO3C010298	670	676	+	13.0328	6.51e-05	1	TGTCAGA	MELO3C026247	GO:0005975
MA1756.2	GRF9	MELO3C021379	671	677	+	13.0328	6.51e-05	1	TGTCAGA	MELO3C026247	GO:0016787
MA1756.2	GRF9	MELO3C013167	672	678	+	13.0328	6.51e-05	1	TGTCAGA	MELO3C026229	GO:0004055
MA1756.2	GRF9	MELO3C007756	673	679	+	13.0328	6.51e-05	1	TGTCAGA	MELO3C026229	GO:0005524
MA1756.2	GRF9	MELO3C033674	667	673	-	13.0328	6.51e-05	1	TGTCAGA	MELO3C026229	GO:0006526
MA1756.2	GRF9	MELO3C032801	668	674	-	13.0328	6.51e-05	1	TGTCAGA	MELO3C026209	GO:0005634
MA1756.2	GRF9	MELO3C009137	674	680	+	13.0328	6.51e-05	1	TGTCAGA	MELO3C026209	GO:0005737
MA1756.2	GRF9	MELO3C012157	675	681	+	13.0328	6.51e-05	1	TGTCAGA	MELO3C026209	GO:0003723
MA1756.2	GRF9	MELO3C029818	678	684	+	13.0328	6.51e-05	1	TGTCAGA	MELO3C026209	GO:0061015
MA1756.2	GRF9	MELO3C030078	679	685	+	13.0328	6.51e-05	1	TGTCAGA	MELO3C026206	GO:0005634
MA1756.2	GRF9	MELO3C009119	673	679	-	13.0328	6.51e-05	1	TGTCAGA	MELO3C026206	GO:0009630
MA1756.2	GRF9	MELO3C014853	674	680	-	13.0328	6.51e-05	1	TGTCAGA	MELO3C026202	GO:0016592
MA1756.2	GRF9	MELO3C012309	674	680	-	13.0328	6.51e-05	1	TGTCAGA	MELO3C026196	GO:0005634
MA1756.2	GRF9	MELO3C013415	674	680	-	13.0328	6.51e-05	1	TGTCAGA	MELO3C026196	GO:0003677
MA1756.2	GRF9	MELO3C006174	675	681	-	13.0328	6.51e-05	1	TGTCAGA	MELO3C026196	GO:0046872
MA1756.2	GRF9	MELO3C012277	675	681	-	13.0328	6.51e-05	1	TGTCAGA	MELO3C026195	GO:0016021
MA1756.2	GRF9	MELO3C004103	677	683	-	13.0328	6.51e-05	1	TGTCAGA	MELO3C026193	GO:0005730
MA1756.2	GRF9	MELO3C006197	678	684	-	13.0328	6.51e-05	1	TGTCAGA	MELO3C026193	GO:0003677
MA1756.2	GRF9	MELO3C027783	680	686	-	13.0328	6.51e-05	1	TGTCAGA	MELO3C026193	GO:0003723
MA1756.2	GRF9	MELO3C017477	681	687	-	13.0328	6.51e-05	1	TGTCAGA	MELO3C026193	GO:0042273
MA1756.2	GRF9	MELO3C007946	687	693	+	13.0328	6.51e-05	1	TGTCAGA	MELO3C026193	GO:0042274
MA1756.2	GRF9	MELO3C005980	688	694	+	13.0328	6.51e-05	1	TGTCAGA	MELO3C026191	GO:0016604
MA1756.2	GRF9	MELO3C028406	688	694	+	13.0328	6.51e-05	1	TGTCAGA	MELO3C026191	GO:0031422
MA1756.2	GRF9	MELO3C003559	689	695	+	13.0328	6.51e-05	1	TGTCAGA	MELO3C026191	GO:0000166
MA1756.2	GRF9	MELO3C022474	690	696	+	13.0328	6.51e-05	1	TGTCAGA	MELO3C026191	GO:0000712
MA1756.2	GRF9	MELO3C034702	685	691	-	13.0328	6.51e-05	1	TGTCAGA	MELO3C026191	GO:0000724
MA1756.2	GRF9	MELO3C027724	691	697	+	13.0328	6.51e-05	1	TGTCAGA	MELO3C026185	GO:0003723
MA1756.2	GRF9	MELO3C000904	686	692	-	13.0328	6.51e-05	1	TGTCAGA	MELO3C026185	GO:0009982
MA1756.2	GRF9	MELO3C016269	686	692	-	13.0328	6.51e-05	1	TGTCAGA	MELO3C026185	GO:0000455
MA1756.2	GRF9	MELO3C013089	687	693	-	13.0328	6.51e-05	1	TGTCAGA	MELO3C026177	GO:0005634
MA1756.2	GRF9	MELO3C001290	689	695	-	13.0328	6.51e-05	1	TGTCAGA	MELO3C026177	GO:0005515
MA1756.2	GRF9	MELO3C029509	696	702	+	13.0328	6.51e-05	1	TGTCAGA	MELO3C026177	GO:0005524
MA1756.2	GRF9	MELO3C031064	691	697	-	13.0328	6.51e-05	1	TGTCAGA	MELO3C026177	GO:0016874
MA1756.2	GRF9	MELO3C021663	698	704	+	13.0328	6.51e-05	1	TGTCAGA	MELO3C026177	GO:0061631
MA1756.2	GRF9	MELO3C033390	692	698	-	13.0328	6.51e-05	1	TGTCAGA	MELO3C026177	GO:0000209
MA1756.2	GRF9	MELO3C017071	692	698	-	13.0328	6.51e-05	1	TGTCAGA	MELO3C026177	GO:0043161
MA1756.2	GRF9	MELO3C014988	698	704	+	13.0328	6.51e-05	1	TGTCAGA	MELO3C026176	GO:0005886
MA1756.2	GRF9	MELO3C032738	699	705	+	13.0328	6.51e-05	1	TGTCAGA	MELO3C026176	GO:0016021
MA1756.2	GRF9	MELO3C011421	693	699	-	13.0328	6.51e-05	1	TGTCAGA	MELO3C026176	GO:0003677
MA1756.2	GRF9	MELO3C013392	693	699	-	13.0328	6.51e-05	1	TGTCAGA	MELO3C026176	GO:0003723
MA1756.2	GRF9	MELO3C028991	694	700	-	13.0328	6.51e-05	1	TGTCAGA	MELO3C026176	GO:0051539
MA1756.2	GRF9	MELO3C011300	695	701	-	13.0328	6.51e-05	1	TGTCAGA	MELO3C026176	GO:0006355
MA1756.2	GRF9	MELO3C035427	701	707	+	13.0328	6.51e-05	1	TGTCAGA	MELO3C026170	GO:0009507
MA1756.2	GRF9	MELO3C015264	696	702	-	13.0328	6.51e-05	1	TGTCAGA	MELO3C026170	GO:0000036
MA1756.2	GRF9	MELO3C027898	697	703	-	13.0328	6.51e-05	1	TGTCAGA	MELO3C026170	GO:0031177
MA1756.2	GRF9	MELO3C024631	698	704	-	13.0328	6.51e-05	1	TGTCAGA	MELO3C026170	GO:0006633
MA1756.2	GRF9	MELO3C019919	699	705	-	13.0328	6.51e-05	1	TGTCAGA	MELO3C026170	GO:0009416
MA1756.2	GRF9	MELO3C029666	699	705	-	13.0328	6.51e-05	1	TGTCAGA	MELO3C026169	GO:0005576
MA1756.2	GRF9	MELO3C033752	707	713	+	13.0328	6.51e-05	1	TGTCAGA	MELO3C026169	GO:0004185
MA1756.2	GRF9	MELO3C028215	707	713	+	13.0328	6.51e-05	1	TGTCAGA	MELO3C026169	GO:0006508
MA1756.2	GRF9	MELO3C024233	701	707	-	13.0328	6.51e-05	1	TGTCAGA	MELO3C026161	GO:0016887
MA1756.2	GRF9	MELO3C010178	707	713	+	13.0328	6.51e-05	1	TGTCAGA	MELO3C026161	GO:0009570
MA1756.2	GRF9	MELO3C030170	708	714	+	13.0328	6.51e-05	1	TGTCAGA	MELO3C026161	GO:0005634
MA1756.2	GRF9	MELO3C017152	702	708	-	13.0328	6.51e-05	1	TGTCAGA	MELO3C026161	GO:0003677
MA1756.2	GRF9	MELO3C034976	709	715	+	13.0328	6.51e-05	1	TGTCAGA	MELO3C026161	GO:0005524
MA1756.2	GRF9	MELO3C033162	703	709	-	13.0328	6.51e-05	1	TGTCAGA	MELO3C026161	GO:0005515
MA1756.2	GRF9	MELO3C028420	709	715	+	13.0328	6.51e-05	1	TGTCAGA	MELO3C026161	GO:0006355
MA1756.2	GRF9	MELO3C017854	703	709	-	13.0328	6.51e-05	1	TGTCAGA	MELO3C026161	GO:0009734
MA1756.2	GRF9	MELO3C031577	704	710	-	13.0328	6.51e-05	1	TGTCAGA	MELO3C008073	GO:0003677
MA1756.2	GRF9	MELO3C032729	705	711	-	13.0328	6.51e-05	1	TGTCAGA	MELO3C008073	GO:0005524
MA1756.2	GRF9	MELO3C021713	711	717	+	13.0328	6.51e-05	1	TGTCAGA	MELO3C008073	GO:0016787
MA1756.2	GRF9	MELO3C013995	711	717	+	13.0328	6.51e-05	1	TGTCAGA	MELO3C008073	GO:0043138
MA1756.2	GRF9	MELO3C027787	705	711	-	13.0328	6.51e-05	1	TGTCAGA	MELO3C008073	GO:0006281
MA1756.2	GRF9	MELO3C035647	706	712	-	13.0328	6.51e-05	1	TGTCAGA	MELO3C008073	GO:0032508
MA1756.2	GRF9	MELO3C034800	713	719	+	13.0328	6.51e-05	1	TGTCAGA	MELO3C008086	GO:0015995
MA1756.2	GRF9	MELO3C017165	713	719	+	13.0328	6.51e-05	1	TGTCAGA	MELO3C008086	GO:0004655
MA1756.2	GRF9	MELO3C016559	713	719	+	13.0328	6.51e-05	1	TGTCAGA	MELO3C008086	GO:0008270
MA1756.2	GRF9	MELO3C017219	713	719	+	13.0328	6.51e-05	1	TGTCAGA	MELO3C008086	GO:0005829
MA1756.2	GRF9	MELO3C004197	708	714	-	13.0328	6.51e-05	1	TGTCAGA	MELO3C008086	GO:0006782
MA1756.2	GRF9	MELO3C009213	714	720	+	13.0328	6.51e-05	1	TGTCAGA	MELO3C008088	GO:0009705
MA1756.2	GRF9	MELO3C013129	714	720	+	13.0328	6.51e-05	1	TGTCAGA	MELO3C008088	GO:0046872
MA1756.2	GRF9	MELO3C029406	709	715	-	13.0328	6.51e-05	1	TGTCAGA	MELO3C008088	GO:0009590
MA1756.2	GRF9	MELO3C006548	716	722	+	13.0328	6.51e-05	1	TGTCAGA	MELO3C008088	GO:0009660
MA1756.2	GRF9	MELO3C028342	716	722	+	13.0328	6.51e-05	1	TGTCAGA	MELO3C008088	GO:0009959
MA1756.2	GRF9	MELO3C014126	717	723	+	13.0328	6.51e-05	1	TGTCAGA	MELO3C008096	GO:0005737
MA1756.2	GRF9	MELO3C018826	717	723	+	13.0328	6.51e-05	1	TGTCAGA	MELO3C008096	GO:0016021
MA1756.2	GRF9	MELO3C009525	717	723	+	13.0328	6.51e-05	1	TGTCAGA	MELO3C008096	GO:0043621
MA1756.2	GRF9	MELO3C023288	718	724	+	13.0328	6.51e-05	1	TGTCAGA	MELO3C008098	GO:0005737
MA1756.2	GRF9	MELO3C026229	713	719	-	13.0328	6.51e-05	1	TGTCAGA	MELO3C008098	GO:0005874
MA1756.2	GRF9	MELO3C031908	719	725	+	13.0328	6.51e-05	1	TGTCAGA	MELO3C008098	GO:0016020
MA1756.2	GRF9	MELO3C007629	714	720	-	13.0328	6.51e-05	1	TGTCAGA	MELO3C008098	GO:0003924
MA1756.2	GRF9	MELO3C004434	716	722	-	13.0328	6.51e-05	1	TGTCAGA	MELO3C008098	GO:0005525
MA1756.2	GRF9	MELO3C010610	716	722	-	13.0328	6.51e-05	1	TGTCAGA	MELO3C008098	GO:0008017
MA1756.2	GRF9	MELO3C025837	716	722	-	13.0328	6.51e-05	1	TGTCAGA	MELO3C008100	GO:0016787
MA1756.2	GRF9	MELO3C004125	723	729	+	13.0328	6.51e-05	1	TGTCAGA	MELO3C008135	GO:0005634
MA1756.2	GRF9	MELO3C008308	723	729	+	13.0328	6.51e-05	1	TGTCAGA	MELO3C008135	GO:0005737
MA1756.2	GRF9	MELO3C018748	717	723	-	13.0328	6.51e-05	1	TGTCAGA	MELO3C008135	GO:0000049
MA1756.2	GRF9	MELO3C034939	723	729	+	13.0328	6.51e-05	1	TGTCAGA	MELO3C008135	GO:0008168
MA1756.2	GRF9	MELO3C024697	718	724	-	13.0328	6.51e-05	1	TGTCAGA	MELO3C008135	GO:0002098
MA1756.2	GRF9	MELO3C034579	718	724	-	13.0328	6.51e-05	1	TGTCAGA	MELO3C008138	GO:0016591
MA1756.2	GRF9	MELO3C003802	718	724	-	13.0328	6.51e-05	1	TGTCAGA	MELO3C008138	GO:0000993
MA1756.2	GRF9	MELO3C009399	718	724	-	13.0328	6.51e-05	1	TGTCAGA	MELO3C008138	GO:0031124
MA1756.2	GRF9	MELO3C027471	724	730	+	13.0328	6.51e-05	1	TGTCAGA	MELO3C008149	GO:0005524
MA1756.2	GRF9	MELO3C017661	719	725	-	13.0328	6.51e-05	1	TGTCAGA	MELO3C008149	GO:0016021
MA1756.2	GRF9	MELO3C015205	725	731	+	13.0328	6.51e-05	1	TGTCAGA	MELO3C008149	GO:0004674
MA1756.2	GRF9	MELO3C028151	719	725	-	13.0328	6.51e-05	1	TGTCAGA	MELO3C008149	GO:0006468
MA1756.2	GRF9	MELO3C028052	720	726	-	13.0328	6.51e-05	1	TGTCAGA	MELO3C008169	GO:0005634
MA1756.2	GRF9	MELO3C015153	720	726	-	13.0328	6.51e-05	1	TGTCAGA	MELO3C008169	GO:0005737
MA1756.2	GRF9	MELO3C007959	720	726	-	13.0328	6.51e-05	1	TGTCAGA	MELO3C008169	GO:0097573
MA1756.2	GRF9	MELO3C016783	720	726	-	13.0328	6.51e-05	1	TGTCAGA	MELO3C008169	GO:0045892
MA1756.2	GRF9	MELO3C007629	727	733	+	13.0328	6.51e-05	1	TGTCAGA	MELO3C008169	GO:0048653
MA1756.2	GRF9	MELO3C032441	721	727	-	13.0328	6.51e-05	1	TGTCAGA	MELO3C030889	GO:0016021
MA1756.2	GRF9	MELO3C023953	727	733	+	13.0328	6.51e-05	1	TGTCAGA	MELO3C030889	GO:0003676
MA1756.2	GRF9	MELO3C025913	722	728	-	13.0328	6.51e-05	1	TGTCAGA	MELO3C030889	GO:0008270
MA1756.2	GRF9	MELO3C034121	730	736	+	13.0328	6.51e-05	1	TGTCAGA	MELO3C030889	GO:0016740
MA1756.2	GRF9	MELO3C016559	730	736	+	13.0328	6.51e-05	1	TGTCAGA	MELO3C030889	GO:0015074
MA1756.2	GRF9	MELO3C000704	730	736	+	13.0328	6.51e-05	1	TGTCAGA	MELO3C029836	GO:0016021
MA1756.2	GRF9	MELO3C028388	730	736	+	13.0328	6.51e-05	1	TGTCAGA	MELO3C029836	GO:0003676
MA1756.2	GRF9	MELO3C007879	724	730	-	13.0328	6.51e-05	1	TGTCAGA	MELO3C029836	GO:0008270
MA1756.2	GRF9	MELO3C009100	730	736	+	13.0328	6.51e-05	1	TGTCAGA	MELO3C029836	GO:0016740
MA1756.2	GRF9	MELO3C031660	725	731	-	13.0328	6.51e-05	1	TGTCAGA	MELO3C029836	GO:0015074
MA1756.2	GRF9	MELO3C014983	726	732	-	13.0328	6.51e-05	1	TGTCAGA	MELO3C008183	GO:0004869
MA1756.2	GRF9	MELO3C029132	732	738	+	13.0328	6.51e-05	1	TGTCAGA	MELO3C008183	GO:0010951
MA1756.2	GRF9	MELO3C011839	727	733	-	13.0328	6.51e-05	1	TGTCAGA	MELO3C008197	GO:0009705
MA1756.2	GRF9	MELO3C025092	727	733	-	13.0328	6.51e-05	1	TGTCAGA	MELO3C008197	GO:0009671
MA1756.2	GRF9	MELO3C021328	733	739	+	13.0328	6.51e-05	1	TGTCAGA	MELO3C008197	GO:0015706
MA1756.2	GRF9	MELO3C003666	727	733	-	13.0328	6.51e-05	1	TGTCAGA	MELO3C008197	GO:1902600
MA1756.2	GRF9	MELO3C027092	735	741	+	13.0328	6.51e-05	1	TGTCAGA	MELO3C008197	GO:0016021
MA1756.2	GRF9	MELO3C024404	729	735	-	13.0328	6.51e-05	1	TGTCAGA	MELO3C008197	GO:0006821
MA1756.2	GRF9	MELO3C030608	735	741	+	13.0328	6.51e-05	1	TGTCAGA	MELO3C008197	GO:0005247
MA1756.2	GRF9	MELO3C017321	735	741	+	13.0328	6.51e-05	1	TGTCAGA	MELO3C008207	GO:0005524
MA1756.2	GRF9	MELO3C027194	730	736	-	13.0328	6.51e-05	1	TGTCAGA	MELO3C008207	GO:0005515
MA1756.2	GRF9	MELO3C031371	731	737	-	13.0328	6.51e-05	1	TGTCAGA	MELO3C008207	GO:0016021
MA1756.2	GRF9	MELO3C031594	732	738	-	13.0328	6.51e-05	1	TGTCAGA	MELO3C008207	GO:0046777
MA1756.2	GRF9	MELO3C015088	732	738	-	13.0328	6.51e-05	1	TGTCAGA	MELO3C008207	GO:0004672
MA1756.2	GRF9	MELO3C002412	733	739	-	13.0328	6.51e-05	1	TGTCAGA	MELO3C008207	GO:0005886
MA1756.2	GRF9	MELO3C030889	739	745	+	13.0328	6.51e-05	1	TGTCAGA	MELO3C008211	GO:0005515
MA1756.2	GRF9	MELO3C022783	733	739	-	13.0328	6.51e-05	1	TGTCAGA	MELO3C008211	GO:0034991
MA1756.2	GRF9	MELO3C027841	740	746	+	13.0328	6.51e-05	1	TGTCAGA	MELO3C008211	GO:0034990
MA1756.2	GRF9	MELO3C013225	735	741	-	13.0328	6.51e-05	1	TGTCAGA	MELO3C008211	GO:1990414
MA1756.2	GRF9	MELO3C011293	742	748	+	13.0328	6.51e-05	1	TGTCAGA	MELO3C008211	GO:0007130
MA1756.2	GRF9	MELO3C024097	742	748	+	13.0328	6.51e-05	1	TGTCAGA	MELO3C008211	GO:0007064
MA1756.2	GRF9	MELO3C028113	737	743	-	13.0328	6.51e-05	1	TGTCAGA	MELO3C008211	GO:0003682
MA1756.2	GRF9	MELO3C028010	737	743	-	13.0328	6.51e-05	1	TGTCAGA	MELO3C008211	GO:0000795
MA1756.2	GRF9	MELO3C010689	738	744	-	13.0328	6.51e-05	1	TGTCAGA	MELO3C008219	GO:0050661
MA1756.2	GRF9	MELO3C034874	744	750	+	13.0328	6.51e-05	1	TGTCAGA	MELO3C008219	GO:0051287
MA1756.2	GRF9	MELO3C033436	738	744	-	13.0328	6.51e-05	1	TGTCAGA	MELO3C008219	GO:0006096
MA1756.2	GRF9	MELO3C027725	744	750	+	13.0328	6.51e-05	1	TGTCAGA	MELO3C008219	GO:0005829
MA1756.2	GRF9	MELO3C033382	738	744	-	13.0328	6.51e-05	1	TGTCAGA	MELO3C008219	GO:0006006
MA1756.2	GRF9	MELO3C015138	738	744	-	13.0328	6.51e-05	1	TGTCAGA	MELO3C008219	GO:0004365
MA1756.2	GRF9	MELO3C023394	738	744	-	13.0328	6.51e-05	1	TGTCAGA	MELO3C008219	GO:0009536
MA1756.2	GRF9	MELO3C023206	745	751	+	13.0328	6.51e-05	1	TGTCAGA	MELO3C008228	GO:0016020
MA1756.2	GRF9	MELO3C015343	746	752	+	13.0328	6.51e-05	1	TGTCAGA	MELO3C008228	GO:0005488
MA1756.2	GRF9	MELO3C030950	746	752	+	13.0328	6.51e-05	1	TGTCAGA	MELO3C008229	GO:0005576
MA1756.2	GRF9	MELO3C022659	748	754	+	13.0328	6.51e-05	1	TGTCAGA	MELO3C008229	GO:0016020
MA1756.2	GRF9	MELO3C023902	743	749	-	13.0328	6.51e-05	1	TGTCAGA	MELO3C008229	GO:0006952
MA1756.2	GRF9	MELO3C020298	751	757	+	13.0328	6.51e-05	1	TGTCAGA	MELO3C008234	GO:0016021
MA1756.2	GRF9	MELO3C008594	745	751	-	13.0328	6.51e-05	1	TGTCAGA	MELO3C008234	GO:0008375
MA1756.2	GRF9	MELO3C012131	751	757	+	13.0328	6.51e-05	1	TGTCAGA	MELO3C008238	GO:0005634
MA1756.2	GRF9	MELO3C009262	745	751	-	13.0328	6.51e-05	1	TGTCAGA	MELO3C008238	GO:0005737
MA1756.2	GRF9	MELO3C029249	754	760	+	13.0328	6.51e-05	1	TGTCAGA	MELO3C008238	GO:0016021
MA1756.2	GRF9	MELO3C029358	756	762	+	13.0328	6.51e-05	1	TGTCAGA	MELO3C008238	GO:0043657
MA1756.2	GRF9	MELO3C022783	750	756	-	13.0328	6.51e-05	1	TGTCAGA	MELO3C008238	GO:0004674
MA1756.2	GRF9	MELO3C013800	750	756	-	13.0328	6.51e-05	1	TGTCAGA	MELO3C008238	GO:0005515
MA1756.2	GRF9	MELO3C013992	758	764	+	13.0328	6.51e-05	1	TGTCAGA	MELO3C008238	GO:0005524
MA1756.2	GRF9	MELO3C012438	758	764	+	13.0328	6.51e-05	1	TGTCAGA	MELO3C008238	GO:0008139
MA1756.2	GRF9	MELO3C014320	758	764	+	13.0328	6.51e-05	1	TGTCAGA	MELO3C008238	GO:0061608
MA1756.2	GRF9	MELO3C010804	753	759	-	13.0328	6.51e-05	1	TGTCAGA	MELO3C008238	GO:0006468
MA1756.2	GRF9	MELO3C033212	760	766	+	13.0328	6.51e-05	1	TGTCAGA	MELO3C008238	GO:0006607
MA1756.2	GRF9	MELO3C004434	761	767	+	13.0328	6.51e-05	1	TGTCAGA	MELO3C008238	GO:0030581
MA1756.2	GRF9	MELO3C007383	761	767	+	13.0328	6.51e-05	1	TGTCAGA	MELO3C008238	GO:0080034
MA1756.2	GRF9	MELO3C007790	755	761	-	13.0328	6.51e-05	1	TGTCAGA	MELO3C008250	GO:0005768
MA1756.2	GRF9	MELO3C007881	763	769	+	13.0328	6.51e-05	1	TGTCAGA	MELO3C008250	GO:0005794
MA1756.2	GRF9	MELO3C014263	763	769	+	13.0328	6.51e-05	1	TGTCAGA	MELO3C008250	GO:0016021
MA1756.2	GRF9	MELO3C017152	757	763	-	13.0328	6.51e-05	1	TGTCAGA	MELO3C008250	GO:0003924
MA1756.2	GRF9	MELO3C004488	764	770	+	13.0328	6.51e-05	1	TGTCAGA	MELO3C008250	GO:0005525
MA1756.2	GRF9	MELO3C024323	759	765	-	13.0328	6.51e-05	1	TGTCAGA	MELO3C029878	GO:0110165
MA1756.2	GRF9	MELO3C025815	766	772	+	13.0328	6.51e-05	1	TGTCAGA	MELO3C008270	GO:0005789
MA1756.2	GRF9	MELO3C017787	760	766	-	13.0328	6.51e-05	1	TGTCAGA	MELO3C008270	GO:0006890
MA1756.2	GRF9	MELO3C011502	767	773	+	13.0328	6.51e-05	1	TGTCAGA	MELO3C008270	GO:0015031
MA1756.2	GRF9	MELO3C006608	767	773	+	13.0328	6.51e-05	1	TGTCAGA	MELO3C008270	GO:0016021
MA1756.2	GRF9	MELO3C007392	761	767	-	13.0328	6.51e-05	1	TGTCAGA	MELO3C008270	GO:0031201
MA1756.2	GRF9	MELO3C005040	768	774	+	13.0328	6.51e-05	1	TGTCAGA	MELO3C029890	GO:0046872
MA1756.2	GRF9	MELO3C015293	768	774	+	13.0328	6.51e-05	1	TGTCAGA	MELO3C008284	GO:0005634
MA1756.2	GRF9	MELO3C019984	762	768	-	13.0328	6.51e-05	1	TGTCAGA	MELO3C008284	GO:0003677
MA1756.2	GRF9	MELO3C031850	768	774	+	13.0328	6.51e-05	1	TGTCAGA	MELO3C008284	GO:0003700
MA1756.2	GRF9	MELO3C011244	762	768	-	13.0328	6.51e-05	1	TGTCAGA	MELO3C008284	GO:0006355
MA1756.2	GRF9	MELO3C028642	769	775	+	13.0328	6.51e-05	1	TGTCAGA	MELO3C008284	GO:0099402
MA1756.2	GRF9	MELO3C013532	764	770	-	13.0328	6.51e-05	1	TGTCAGA	MELO3C008295	GO:0005743
MA1756.2	GRF9	MELO3C027072	764	770	-	13.0328	6.51e-05	1	TGTCAGA	MELO3C008295	GO:0032592
MA1756.2	GRF9	MELO3C028359	764	770	-	13.0328	6.51e-05	1	TGTCAGA	MELO3C008295	GO:0004672
MA1756.2	GRF9	MELO3C029504	765	771	-	13.0328	6.51e-05	1	TGTCAGA	MELO3C008295	GO:0005524
MA1756.2	GRF9	MELO3C002673	765	771	-	13.0328	6.51e-05	1	TGTCAGA	MELO3C008295	GO:0006468
MA1756.2	GRF9	MELO3C016251	765	771	-	13.0328	6.51e-05	1	TGTCAGA	MELO3C008295	GO:0007005
MA1756.2	GRF9	MELO3C035304	772	778	+	13.0328	6.51e-05	1	TGTCAGA	MELO3C008295	GO:0055088
MA1756.2	GRF9	MELO3C012129	767	773	-	13.0328	6.51e-05	1	TGTCAGA	MELO3C008298	GO:0018108
MA1756.2	GRF9	MELO3C034241	769	775	-	13.0328	6.51e-05	1	TGTCAGA	MELO3C008298	GO:0005524
MA1756.2	GRF9	MELO3C018191	769	775	-	13.0328	6.51e-05	1	TGTCAGA	MELO3C008298	GO:0004713
MA1756.2	GRF9	MELO3C022326	769	775	-	13.0328	6.51e-05	1	TGTCAGA	MELO3C008298	GO:0005737
MA1756.2	GRF9	MELO3C030383	776	782	+	13.0328	6.51e-05	1	TGTCAGA	MELO3C008298	GO:0004674
MA1756.2	GRF9	MELO3C029890	771	777	-	13.0328	6.51e-05	1	TGTCAGA	MELO3C008298	GO:0018105
MA1756.2	GRF9	MELO3C000601	771	777	-	13.0328	6.51e-05	1	TGTCAGA	MELO3C008298	GO:0018107
MA1756.2	GRF9	MELO3C030516	777	783	+	13.0328	6.51e-05	1	TGTCAGA	MELO3C008299	GO:0005524
MA1756.2	GRF9	MELO3C012889	772	778	-	13.0328	6.51e-05	1	TGTCAGA	MELO3C008299	GO:0016887
MA1756.2	GRF9	MELO3C003734	772	778	-	13.0328	6.51e-05	1	TGTCAGA	MELO3C008308	GO:0005634
MA1756.2	GRF9	MELO3C030307	773	779	-	13.0328	6.51e-05	1	TGTCAGA	MELO3C008308	GO:0003700
MA1756.2	GRF9	MELO3C001555	774	780	-	13.0328	6.51e-05	1	TGTCAGA	MELO3C008308	GO:0045893
MA1756.2	GRF9	MELO3C010734	781	787	+	13.0328	6.51e-05	1	TGTCAGA	MELO3C008308	GO:0000976
MA1756.2	GRF9	MELO3C028307	781	787	+	13.0328	6.51e-05	1	TGTCAGA	MELO3C008308	GO:1901700
MA1756.2	GRF9	MELO3C008983	781	787	+	13.0328	6.51e-05	1	TGTCAGA	MELO3C008318	GO:0005634
MA1756.2	GRF9	MELO3C010236	781	787	+	13.0328	6.51e-05	1	TGTCAGA	MELO3C008318	GO:0003700
MA1756.2	GRF9	MELO3C011480	782	788	+	13.0328	6.51e-05	1	TGTCAGA	MELO3C008318	GO:0045893
MA1756.2	GRF9	MELO3C033803	778	784	-	13.0328	6.51e-05	1	TGTCAGA	MELO3C008318	GO:0000976
MA1756.2	GRF9	MELO3C033844	785	791	+	13.0328	6.51e-05	1	TGTCAGA	MELO3C029915	GO:0003676
MA1756.2	GRF9	MELO3C028241	785	791	+	13.0328	6.51e-05	1	TGTCAGA	MELO3C029915	GO:0008270
MA1756.2	GRF9	MELO3C033147	779	785	-	13.0328	6.51e-05	1	TGTCAGA	MELO3C029915	GO:0015074
MA1756.2	GRF9	MELO3C028210	781	787	-	13.0328	6.51e-05	1	TGTCAGA	MELO3C029933	GO:0005634
MA1756.2	GRF9	MELO3C015304	781	787	-	13.0328	6.51e-05	1	TGTCAGA	MELO3C029933	GO:0016021
MA1756.2	GRF9	MELO3C012623	787	793	+	13.0328	6.51e-05	1	TGTCAGA	MELO3C029933	GO:0003677
MA1756.2	GRF9	MELO3C032691	782	788	-	13.0328	6.51e-05	1	TGTCAGA	MELO3C029933	GO:0046872
MA1756.2	GRF9	MELO3C016823	789	795	+	13.0328	6.51e-05	1	TGTCAGA	MELO3C029933	GO:0046983
MA1756.2	GRF9	MELO3C029871	783	789	-	13.0328	6.51e-05	1	TGTCAGA	MELO3C029933	GO:0009791
MA1756.2	GRF9	MELO3C026791	783	789	-	13.0328	6.51e-05	1	TGTCAGA	MELO3C033429	GO:0003676
MA1756.2	GRF9	MELO3C008447	784	790	-	13.0328	6.51e-05	1	TGTCAGA	MELO3C033429	GO:0003964
MA1756.2	GRF9	MELO3C030379	791	797	+	13.0328	6.51e-05	1	TGTCAGA	MELO3C033429	GO:0008270
MA1756.2	GRF9	MELO3C014591	785	791	-	13.0328	6.51e-05	1	TGTCAGA	MELO3C033429	GO:0006278
MA1756.2	GRF9	MELO3C020389	785	791	-	13.0328	6.51e-05	1	TGTCAGA	MELO3C033429	GO:0015074
MA1756.2	GRF9	MELO3C003696	791	797	+	13.0328	6.51e-05	1	TGTCAGA	MELO3C008358	GO:0046872
MA1756.2	GRF9	MELO3C019178	785	791	-	13.0328	6.51e-05	1	TGTCAGA	MELO3C008358	GO:0009523
MA1756.2	GRF9	MELO3C020643	792	798	+	13.0328	6.51e-05	1	TGTCAGA	MELO3C008358	GO:0009522
MA1756.2	GRF9	MELO3C026675	792	798	+	13.0328	6.51e-05	1	TGTCAGA	MELO3C008358	GO:0018298
MA1756.2	GRF9	MELO3C021290	793	799	+	13.0328	6.51e-05	1	TGTCAGA	MELO3C008358	GO:0016168
MA1756.2	GRF9	MELO3C031534	793	799	+	13.0328	6.51e-05	1	TGTCAGA	MELO3C008358	GO:0009768
MA1756.2	GRF9	MELO3C022076	793	799	+	13.0328	6.51e-05	1	TGTCAGA	MELO3C008358	GO:0009416
MA1756.2	GRF9	MELO3C023584	793	799	+	13.0328	6.51e-05	1	TGTCAGA	MELO3C008358	GO:0009535
MA1756.2	GRF9	MELO3C003910	788	794	-	13.0328	6.51e-05	1	TGTCAGA	MELO3C029972	GO:0003723
MA1756.2	GRF9	MELO3C025957	788	794	-	13.0328	6.51e-05	1	TGTCAGA	MELO3C029849	GO:0005634
MA1756.2	GRF9	MELO3C002400	795	801	+	13.0328	6.51e-05	1	TGTCAGA	MELO3C029849	GO:0000976
MA1756.2	GRF9	MELO3C019677	795	801	+	13.0328	6.51e-05	1	TGTCAGA	MELO3C029849	GO:0003712
MA1756.2	GRF9	MELO3C035634	790	796	-	13.0328	6.51e-05	1	TGTCAGA	MELO3C029849	GO:0042393
MA1756.2	GRF9	MELO3C025737	790	796	-	13.0328	6.51e-05	1	TGTCAGA	MELO3C029849	GO:0046872
MA1756.2	GRF9	MELO3C001905	796	802	+	13.0328	6.51e-05	1	TGTCAGA	MELO3C029849	GO:0006325
MA1756.2	GRF9	MELO3C024122	796	802	+	13.0328	6.51e-05	1	TGTCAGA	MELO3C029849	GO:0006355
MA1756.2	GRF9	MELO3C015514	792	798	-	13.0328	6.51e-05	1	TGTCAGA	MELO3C008408	GO:0005737
MA1756.2	GRF9	MELO3C028370	798	804	+	13.0328	6.51e-05	1	TGTCAGA	MELO3C008408	GO:0042274
MA1756.2	GRF9	MELO3C003082	792	798	-	13.0328	6.51e-05	1	TGTCAGA	MELO3C008413	GO:0009507
MA1756.2	GRF9	MELO3C019687	799	805	+	13.0328	6.51e-05	1	TGTCAGA	MELO3C008413	GO:0102786
MA1756.2	GRF9	MELO3C008211	799	805	+	13.0328	6.51e-05	1	TGTCAGA	MELO3C008413	GO:0046872
MA1756.2	GRF9	MELO3C017489	794	800	-	13.0328	6.51e-05	1	TGTCAGA	MELO3C008413	GO:0045300
MA1756.2	GRF9	MELO3C005801	801	807	+	13.0328	6.51e-05	1	TGTCAGA	MELO3C008413	GO:0006633
MA1756.2	GRF9	MELO3C011128	801	807	+	13.0328	6.51e-05	1	TGTCAGA	MELO3C008418	GO:0005576
MA1756.2	GRF9	MELO3C026015	797	803	-	13.0328	6.51e-05	1	TGTCAGA	MELO3C008418	GO:0016021
MA1756.2	GRF9	MELO3C026514	798	804	-	13.0328	6.51e-05	1	TGTCAGA	MELO3C008418	GO:0035658
MA1756.2	GRF9	MELO3C013154	804	810	+	13.0328	6.51e-05	1	TGTCAGA	MELO3C008418	GO:0006952
MA1756.2	GRF9	MELO3C009251	799	805	-	13.0328	6.51e-05	1	TGTCAGA	MELO3C008418	GO:0009664
MA1756.2	GRF9	MELO3C033361	806	812	+	13.0328	6.51e-05	1	TGTCAGA	MELO3C008418	GO:0012501
MA1756.2	GRF9	MELO3C003707	801	807	-	13.0328	6.51e-05	1	TGTCAGA	MELO3C008418	GO:0016192
MA1756.2	GRF9	MELO3C032443	808	814	+	13.0328	6.51e-05	1	TGTCAGA	MELO3C008418	GO:2000031
MA1756.2	GRF9	MELO3C009724	803	809	-	13.0328	6.51e-05	1	TGTCAGA	MELO3C029866	GO:0005739
MA1756.2	GRF9	MELO3C012351	803	809	-	13.0328	6.51e-05	1	TGTCAGA	MELO3C029866	GO:0016021
MA1756.2	GRF9	MELO3C033839	810	816	+	13.0328	6.51e-05	1	TGTCAGA	MELO3C029866	GO:0005524
MA1756.2	GRF9	MELO3C007516	810	816	+	13.0328	6.51e-05	1	TGTCAGA	MELO3C029866	GO:0008168
MA1756.2	GRF9	MELO3C034803	805	811	-	13.0328	6.51e-05	1	TGTCAGA	MELO3C029866	GO:0009029
MA1756.2	GRF9	MELO3C012164	805	811	-	13.0328	6.51e-05	1	TGTCAGA	MELO3C029866	GO:0022857
MA1756.2	GRF9	MELO3C004712	805	811	-	13.0328	6.51e-05	1	TGTCAGA	MELO3C029866	GO:0009245
MA1756.2	GRF9	MELO3C032093	813	819	+	13.0328	6.51e-05	1	TGTCAGA	MELO3C029866	GO:0016310
MA1756.2	GRF9	MELO3C033220	807	813	-	13.0328	6.51e-05	1	TGTCAGA	MELO3C029866	GO:0032259
MA1756.2	GRF9	MELO3C002061	808	814	-	13.0328	6.51e-05	1	TGTCAGA	MELO3C029866	GO:0055085
MA1756.2	GRF9	MELO3C013862	808	814	-	13.0328	6.51e-05	1	TGTCAGA	MELO3C029866	GO:2001289
MA1756.2	GRF9	MELO3C028121	814	820	+	13.0328	6.51e-05	1	TGTCAGA	MELO3C008475	GO:0005634
MA1756.2	GRF9	MELO3C014206	814	820	+	13.0328	6.51e-05	1	TGTCAGA	MELO3C008475	GO:0008270
MA1756.2	GRF9	MELO3C018015	815	821	+	13.0328	6.51e-05	1	TGTCAGA	MELO3C008475	GO:0005515
MA1756.2	GRF9	MELO3C025785	809	815	-	13.0328	6.51e-05	1	TGTCAGA	MELO3C008475	GO:0046975
MA1756.2	GRF9	MELO3C011957	815	821	+	13.0328	6.51e-05	1	TGTCAGA	MELO3C008475	GO:0010452
MA1756.2	GRF9	MELO3C007054	809	815	-	13.0328	6.51e-05	1	TGTCAGA	MELO3C010655	GO:0016021
MA1756.2	GRF9	MELO3C016396	809	815	-	13.0328	6.51e-05	1	TGTCAGA	MELO3C010655	GO:0042543
MA1756.2	GRF9	MELO3C018001	816	822	+	13.0328	6.51e-05	1	TGTCAGA	MELO3C033898	GO:0005634
MA1756.2	GRF9	MELO3C029082	816	822	+	13.0328	6.51e-05	1	TGTCAGA	MELO3C033898	GO:0003677
MA1756.2	GRF9	MELO3C028348	816	822	+	13.0328	6.51e-05	1	TGTCAGA	MELO3C033898	GO:0046872
MA1756.2	GRF9	MELO3C013284	817	823	+	13.0328	6.51e-05	1	TGTCAGA	MELO3C033898	GO:0046983
MA1756.2	GRF9	MELO3C035237	811	817	-	13.0328	6.51e-05	1	TGTCAGA	MELO3C030083	GO:0005634
MA1756.2	GRF9	MELO3C007245	817	823	+	13.0328	6.51e-05	1	TGTCAGA	MELO3C030083	GO:0003677
MA1756.2	GRF9	MELO3C032064	819	825	+	13.0328	6.51e-05	1	TGTCAGA	MELO3C030083	GO:0046872
MA1756.2	GRF9	MELO3C006927	820	826	+	13.0328	6.51e-05	1	TGTCAGA	MELO3C030083	GO:0046983
MA1756.2	GRF9	MELO3C019787	814	820	-	13.0328	6.51e-05	1	TGTCAGA	MELO3C030083	GO:0009791
MA1756.2	GRF9	MELO3C010898	821	827	+	13.0328	6.51e-05	1	TGTCAGA	MELO3C010643	GO:0000307
MA1756.2	GRF9	MELO3C028206	817	823	-	13.0328	6.51e-05	1	TGTCAGA	MELO3C010643	GO:0005634
MA1756.2	GRF9	MELO3C027379	824	830	+	13.0328	6.51e-05	1	TGTCAGA	MELO3C010643	GO:0005737
MA1756.2	GRF9	MELO3C004221	818	824	-	13.0328	6.51e-05	1	TGTCAGA	MELO3C010643	GO:0016538
MA1756.2	GRF9	MELO3C033651	819	825	-	13.0328	6.51e-05	1	TGTCAGA	MELO3C010643	GO:0000079
MA1756.2	GRF9	MELO3C001821	826	832	+	13.0328	6.51e-05	1	TGTCAGA	MELO3C010643	GO:0044772
MA1756.2	GRF9	MELO3C004598	826	832	+	13.0328	6.51e-05	1	TGTCAGA	MELO3C010643	GO:0051301
MA1756.2	GRF9	MELO3C018590	827	833	+	13.0328	6.51e-05	1	TGTCAGA	MELO3C010624	GO:0005634
MA1756.2	GRF9	MELO3C031745	822	828	-	13.0328	6.51e-05	1	TGTCAGA	MELO3C010624	GO:0016301
MA1756.2	GRF9	MELO3C027723	828	834	+	13.0328	6.51e-05	1	TGTCAGA	MELO3C010624	GO:0000160
MA1756.2	GRF9	MELO3C033558	828	834	+	13.0328	6.51e-05	1	TGTCAGA	MELO3C010624	GO:0016310
MA1756.2	GRF9	MELO3C028709	828	834	+	13.0328	6.51e-05	1	TGTCAGA	MELO3C035116	GO:0016021
MA1756.2	GRF9	MELO3C003187	823	829	-	13.0328	6.51e-05	1	TGTCAGA	MELO3C010610	GO:0016021
MA1756.2	GRF9	MELO3C025007	824	830	-	13.0328	6.51e-05	1	TGTCAGA	MELO3C011699	GO:0005777
MA1756.2	GRF9	MELO3C019081	830	836	+	13.0328	6.51e-05	1	TGTCAGA	MELO3C011699	GO:0006635
MA1756.2	GRF9	MELO3C016542	825	831	-	13.0328	6.51e-05	1	TGTCAGA	MELO3C011699	GO:0003988
MA1756.2	GRF9	MELO3C029759	825	831	-	13.0328	6.51e-05	1	TGTCAGA	MELO3C011699	GO:0006508
MA1756.2	GRF9	MELO3C021630	826	832	-	13.0328	6.51e-05	1	TGTCAGA	MELO3C011699	GO:0008233
MA1756.2	GRF9	MELO3C030281	826	832	-	13.0328	6.51e-05	1	TGTCAGA	MELO3C011699	GO:0010124
MA1756.2	GRF9	MELO3C006337	826	832	-	13.0328	6.51e-05	1	TGTCAGA	MELO3C011668	GO:0003700
MA1756.2	GRF9	MELO3C012082	833	839	+	13.0328	6.51e-05	1	TGTCAGA	MELO3C011668	GO:0006355
MA1756.2	GRF9	MELO3C033725	827	833	-	13.0328	6.51e-05	1	TGTCAGA	MELO3C028232	GO:0005576
MA1756.2	GRF9	MELO3C033103	828	834	-	13.0328	6.51e-05	1	TGTCAGA	MELO3C028232	GO:0060320
MA1756.2	GRF9	MELO3C025651	834	840	+	13.0328	6.51e-05	1	TGTCAGA	MELO3C011649	GO:0016887
MA1756.2	GRF9	MELO3C033586	837	843	+	13.0328	6.51e-05	1	TGTCAGA	MELO3C011649	GO:0005634
MA1756.2	GRF9	MELO3C034297	837	843	+	13.0328	6.51e-05	1	TGTCAGA	MELO3C011649	GO:0005524
MA1756.2	GRF9	MELO3C000986	837	843	+	13.0328	6.51e-05	1	TGTCAGA	MELO3C011649	GO:0042393
MA1756.2	GRF9	MELO3C030889	831	837	-	13.0328	6.51e-05	1	TGTCAGA	MELO3C011649	GO:0003682
MA1756.2	GRF9	MELO3C032685	832	838	-	13.0328	6.51e-05	1	TGTCAGA	MELO3C011649	GO:0045944
MA1756.2	GRF9	MELO3C020750	840	846	+	13.0328	6.51e-05	1	TGTCAGA	MELO3C011620	GO:0030598
MA1756.2	GRF9	MELO3C035451	834	840	-	13.0328	6.51e-05	1	TGTCAGA	MELO3C011620	GO:0090729
MA1756.2	GRF9	MELO3C019728	840	846	+	13.0328	6.51e-05	1	TGTCAGA	MELO3C011620	GO:0006952
MA1756.2	GRF9	MELO3C032541	840	846	+	13.0328	6.51e-05	1	TGTCAGA	MELO3C011620	GO:0017148
MA1756.2	GRF9	MELO3C004356	834	840	-	13.0328	6.51e-05	1	TGTCAGA	MELO3C011620	GO:0035821
MA1756.2	GRF9	MELO3C003091	834	840	-	13.0328	6.51e-05	1	TGTCAGA	MELO3C030158	GO:0000049
MA1756.2	GRF9	MELO3C027342	834	840	-	13.0328	6.51e-05	1	TGTCAGA	MELO3C030158	GO:0003964
MA1756.2	GRF9	MELO3C035275	835	841	-	13.0328	6.51e-05	1	TGTCAGA	MELO3C030158	GO:0004601
MA1756.2	GRF9	MELO3C013790	841	847	+	13.0328	6.51e-05	1	TGTCAGA	MELO3C030158	GO:0020037
MA1756.2	GRF9	MELO3C013273	843	849	+	13.0328	6.51e-05	1	TGTCAGA	MELO3C030158	GO:0002098
MA1756.2	GRF9	MELO3C011584	838	844	-	13.0328	6.51e-05	1	TGTCAGA	MELO3C030158	GO:0006278
MA1756.2	GRF9	MELO3C002438	845	851	+	13.0328	6.51e-05	1	TGTCAGA	MELO3C030158	GO:0006979
MA1756.2	GRF9	MELO3C012814	845	851	+	13.0328	6.51e-05	1	TGTCAGA	MELO3C030158	GO:0034227
MA1756.2	GRF9	MELO3C024717	841	847	-	13.0328	6.51e-05	1	TGTCAGA	MELO3C030158	GO:0098869
MA1756.2	GRF9	MELO3C012962	847	853	+	13.0328	6.51e-05	1	TGTCAGA	MELO3C027696	GO:0016021
MA1756.2	GRF9	MELO3C030553	842	848	-	13.0328	6.51e-05	1	TGTCAGA	MELO3C027696	GO:0051015
MA1756.2	GRF9	MELO3C031884	848	854	+	13.0328	6.51e-05	1	TGTCAGA	MELO3C011588	GO:0016021
MA1756.2	GRF9	MELO3C027829	842	848	-	13.0328	6.51e-05	1	TGTCAGA	MELO3C011580	GO:0005789
MA1756.2	GRF9	MELO3C022216	848	854	+	13.0328	6.51e-05	1	TGTCAGA	MELO3C011580	GO:0005794
MA1756.2	GRF9	MELO3C005748	848	854	+	13.0328	6.51e-05	1	TGTCAGA	MELO3C011580	GO:0016021
MA1756.2	GRF9	MELO3C028355	842	848	-	13.0328	6.51e-05	1	TGTCAGA	MELO3C011580	GO:0006816
MA1756.2	GRF9	MELO3C013051	843	849	-	13.0328	6.51e-05	1	TGTCAGA	MELO3C011580	GO:0032469
MA1756.2	GRF9	MELO3C032679	850	856	+	13.0328	6.51e-05	1	TGTCAGA	MELO3C027506	GO:0016021
MA1756.2	GRF9	MELO3C002794	850	856	+	13.0328	6.51e-05	1	TGTCAGA	MELO3C027506	GO:0010073
MA1756.2	GRF9	MELO3C034516	844	850	-	13.0328	6.51e-05	1	TGTCAGA	MELO3C011573	GO:0030154
MA1756.2	GRF9	MELO3C024642	845	851	-	13.0328	6.51e-05	1	TGTCAGA	MELO3C011572	GO:0005634
MA1756.2	GRF9	MELO3C026804	852	858	+	13.0328	6.51e-05	1	TGTCAGA	MELO3C011572	GO:0003677
MA1756.2	GRF9	MELO3C006622	846	852	-	13.0328	6.51e-05	1	TGTCAGA	MELO3C011572	GO:0003700
MA1756.2	GRF9	MELO3C031554	846	852	-	13.0328	6.51e-05	1	TGTCAGA	MELO3C011572	GO:0006355
MA1756.2	GRF9	MELO3C024170	847	853	-	13.0328	6.51e-05	1	TGTCAGA	MELO3C011556	GO:0003682
MA1756.2	GRF9	MELO3C011511	847	853	-	13.0328	6.51e-05	1	TGTCAGA	MELO3C011556	GO:0006325
MA1756.2	GRF9	MELO3C011360	847	853	-	13.0328	6.51e-05	1	TGTCAGA	MELO3C011553	GO:0015031
MA1756.2	GRF9	MELO3C031108	854	860	+	13.0328	6.51e-05	1	TGTCAGA	MELO3C011541	GO:0005739
MA1756.2	GRF9	MELO3C026958	849	855	-	13.0328	6.51e-05	1	TGTCAGA	MELO3C011541	GO:0005524
MA1756.2	GRF9	MELO3C033167	849	855	-	13.0328	6.51e-05	1	TGTCAGA	MELO3C011541	GO:0009824
MA1756.2	GRF9	MELO3C014645	850	856	-	13.0328	6.51e-05	1	TGTCAGA	MELO3C011541	GO:0052381
MA1756.2	GRF9	MELO3C003002	857	863	+	13.0328	6.51e-05	1	TGTCAGA	MELO3C011541	GO:0006400
MA1756.2	GRF9	MELO3C033114	852	858	-	13.0328	6.51e-05	1	TGTCAGA	MELO3C029976	GO:0005871
MA1756.2	GRF9	MELO3C022744	858	864	+	13.0328	6.51e-05	1	TGTCAGA	MELO3C029976	GO:0005874
MA1756.2	GRF9	MELO3C032047	859	865	+	13.0328	6.51e-05	1	TGTCAGA	MELO3C029976	GO:0003777
MA1756.2	GRF9	MELO3C002086	853	859	-	13.0328	6.51e-05	1	TGTCAGA	MELO3C029976	GO:0005524
MA1756.2	GRF9	MELO3C031053	859	865	+	13.0328	6.51e-05	1	TGTCAGA	MELO3C029976	GO:0008017
MA1756.2	GRF9	MELO3C005118	860	866	+	13.0328	6.51e-05	1	TGTCAGA	MELO3C029976	GO:0016887
MA1756.2	GRF9	MELO3C017259	861	867	+	13.0328	6.51e-05	1	TGTCAGA	MELO3C029976	GO:0007018
MA1756.2	GRF9	MELO3C031993	856	862	-	13.0328	6.51e-05	1	TGTCAGA	MELO3C011526	GO:0005576
MA1756.2	GRF9	MELO3C020498	862	868	+	13.0328	6.51e-05	1	TGTCAGA	MELO3C011526	GO:0016985
MA1756.2	GRF9	MELO3C033278	862	868	+	13.0328	6.51e-05	1	TGTCAGA	MELO3C011526	GO:0071704
MA1756.2	GRF9	MELO3C017821	862	868	+	13.0328	6.51e-05	1	TGTCAGA	MELO3C011512	GO:0005768
MA1756.2	GRF9	MELO3C025089	857	863	-	13.0328	6.51e-05	1	TGTCAGA	MELO3C011512	GO:0005794
MA1756.2	GRF9	MELO3C033616	857	863	-	13.0328	6.51e-05	1	TGTCAGA	MELO3C011512	GO:0005886
MA1756.2	GRF9	MELO3C007972	863	869	+	13.0328	6.51e-05	1	TGTCAGA	MELO3C011512	GO:0030125
MA1756.2	GRF9	MELO3C025217	857	863	-	13.0328	6.51e-05	1	TGTCAGA	MELO3C011512	GO:0005543
MA1756.2	GRF9	MELO3C028232	858	864	-	13.0328	6.51e-05	1	TGTCAGA	MELO3C011512	GO:0030276
MA1756.2	GRF9	MELO3C034136	864	870	+	13.0328	6.51e-05	1	TGTCAGA	MELO3C011512	GO:0006897
MA1756.2	GRF9	MELO3C006901	865	871	+	13.0328	6.51e-05	1	TGTCAGA	MELO3C011502	GO:0043190
MA1756.2	GRF9	MELO3C014796	859	865	-	13.0328	6.51e-05	1	TGTCAGA	MELO3C030207	GO:0005887
MA1756.2	GRF9	MELO3C025013	865	871	+	13.0328	6.51e-05	1	TGTCAGA	MELO3C030207	GO:0030171
MA1756.2	GRF9	MELO3C018640	859	865	-	13.0328	6.51e-05	1	TGTCAGA	MELO3C030207	GO:1902600
MA1756.2	GRF9	MELO3C008036	859	865	-	13.0328	6.51e-05	1	TGTCAGA	MELO3C026134	GO:0005634
MA1756.2	GRF9	MELO3C011086	860	866	-	13.0328	6.51e-05	1	TGTCAGA	MELO3C026134	GO:0000976
MA1756.2	GRF9	MELO3C030277	866	872	+	13.0328	6.51e-05	1	TGTCAGA	MELO3C026134	GO:0046983
MA1756.2	GRF9	MELO3C029343	866	872	+	13.0328	6.51e-05	1	TGTCAGA	MELO3C026134	GO:0006355
MA1756.2	GRF9	MELO3C025660	866	872	+	13.0328	6.51e-05	1	TGTCAGA	MELO3C026136	GO:0016021
MA1756.2	GRF9	MELO3C027552	862	868	-	13.0328	6.51e-05	1	TGTCAGA	MELO3C026136	GO:0005524
MA1756.2	GRF9	MELO3C016898	863	869	-	13.0328	6.51e-05	1	TGTCAGA	MELO3C026136	GO:0140359
MA1756.2	GRF9	MELO3C032720	864	870	-	13.0328	6.51e-05	1	TGTCAGA	MELO3C026136	GO:0055085
MA1756.2	GRF9	MELO3C002877	864	870	-	13.0328	6.51e-05	1	TGTCAGA	MELO3C026137	GO:0016021
MA1756.2	GRF9	MELO3C033864	871	877	+	13.0328	6.51e-05	1	TGTCAGA	MELO3C026142	GO:0016021
MA1756.2	GRF9	MELO3C020526	865	871	-	13.0328	6.51e-05	1	TGTCAGA	MELO3C030003	GO:0003676
MA1756.2	GRF9	MELO3C035332	872	878	+	13.0328	6.51e-05	1	TGTCAGA	MELO3C030003	GO:0003964
MA1756.2	GRF9	MELO3C021647	872	878	+	13.0328	6.51e-05	1	TGTCAGA	MELO3C030003	GO:0004190
MA1756.2	GRF9	MELO3C005327	866	872	-	13.0328	6.51e-05	1	TGTCAGA	MELO3C030003	GO:0004519
MA1756.2	GRF9	MELO3C035551	867	873	-	13.0328	6.51e-05	1	TGTCAGA	MELO3C030003	GO:0008270
MA1756.2	GRF9	MELO3C027725	868	874	-	13.0328	6.51e-05	1	TGTCAGA	MELO3C030003	GO:0006278
MA1756.2	GRF9	MELO3C015158	874	880	+	13.0328	6.51e-05	1	TGTCAGA	MELO3C030003	GO:0006508
MA1756.2	GRF9	MELO3C016129	875	881	+	13.0328	6.51e-05	1	TGTCAGA	MELO3C030003	GO:0090305
MA1756.2	GRF9	MELO3C006093	875	881	+	13.0328	6.51e-05	1	TGTCAGA	MELO3C030217	GO:0016021
MA1756.2	GRF9	MELO3C009280	875	881	+	13.0328	6.51e-05	1	TGTCAGA	MELO3C030217	GO:0046658
MA1756.2	GRF9	MELO3C004050	877	883	+	13.0328	6.51e-05	1	TGTCAGA	MELO3C030217	GO:0009055
MA1756.2	GRF9	MELO3C023996	872	878	-	13.0328	6.51e-05	1	TGTCAGA	MELO3C030217	GO:0022900
MA1756.2	GRF9	MELO3C009709	872	878	-	13.0328	6.51e-05	1	TGTCAGA	MELO3C024982	GO:0004337
MA1756.2	GRF9	MELO3C005400	879	885	+	13.0328	6.51e-05	1	TGTCAGA	MELO3C024982	GO:0005737
MA1756.2	GRF9	MELO3C017915	880	886	+	13.0328	6.51e-05	1	TGTCAGA	MELO3C024982	GO:0004161
MA1756.2	GRF9	MELO3C006710	880	886	+	13.0328	6.51e-05	1	TGTCAGA	MELO3C024982	GO:0045337
MA1756.2	GRF9	MELO3C007395	874	880	-	13.0328	6.51e-05	1	TGTCAGA	MELO3C024994	GO:0003735
MA1756.2	GRF9	MELO3C018634	880	886	+	13.0328	6.51e-05	1	TGTCAGA	MELO3C024994	GO:0022627
MA1756.2	GRF9	MELO3C024154	880	886	+	13.0328	6.51e-05	1	TGTCAGA	MELO3C024994	GO:0002181
MA1756.2	GRF9	MELO3C017508	881	887	+	13.0328	6.51e-05	1	TGTCAGA	MELO3C024994	GO:0000028
MA1756.2	GRF9	MELO3C008772	876	882	-	13.0328	6.51e-05	1	TGTCAGA	MELO3C025012	GO:0005524
MA1756.2	GRF9	MELO3C010275	882	888	+	13.0328	6.51e-05	1	TGTCAGA	MELO3C025012	GO:0042803
MA1756.2	GRF9	MELO3C013724	877	883	-	13.0328	6.51e-05	1	TGTCAGA	MELO3C025012	GO:0016021
MA1756.2	GRF9	MELO3C014572	883	889	+	13.0328	6.51e-05	1	TGTCAGA	MELO3C025012	GO:0004674
MA1756.2	GRF9	MELO3C004401	878	884	-	13.0328	6.51e-05	1	TGTCAGA	MELO3C025012	GO:0006468
MA1756.2	GRF9	MELO3C025051	879	885	-	13.0328	6.51e-05	1	TGTCAGA	MELO3C025023	GO:0005737
MA1756.2	GRF9	MELO3C030585	879	885	-	13.0328	6.51e-05	1	TGTCAGA	MELO3C025023	GO:0015035
MA1756.2	GRF9	MELO3C014149	886	892	+	13.0328	6.51e-05	1	TGTCAGA	MELO3C025023	GO:0016671
MA1756.2	GRF9	MELO3C016376	880	886	-	13.0328	6.51e-05	1	TGTCAGA	MELO3C025023	GO:0006662
MA1756.2	GRF9	MELO3C009603	887	893	+	13.0328	6.51e-05	1	TGTCAGA	MELO3C028309	GO:0016021
MA1756.2	GRF9	MELO3C030646	888	894	+	13.0328	6.51e-05	1	TGTCAGA	MELO3C004772	GO:0005840
MA1756.2	GRF9	MELO3C033803	882	888	-	13.0328	6.51e-05	1	TGTCAGA	MELO3C004772	GO:0016021
MA1756.2	GRF9	MELO3C030665	888	894	+	13.0328	6.51e-05	1	TGTCAGA	MELO3C004772	GO:0003964
MA1756.2	GRF9	MELO3C029167	888	894	+	13.0328	6.51e-05	1	TGTCAGA	MELO3C004772	GO:0008234
MA1756.2	GRF9	MELO3C019168	888	894	+	13.0328	6.51e-05	1	TGTCAGA	MELO3C004772	GO:0006278
MA1756.2	GRF9	MELO3C003585	889	895	+	13.0328	6.51e-05	1	TGTCAGA	MELO3C004772	GO:0006508
MA1756.2	GRF9	MELO3C034217	889	895	+	13.0328	6.51e-05	1	TGTCAGA	MELO3C027733	GO:0005840
MA1756.2	GRF9	MELO3C000795	884	890	-	13.0328	6.51e-05	1	TGTCAGA	MELO3C027733	GO:0008234
MA1756.2	GRF9	MELO3C030930	884	890	-	13.0328	6.51e-05	1	TGTCAGA	MELO3C027733	GO:0046872
MA1756.2	GRF9	MELO3C015637	891	897	+	13.0328	6.51e-05	1	TGTCAGA	MELO3C027733	GO:0006508
MA1756.2	GRF9	MELO3C021849	891	897	+	13.0328	6.51e-05	1	TGTCAGA	MELO3C028121	GO:0005524
MA1756.2	GRF9	MELO3C000849	893	899	+	13.0328	6.51e-05	1	TGTCAGA	MELO3C028121	GO:0003777
MA1756.2	GRF9	MELO3C014876	887	893	-	13.0328	6.51e-05	1	TGTCAGA	MELO3C028121	GO:0007018
MA1756.2	GRF9	MELO3C029764	893	899	+	13.0328	6.51e-05	1	TGTCAGA	MELO3C028121	GO:0008017
MA1756.2	GRF9	MELO3C029714	888	894	-	13.0328	6.51e-05	1	TGTCAGA	MELO3C020022	GO:0000166
MA1756.2	GRF9	MELO3C004888	888	894	-	13.0328	6.51e-05	1	TGTCAGA	MELO3C020022	GO:0045948
MA1756.2	GRF9	MELO3C009990	889	895	-	13.0328	6.51e-05	1	TGTCAGA	MELO3C020022	GO:0003899
MA1756.2	GRF9	MELO3C028101	890	896	-	13.0328	6.51e-05	1	TGTCAGA	MELO3C020022	GO:0034402
MA1756.2	GRF9	MELO3C013128	896	902	+	13.0328	6.51e-05	1	TGTCAGA	MELO3C020022	GO:0000932
MA1756.2	GRF9	MELO3C028783	896	902	+	13.0328	6.51e-05	1	TGTCAGA	MELO3C020022	GO:0031990
MA1756.2	GRF9	MELO3C012748	890	896	-	13.0328	6.51e-05	1	TGTCAGA	MELO3C020022	GO:0031369
MA1756.2	GRF9	MELO3C009660	890	896	-	13.0328	6.51e-05	1	TGTCAGA	MELO3C020022	GO:0006367
MA1756.2	GRF9	MELO3C020022	897	903	+	13.0328	6.51e-05	1	TGTCAGA	MELO3C020022	GO:0000288
MA1756.2	GRF9	MELO3C031261	898	904	+	13.0328	6.51e-05	1	TGTCAGA	MELO3C020022	GO:0005665
MA1756.2	GRF9	MELO3C034782	899	905	+	13.0328	6.51e-05	1	TGTCAGA	MELO3C020000	GO:0015851
MA1756.2	GRF9	MELO3C019139	901	907	+	13.0328	6.51e-05	1	TGTCAGA	MELO3C020000	GO:0055085
MA1756.2	GRF9	MELO3C027807	902	908	+	13.0328	6.51e-05	1	TGTCAGA	MELO3C020000	GO:0016021
MA1756.2	GRF9	MELO3C035698	902	908	+	13.0328	6.51e-05	1	TGTCAGA	MELO3C020000	GO:0015205
MA1756.2	GRF9	MELO3C003417	902	908	+	13.0328	6.51e-05	1	TGTCAGA	MELO3C019987	GO:0016021
MA1756.2	GRF9	MELO3C021206	902	908	+	13.0328	6.51e-05	1	TGTCAGA	MELO3C019987	GO:0009975
MA1756.2	GRF9	MELO3C018149	903	909	+	13.0328	6.51e-05	1	TGTCAGA	MELO3C019987	GO:0051762
MA1756.2	GRF9	MELO3C000934	903	909	+	13.0328	6.51e-05	1	TGTCAGA	MELO3C019979	GO:0003723
MA1756.2	GRF9	MELO3C002623	904	910	+	13.0328	6.51e-05	1	TGTCAGA	MELO3C019979	GO:0003735
MA1756.2	GRF9	MELO3C017272	898	904	-	13.0328	6.51e-05	1	TGTCAGA	MELO3C019979	GO:0005829
MA1756.2	GRF9	MELO3C027709	898	904	-	13.0328	6.51e-05	1	TGTCAGA	MELO3C019979	GO:0015935
MA1756.2	GRF9	MELO3C014169	905	911	+	13.0328	6.51e-05	1	TGTCAGA	MELO3C019979	GO:0006412
MA1756.2	GRF9	MELO3C000713	905	911	+	13.0328	6.51e-05	1	TGTCAGA	MELO3C030038	GO:0008234
MA1756.2	GRF9	MELO3C028331	905	911	+	13.0328	6.51e-05	1	TGTCAGA	MELO3C030038	GO:0016301
MA1756.2	GRF9	MELO3C003101	899	905	-	13.0328	6.51e-05	1	TGTCAGA	MELO3C030038	GO:0006508
[truncated: 6,617 more rows]

## Sheet: Table S8
Table S8 Target gene GO enrichment result information
[truncated: 133 more rows]

[truncated: 1 more sheets: Table S9]
